# Supplementary material for: mTORC1 links pathology in experimental models of Still’s disease and macrophage activation syndrome
Source: Nat Commun. 2022 Nov 28;13:6915. doi: 10.1038/s41467-022-34480-6 (PMC9705324; doi:10.1038/s41467-022-34480-6)
Supplement: Supplementary file 3 — Supplemental Data 1 [file 41467_2022_34480_MOESM3_ESM.xlsx]

## Sheet: DEG (BALBc vs IL1rn KO)
Supplementary Data 1
Single-cell RNAseq: Differential gene expression in peripheral blood immune cell populations from BALB/c and IL1rn-/- mice
Group 1 = BALB/c; Group 2 = IL1rn -/-;					Statistical analysis: Wilcoxon rank sum test with Bonferroni correction
B cell	p_val	avg_log2FC	pct.1	pct.2	p_val_adj		CD4+ T cell	p_val	avg_log2FC	pct.1	pct.2	p_val_adj		CD8+ T cell	p_val	avg_log2FC	pct.1	pct.2	p_val_adj		Ly6Chi mono	p_val	avg_log2FC	pct.1	pct.2	p_val_adj		Ly6Clo mono	p_val	avg_log2FC	pct.1	pct.2	p_val_adj		Neutrophil	p_val	avg_log2FC	pct.1	pct.2	p_val_adj		NK cell	p_val	avg_log2FC	pct.1	pct.2	p_val_adj
Hspa8	1.03091e-75	1.28694	0.94	0.775	1.64781e-71		Socs3	2.62044e-143	2.0548	0.725	0.132	4.18852e-139		Socs3	9.39405e-27	1.33362	0.504	0.116	1.50154e-22		Saa3	6.04405e-59	2.39767	0.315	0.007	9.66081e-55		AW112010	1.24689e-15	1.20616	0.513	0.226	1.99302e-11		Wfdc17	2.26811e-61	2.52706	0.611	0.203	3.62535e-57		Cd8b1	0.0400849	1.48214	0.103	0	1
Hbb-bs	0.854297	1.27298	0.107	0.103	1		Zfp36	1.11815e-63	1.14148	0.581	0.186	1.78725e-59		S100a6	6.63211e-07	1.08314	0.321	0.156	0.0106008		Socs3	5.509e-197	2.25535	0.886	0.15	8.80558e-193		Hspa8	3.39052e-47	1.16423	1	0.99	5.4194e-43		Lrg1	2.45957e-90	1.81359	0.825	0.376	3.93138e-86		Cma1	0.0745787	1.41067	0.414	0.256	1
Hba-a2	0.488376	1.1132	0.037	0.03	1		Sbno2	6.06701e-44	0.944348	0.317	0.053	9.69751e-40		Lgals1	0.000443409	1.05562	0.417	0.316	1		S100a8	4.18744e-33	1.59828	0.601	0.317	6.69321e-29		Wfdc17	5.98583e-17	1.12499	0.863	0.771	9.56775e-13		BC100530	4.97663e-26	1.77625	0.44	0.193	7.95464e-22		Cd3d	0.0410169	1.3471	0.224	0.077	1
Hba-a1	0.938661	0.945212	0.035	0.036	1		Ndrg3	2.80934e-35	0.939547	0.538	0.26	4.49045e-31		Id2	1.60793e-07	1.02519	0.47	0.292	0.00257012		Vcan	3.19729e-76	1.23657	0.583	0.132	5.11055e-72		Ms4a6d	4.87682e-27	1.07594	0.938	0.792	7.79511e-23		Stfa2	1.48648e-16	1.50482	0.172	0.037	2.37599e-12		S100a9	0.659403	1.32595	0.31	0.282	1
Dnaja1	8.5369e-28	0.936568	0.717	0.441	1.36454e-23		Hspa8	3.12083e-106	0.90979	0.972	0.9	4.98834e-102		Ccl5	0.000890784	0.994362	0.217	0.123	1		AW112010	1.11797e-29	1.23462	0.538	0.264	1.78697e-25		Saa3	5.40267e-07	1.06899	0.142	0.024	0.00863563		Tspo	7.34858e-64	1.28203	0.829	0.501	1.1746e-59		Cd3g	0.081303	1.27587	0.259	0.128	1
Hbb-bt	0.488858	0.875632	0.017	0.013	1		Nfkbia	4.71524e-40	0.893861	0.609	0.293	7.53683e-36		Zfp36	1.71304e-16	0.870993	0.487	0.183	2.73812e-12		Ccr1	1.57134e-95	1.21771	0.764	0.257	2.51163e-91		Fkbp5	1.38619e-29	0.911928	0.655	0.191	2.21569e-25		Mmp8	3.11319e-34	1.23197	0.659	0.391	4.97612e-30		Ms4a6b	5.97895e-05	1.24654	0.741	0.385	0.955676
Hsp90ab1	2.04418e-38	0.872213	0.922	0.866	3.26742e-34		Hsp90ab1	2.94216e-79	0.870411	0.952	0.868	4.70275e-75		Glo1	9.35201e-16	0.833131	0.6	0.319	1.49483e-11		Gda	5.16709e-107	1.18719	0.931	0.59	8.25908e-103		H2-Eb1	0.000532242	0.907972	0.438	0.312	1		Retnlg	1.02963e-31	1.16601	0.907	0.794	1.64576e-27		Cd3e	0.00669515	1.05775	0.172	0	1
Hsp90aa1	3.37378e-18	0.7887	0.713	0.522	5.39266e-14		Glo1	3.458e-32	0.757942	0.514	0.242	5.52727e-28		S100a4	9.38373e-06	0.806426	0.231	0.1	0.149989		Ms4a6d	6.50569e-118	1.1791	0.977	0.836	1.03987e-113		Vcan	1.0399e-18	0.852769	0.358	0.056	1.66218e-14		Ifitm1	5.39834e-10	1.13068	0.503	0.356	8.62871e-06		Klrg1	0.0184706	1.01244	0.362	0.154	1
Hsph1	1.63403e-19	0.746107	0.214	0.041	2.61183e-15		Tnfsf8	1.30762e-33	0.73728	0.327	0.088	2.0901e-29		Hspa8	8.31389e-39	0.768956	0.989	0.99	1.32889e-34		Cebpd	4.92792e-86	1.10076	0.9	0.573	7.8768e-82		Lrg1	0.000157807	0.79737	0.456	0.34	1		Steap4	5.31869e-31	1.10457	0.435	0.154	8.50139e-27		Phip	0.000406671	1.00649	0.448	0.103	1
Ptpn22	1.26256e-14	0.742073	0.381	0.181	2.01808e-10		Cdkn2d	7.75514e-26	0.663154	0.467	0.22	1.23958e-21		Capg	0.000265936	0.728185	0.254	0.15	1		Hp	9.07277e-110	1.00412	0.982	0.93	1.45019e-105		Ctsc	6.80743e-17	0.796458	0.907	0.812	1.0881e-12		Wfdc21	1.80063e-31	1.07624	0.714	0.47	2.87813e-27		Cx3cr1	0.0072435	0.95827	0.276	0.051	1
Slfn2	1.28037e-15	0.718582	0.553	0.331	2.04654e-11		Dnah8	5.68108e-21	0.621712	0.341	0.145	9.08064e-17		Lgals3	0.0138129	0.641741	0.146	0.086	1		Lrg1	3.03356e-47	0.963211	0.293	0.022	4.84884e-43		Cd74	0.000127483	0.793882	0.765	0.656	1		Lcn2	5.40572e-32	1.03314	0.708	0.427	8.6405e-28		Hsp90aa1	0.00819897	0.93787	0.793	0.564	1
Glo1	1.315e-14	0.707988	0.348	0.159	2.10189e-10		Stip1	3.32473e-21	0.616849	0.323	0.128	5.31425e-17		Dynll1	1.26848e-11	0.615528	0.777	0.585	2.02753e-07		Hspa8	2.27247e-102	0.940822	0.996	0.976	3.63232e-98		Tspo	7.3017e-26	0.791124	0.951	0.951	1.1671e-21		Rsrp1	1.71108e-56	1.01232	0.889	0.609	2.73499e-52		Arl4d	0.000526184	0.906947	0.31	0.026	1
St13	5.2829e-15	0.672557	0.386	0.186	8.44419e-11		Hsph1	4.83625e-26	0.6095	0.238	0.055	7.73026e-22		Hsp90ab1	1.15307e-18	0.590323	0.989	0.947	1.84307e-14		Tspo	1.64876e-131	0.934908	0.977	0.943	2.63537e-127		H2-Aa	0.000352283	0.783986	0.522	0.389	1		Stfa3	7.23897e-13	0.954315	0.101	0.011	1.15708e-08		Nfkbia	0.00166289	0.882124	0.569	0.231	1
Cacybp	5.2939e-16	0.66625	0.482	0.258	8.46177e-12		Igfbp4	1.40131e-18	0.601658	0.763	0.602	2.23985e-14		Trdc	0.377985	0.557513	0.054	0.04	1		Pira2	6.41576e-76	0.918353	0.908	0.601	1.02549e-71		H2-Ab1	0.00128865	0.761693	0.496	0.378	1		Stfa2l1	1.56287e-17	0.890667	0.605	0.408	2.49809e-13		Zcchc17	0.00772687	0.865836	0.431	0.231	1
Filip1l	9.24814e-14	0.660064	0.559	0.358	1.47822e-09		Il7r	7.57835e-26	0.600671	0.891	0.751	1.21132e-21		Hsp90aa1	3.59487e-08	0.548876	0.772	0.611	0.000574604		Wfdc17	1.63033e-69	0.883869	0.98	0.91	2.60592e-65		Socs3	3.08259e-13	0.739146	0.77	0.542	4.92722e-09		Gm5483	6.58611e-10	0.88612	0.512	0.379	1.05272e-05		Mark2	0.000535103	0.844779	0.466	0.128	1
Hsp90b1	2.92285e-11	0.611542	0.503	0.323	4.67189e-07		Gadd45g	5.445e-26	0.598049	0.144	0.008	8.70328e-22		Cxcr6	0.00023164	0.542968	0.166	0.073	1		Ctsl	1.95359e-48	0.874128	0.834	0.596	3.12262e-44		Ms4a4c	1.33669e-12	0.736001	0.903	0.802	2.13656e-08		Fkbp5	4.37179e-22	0.885469	0.26	0.065	6.98788e-18		Itgam	0.00913507	0.79554	0.293	0.077	1
Stip1	1.43257e-13	0.608392	0.278	0.109	2.28982e-09		Dnaja1	2.26834e-27	0.590635	0.804	0.638	3.62571e-23		Il7r	4.53663e-07	0.5372	0.848	0.754	0.00725136		Mmp8	7.86883e-38	0.870972	0.736	0.47	1.25775e-33		Chil3	3.21738e-05	0.722994	0.593	0.448	0.514267		Sla	3.1148e-26	0.84999	0.519	0.23	4.97869e-22		Ly6c1	0.00657037	0.794699	0.362	0.103	1
Chordc1	4.51856e-12	0.586028	0.223	0.081	7.22247e-08		Ifi47	3.43635e-28	0.588278	0.644	0.367	5.49267e-24		Sbno2	3.84257e-11	0.532908	0.296	0.086	6.14197e-07		Chil3	4.57414e-16	0.861831	0.722	0.567	7.31131e-12		Hmox1	5.89607e-11	0.720584	0.69	0.444	9.42428e-07		mt-Co1	3.73464e-36	0.789836	0.719	0.422	5.96945e-32		Mxd4	0.00238745	0.793927	0.638	0.308	1
Anapc16	3.23508e-11	0.567979	0.336	0.175	5.17095e-07		Arid5b	1.89784e-17	0.584781	0.438	0.241	3.03351e-13		Dnah8	2.98948e-09	0.531547	0.313	0.12	4.77839e-05		Camk2d	1.14411e-70	0.846178	0.746	0.291	1.82874e-66		Ccl5	0.528552	0.700994	0.022	0.031	1		Smpdl3a	1.85172e-17	0.770437	0.306	0.117	2.95979e-13		Trbc2	0.734035	0.792828	0.414	0.436	1
Fkbp5	4.67657e-18	0.55782	0.134	0.008	7.47503e-14		Batf	5.28938e-21	0.570789	0.22	0.061	8.45455e-17		Stip1	5.22768e-09	0.527057	0.383	0.173	8.35593e-05		Glo1	3.27876e-67	0.822186	0.773	0.372	5.24078e-63		Hsp90ab1	1.6644e-17	0.690879	0.987	0.969	2.66038e-13		Casp4	3.63268e-15	0.759034	0.226	0.076	5.80647e-11		Casp1	0.00441908	0.789695	0.431	0.179	1
Ptges3	1.07409e-07	0.557422	0.4	0.269	0.00171683		Kbtbd11	1.01755e-20	0.567696	0.482	0.259	1.62645e-16		Vim	7.08744e-05	0.522881	0.755	0.615	1		Mt1	9.48476e-35	0.820258	0.59	0.278	1.51604e-30		BC100530	0.237905	0.689528	0.195	0.16	1		Vim	3.55827e-16	0.732853	0.661	0.453	5.68754e-12		Ahsa2	0.00610201	0.785255	0.293	0.077	1
Ppp1r21	3.40503e-08	0.532321	0.27	0.144	0.00054426		Chordc1	7.17436e-19	0.554346	0.301	0.126	1.14675e-14		Rcsd1	5.03783e-08	0.51627	0.499	0.282	0.000805247		Gngt2	1.92395e-55	0.818701	0.761	0.361	3.07524e-51		Glo1	3.8744e-21	0.673862	0.677	0.316	6.19284e-17		Ccnd3	1.99944e-20	0.730494	0.545	0.297	3.1959e-16		Fkbp5	0.00513586	0.761472	0.379	0.128	1
Tespa1	7.63754e-10	0.523997	0.344	0.181	1.22079e-05		Arl4c	3.4145e-18	0.518353	0.606	0.405	5.45773e-14		Itgb1	1.81852e-05	0.505974	0.42	0.262	0.290672		Ptpn1	5.99948e-88	0.813803	0.982	0.891	9.58956e-84		Pira2	1.14596e-14	0.666414	0.823	0.701	1.8317e-10		Il1f9	1.75917e-20	0.712494	0.496	0.243	2.81186e-16		S100a8	0.856744	0.7497	0.19	0.205	1
Acp5	5.32239e-09	0.521635	0.441	0.289	8.5073e-05		Nfkbiz	4.2399e-15	0.513958	0.283	0.126	6.77706e-11		Crip1	0.614514	0.505598	0.507	0.485	1		Jaml	7.20016e-60	0.807811	0.924	0.699	1.15087e-55		Calr	2.8347e-11	0.648883	0.929	0.858	4.53098e-07		Eif4ebp1	2.39411e-20	0.707554	0.682	0.448	3.82674e-16		Ubr5	0.000991064	0.74922	0.293	0.026	1
Rcsd1	4.73265e-09	0.518937	0.515	0.339	7.56467e-05		Socs1	3.24714e-18	0.494421	0.286	0.114	5.19023e-14		Prr13	0.000735166	0.500653	0.428	0.312	1		Ddi2	4.95744e-60	0.780992	0.786	0.371	7.92397e-56		Tnfaip8l2	3.05447e-15	0.621401	0.832	0.604	4.88227e-11		Ctsd	9.73372e-34	0.6996	0.918	0.789	1.55584e-29		Cited2	0.0320875	0.745459	0.517	0.359	1
9930111J21Rik2	6.58071e-08	0.509357	0.398	0.256	0.00105186		Pde5a	3.15399e-16	0.481577	0.185	0.055	5.04134e-12		Hsph1	1.7758e-08	0.497753	0.31	0.13	0.000283843		Fkbp5	2.46045e-67	0.77502	0.548	0.123	3.93278e-63		Dnaja1	1.61532e-09	0.610256	0.903	0.84	2.58192e-05		Plin2	1.15411e-18	0.698368	0.377	0.16	1.84473e-14		Nfkbib	0.00629814	0.734023	0.293	0.077	1
Gimap1	8.65638e-12	0.494393	0.635	0.438	1.38364e-07		Hsp90aa1	9.20396e-15	0.473265	0.729	0.572	1.47116e-10		Ccr2	1.70383e-05	0.490147	0.18	0.07	0.27234		F10	1.5802e-43	0.768587	0.716	0.383	2.5258e-39		Dynll1	2.91104e-14	0.608736	0.925	0.885	4.653e-10		Gbp2b	6.45908e-10	0.690311	0.195	0.082	1.03242e-05		Hsp90ab1	0.00870473	0.732735	0.948	0.897	1
Sorl1	6.43188e-08	0.484918	0.583	0.442	0.00102807		Tespa1	2.23181e-13	0.463086	0.493	0.319	3.56732e-09		Tnfsf8	1.22926e-05	0.465676	0.273	0.136	0.196486		Gcnt2	7.04652e-82	0.758956	0.507	0.058	1.12632e-77		Aif1	3.71489e-07	0.605185	0.77	0.635	0.00593789		Gapdh	2.57986e-23	0.65683	0.801	0.61	4.12364e-19		Banp	0.00410613	0.724144	0.276	0.051	1
St3gal1	4.35721e-07	0.47828	0.177	0.08	0.00696456		Rapgef6	1.38077e-18	0.460524	0.821	0.666	2.20702e-14		S100a11	0.0310512	0.460838	0.577	0.518	1		Sla	6.78122e-68	0.746093	0.923	0.648	1.08391e-63		Jun	1.18819e-09	0.586368	0.898	0.844	1.8992e-05		Cpne2	2.35336e-16	0.65159	0.501	0.271	3.76161e-12		Hspa8	3.17269e-05	0.723563	0.983	0.974	0.507123
Ahsa1	1.07356e-07	0.453918	0.301	0.166	0.00171598		Cacybp	3.73502e-13	0.446752	0.487	0.318	5.97006e-09		Socs1	6.20784e-07	0.459231	0.285	0.12	0.00992261		Sbno2	4.46741e-60	0.723356	0.781	0.372	7.14071e-56		Jaml	1.98701e-11	0.581576	0.872	0.83	3.17603e-07		Gyg	5.00897e-16	0.636752	0.141	0.02	8.00634e-12		Zfand5	0.00767864	0.722243	0.362	0.128	1
Gm47283	5.67405e-08	0.44625	0.231	0.109	0.00090694		Jmjd1c	8.67398e-13	0.434042	0.437	0.265	1.38645e-08		S100a10	0.110992	0.457882	0.899	0.857	1		Gpr146	1.73917e-69	0.722845	0.525	0.104	2.77989e-65		Manf	4.95051e-10	0.580129	0.805	0.642	7.91289e-06		Gpr141	3.05019e-12	0.622969	0.325	0.162	4.87542e-08		Msrb1	0.0193548	0.722028	0.293	0.103	1
Elmo1	4.31475e-06	0.442234	0.322	0.208	0.068967		Slfn2	2.6976e-15	0.431868	0.821	0.687	4.31184e-11		Ikzf3	0.000186248	0.441054	0.268	0.15	1		Arg2	5.12404e-51	0.714043	0.492	0.137	8.19026e-47		Rsrp1	2.05128e-17	0.579584	0.951	0.931	3.27877e-13		Ldha	2.61313e-13	0.619929	0.407	0.217	4.17683e-09		Lmo4	0.0334684	0.720097	0.241	0.077	1
Stat1	7.48596e-06	0.442016	0.268	0.159	0.119656		St13	1.99103e-12	0.431477	0.374	0.214	3.18247e-08		Dnaja1	7.10943e-08	0.440304	0.876	0.777	0.00113637		Gm42418	3.21764e-05	0.687794	1	0.992	0.514307		Cfh	1.96967e-08	0.572909	0.504	0.295	0.000314832		Pira2	3.73378e-15	0.61715	0.494	0.277	5.96808e-11		Glo1	0.00153502	0.707122	0.672	0.359	1
2022-03-01	1.18993e-07	0.438127	0.55	0.4	0.00190198		Treml2	2.78822e-14	0.428661	0.263	0.113	4.45669e-10		Ahsa1	7.83955e-07	0.427788	0.454	0.269	0.0125307		Lcn2	5.20988e-23	0.672754	0.218	0.046	8.32747e-19		Plac8	7.95805e-11	0.570819	0.996	0.993	1.27201e-06		Tmem140	9.01751e-13	0.610776	0.203	0.068	1.44136e-08		Gimap7	0.00741196	0.705825	0.603	0.41	1
Ahsa2	6.85878e-09	0.437527	0.171	0.064	0.000109631		Irf1	4.47441e-13	0.411904	0.252	0.113	7.1519e-09		Fkbp5	1.00125e-06	0.420358	0.18	0.056	0.016004		Ncf4	1.0834e-66	0.657688	0.96	0.922	1.73171e-62		Hsp90aa1	1.19971e-07	0.570424	0.872	0.788	0.00191762		Ly6g	8.81683e-10	0.607823	0.295	0.154	1.40928e-05		Gpx8	0.022596	0.705091	0.224	0.051	1
Gm15987	1.74107e-05	0.432998	0.272	0.169	0.278293		Hspe1	7.49738e-16	0.408921	0.78	0.613	1.19838e-11		Tmem176a	0.000522891	0.418407	0.062	0.01	1		Ldha	2.28461e-47	0.657224	0.899	0.713	3.65172e-43		Lcn2	0.409707	0.564242	0.389	0.42	1		Sri	1.33063e-14	0.606353	0.504	0.29	2.12688e-10		Chmp4b	0.00166814	0.700756	0.603	0.256	1
Hspe1	5.01008e-08	0.42911	0.598	0.462	0.000800811		Stat3	3.41998e-08	0.406853	0.334	0.213	0.00054665		Prelid2	3.55719e-06	0.418372	0.296	0.143	0.0568582		F13a1	1.71338e-41	0.655808	0.967	0.881	2.73867e-37		Ctsl	2.14622e-06	0.561141	0.58	0.424	0.0343051		S100a6	1.72365e-23	0.59751	0.964	0.946	2.75508e-19		Ptms	0.00614003	0.68911	0.586	0.333	1
Cr2	7.17147e-05	0.427998	0.297	0.2	1		Ahsa2	1.41076e-16	0.405245	0.185	0.054	2.25496e-12		Cacybp	1.83888e-06	0.418046	0.572	0.402	0.0293927		Manf	1.09896e-43	0.65311	0.86	0.615	1.75657e-39		Hspa1a	2.03791e-09	0.560997	0.354	0.135	3.2574e-05		Tarm1	7.47377e-13	0.594977	0.263	0.108	1.19461e-08		Coa3	0.0155749	0.68695	0.483	0.282	1
Ifi203	1.91831e-06	0.427078	0.567	0.43	0.0306623		Rcsd1	9.57026e-13	0.403703	0.482	0.3	1.52971e-08		Ptges3	4.84069e-07	0.41795	0.538	0.329	0.00773736		Pnp	7.36894e-36	0.652964	0.807	0.551	1.17785e-31		Hsp90b1	2.35295e-11	0.560239	0.938	0.826	3.76095e-07		Gclm	4.53242e-14	0.587407	0.137	0.025	7.24461e-10		Cdk2ap1	0.00345381	0.677121	0.483	0.205	1
Mndal	5.47768e-06	0.421286	0.565	0.438	0.0875552		Gbp2	4.53727e-10	0.394171	0.212	0.101	7.25237e-06		Cd69	3.22248e-06	0.416916	0.487	0.299	0.0515081		Prtn3	2.91288e-42	0.652156	0.529	0.187	4.65594e-38		Sdf2l1	1.16191e-06	0.559689	0.642	0.479	0.0185719		Hmox1	4.35994e-11	0.580606	0.258	0.116	6.96893e-07		Sart1	0.00858542	0.673811	0.362	0.128	1
Pou2af1	3.94793e-06	0.416677	0.637	0.517	0.0631037		Gbp2b	2.09279e-10	0.385833	0.161	0.064	3.34512e-06		Tmem33	3.07273e-08	0.408952	0.223	0.066	0.000491146		S100a9	0.201378	0.646389	0.52	0.457	1		Tmem176a	5.35056e-06	0.553163	0.575	0.375	0.0855234		Rplp0	6.80772e-16	0.575163	0.654	0.445	1.08815e-11		Rab1b	0.0166544	0.670964	0.328	0.128	1
Smagp	6.66788e-07	0.416371	0.124	0.045	0.0106579		Ahsa1	3.83386e-12	0.385146	0.334	0.179	6.12805e-08		Chordc1	5.13177e-08	0.408131	0.397	0.186	0.000820262		Ctsc	4.93263e-52	0.629612	0.971	0.918	7.88432e-48		Hp	2.28764e-08	0.550571	0.925	0.934	0.000365657		Mcemp1	9.96205e-16	0.571689	0.719	0.516	1.59233e-11		Scp2	0.00169543	0.663692	0.724	0.513	1
Arap2	4.99348e-05	0.413998	0.252	0.158	0.798158		Myo6	5.92823e-10	0.38399	0.147	0.056	9.47567e-06		Gadd45g	2.72211e-08	0.407776	0.13	0.013	0.000435102		Ccr2	8.1557e-60	0.622547	0.981	0.946	1.30361e-55		F10	3.8489e-12	0.547042	0.513	0.233	6.15208e-08		S100a8	5.44111e-30	0.566387	0.992	0.994	8.69707e-26		Ppp2r5a	0.0380447	0.662464	0.603	0.436	1
Chchd2	1.05959e-09	0.406936	0.794	0.666	1.69366e-05		Gpr146	1.46932e-12	0.383392	0.244	0.108	2.34857e-08		Ahsa2	6.23764e-07	0.403811	0.197	0.063	0.00997024		Tgfbi	1.59907e-43	0.621893	0.95	0.883	2.55595e-39		Tmem176b	2.92414e-05	0.531007	0.673	0.521	0.467394		Aldoa	1.92733e-13	0.561328	0.666	0.479	3.08064e-09		H2-Q7	0.0245507	0.655391	0.69	0.462	1
Pdcd4	5.1632e-05	0.400998	0.489	0.383	0.825285		Ptges3	4.13095e-10	0.382883	0.467	0.309	6.60292e-06		Kbtbd11	2.03736e-05	0.399062	0.462	0.306	0.325651		Tmem176b	2.16987e-16	0.621586	0.617	0.418	3.46833e-12		Gpr146	1.69596e-16	0.527855	0.425	0.115	2.71081e-12		Dhrs9	4.92537e-11	0.555536	0.24	0.103	7.87271e-07		Ly6c2	0.0242134	0.651405	0.345	0.128	1
Gimap4	0.0060553	0.397383	0.235	0.175	1		Clec2d	4.32284e-09	0.380931	0.285	0.165	6.90962e-05		Vmp1	2.60882e-05	0.397756	0.293	0.156	0.416994		Ier3	1.4926e-25	0.614023	0.456	0.199	2.38578e-21		Ms4a6b	6.9218e-12	0.527027	0.938	0.84	1.10638e-07		Slc28a2	1.59836e-10	0.553237	0.175	0.063	2.55482e-06		Arl6ip1	0.0142754	0.648551	0.741	0.564	1
Stat6	4.3662e-06	0.394975	0.303	0.186	0.0697893		Gm26551	2.03369e-14	0.368877	0.111	0.019	3.25065e-10		Arl4c	1.8672e-05	0.395469	0.701	0.548	0.298453		Hmox1	3.01487e-33	0.603244	0.592	0.288	4.81897e-29		Hspa1b	1.23763e-15	0.526676	0.332	0.059	1.97823e-11		Prdx5	2.89877e-20	0.548753	0.894	0.821	4.6334e-16		Kdelr2	0.0344332	0.645813	0.328	0.154	1
Dynll1	3.6336e-06	0.382978	0.643	0.516	0.0580794		Ifi203	1.3287e-11	0.364758	0.772	0.634	2.1238e-07		Rftn1	6.82079e-07	0.392285	0.237	0.086	0.0109024		Fcgr1	1.35928e-33	0.599686	0.603	0.283	2.17267e-29		Tifab	8.85857e-10	0.522024	0.779	0.608	1.41595e-05		Svip	2.80167e-09	0.543939	0.304	0.165	4.47819e-05		Safb	0.022546	0.6424	0.448	0.231	1
S1pr4	1.25944e-06	0.379938	0.245	0.131	0.0201308		Gbp7	1.09272e-09	0.362958	0.296	0.168	1.7466e-05		Tnfaip8	0.000133754	0.390103	0.363	0.219	1		Hspa5	1.16417e-33	0.598478	0.951	0.805	1.86081e-29		Pdia3	6.16073e-09	0.516658	0.929	0.806	9.84731e-05		Il1r2	2.27531e-12	0.537034	0.595	0.404	3.63686e-08		Gbp7	0.0401435	0.641878	0.414	0.231	1
Fkbp4	4.19122e-07	0.379744	0.369	0.231	0.00669925		AW112010	2.89529e-09	0.359231	0.468	0.319	4.62784e-05		Slfn2	3.0017e-05	0.381213	0.817	0.674	0.479792		Calr	1.46569e-28	0.596435	0.899	0.756	2.34275e-24		Naaa	8.63571e-09	0.516324	0.668	0.458	0.000138033		Clec4a2	1.03536e-12	0.52792	0.362	0.177	1.65492e-08		Ikzf3	0.0474267	0.641776	0.517	0.359	1
Samsn1	9.33824e-05	0.377316	0.157	0.083	1		Mcl1	1.41087e-14	0.355039	0.861	0.74	2.25514e-10		Batf	4.13289e-07	0.380469	0.268	0.106	0.00660602		Hebp1	1.60571e-35	0.595588	0.635	0.326	2.56657e-31		Ddhd1	1.47486e-09	0.50538	0.712	0.51	2.35742e-05		Ncf4	5.13452e-14	0.526327	0.774	0.598	8.20702e-10		Sltm	0.00858778	0.628473	0.534	0.256	1
Pkig	2.10497e-06	0.376319	0.612	0.467	0.0336458		Id2	0.000465313	0.338616	0.271	0.201	1		Sec62	2.13962e-05	0.377818	0.504	0.326	0.341997		Ddhd1	4.51862e-37	0.584929	0.699	0.388	7.22257e-33		Gm42418	0.000758069	0.501144	1	1	1		Lgals3	2.38e-12	0.508734	0.647	0.47	3.80418e-08		Cpne3	0.0127698	0.626037	0.276	0.077	1
Mphosph8	0.000965334	0.368205	0.188	0.122	1		Dynll1	2.84427e-07	0.338613	0.631	0.505	0.00454629		Cd4	0.00106095	0.377787	0.175	0.086	1		Sell	5.54246e-35	0.581265	0.834	0.578	8.85907e-31		Dnajb11	4.69494e-10	0.49749	0.792	0.608	7.50439e-06		Ube2h	5.48975e-08	0.501951	0.375	0.234	0.000877482		Cd8a	0.0625198	0.621003	0.086	0	1
Ciita	0.000193764	0.366671	0.499	0.395	1		Tnfaip8	1.38248e-09	0.336721	0.212	0.101	2.20976e-05		Zeb2	0.00346727	0.372555	0.056	0.013	1		Dbi	9.44496e-44	0.575761	0.96	0.867	1.50968e-39		Gda	2.60292e-08	0.488525	0.836	0.736	0.000416051		Atxn10	8.81901e-09	0.498152	0.272	0.14	0.000140963		Med8	0.0229471	0.619236	0.31	0.128	1
Fosb	0.00390899	0.36511	0.282	0.211	1		P4ha1	1.08964e-08	0.335916	0.219	0.114	0.000174169		Cdc42ep3	6.81332e-06	0.372517	0.251	0.11	0.108904		Mcemp1	8.58332e-36	0.568854	0.904	0.749	1.37196e-31		Hspa5	3.65336e-05	0.487523	0.951	0.951	0.583953		Crispld2	5.41776e-09	0.493384	0.205	0.092	8.65975e-05		Eif4g2	0.0450393	0.617967	0.724	0.564	1
Pmepa1	2.33839e-07	0.364987	0.078	0.016	0.00373769		Fkbp5	9.92612e-12	0.331253	0.131	0.039	1.58659e-07		Tmem176b	0.00742227	0.370706	0.056	0.017	1		Tnfaip8l2	9.02886e-43	0.564525	0.904	0.686	1.44317e-38		Gm15987	2.19459e-09	0.486988	0.571	0.326	3.50783e-05		Hp	5.00451e-34	0.485838	0.99	0.963	7.99921e-30		Kbtbd11	0.00423793	0.615747	0.19	0	1
Cst3	9.97931e-07	0.362199	0.86	0.769	0.0159509		Hsp90b1	2.17592e-08	0.3308	0.457	0.316	0.000347799		Cdkn2d	1.61913e-06	0.368186	0.482	0.286	0.0258802		Pla2g7	5.02258e-31	0.563561	0.89	0.699	8.02809e-27		Pdia6	7.32782e-07	0.479119	0.854	0.774	0.0117128		Rhob	1.67311e-07	0.484979	0.38	0.245	0.0026743		Mrpl4	0.0274833	0.614201	0.397	0.205	1
Lax1	1.11537e-05	0.36042	0.157	0.075	0.178281		Atp1b1	7.56559e-06	0.325875	0.411	0.302	0.120928		Gbp7	0.000161739	0.363787	0.33	0.203	1		Fbxl5	3.51589e-33	0.562178	0.684	0.389	5.6198e-29		Prelid1	2.70264e-11	0.476183	0.863	0.715	4.3199e-07		Klf13	7.62137e-14	0.479859	0.705	0.488	1.2182e-09		Arl4a	0.0599603	0.612118	0.362	0.205	1
Ccnd3	0.000413822	0.354565	0.386	0.289	1		Ldha	1.0401e-10	0.323268	0.726	0.589	1.6625e-06		Nfkbia	1.99063e-06	0.362149	0.538	0.342	0.0318182		Clec4e	1.99734e-28	0.559362	0.786	0.512	3.19256e-24		Cacybp	2.26229e-09	0.471665	0.712	0.517	3.61605e-05		Jun	9.99148e-07	0.476155	0.224	0.123	0.0159704		Ppm1a	0.0223369	0.6116	0.397	0.205	1
Hspd1	2.90959e-05	0.351993	0.35	0.234	0.465069		Fkbp4	3.63716e-08	0.317018	0.419	0.279	0.000581364		Pim1	0.000199204	0.360574	0.375	0.243	1		Dnaja1	2.57802e-34	0.555775	0.921	0.721	4.12071e-30		Sla	9.62504e-09	0.465074	0.779	0.646	0.000153847		S100a9	2.44903e-43	0.473269	1	0.997	3.91453e-39		Gpbp1	0.0205977	0.610408	0.448	0.231	1
Bcl2	0.00103169	0.351688	0.334	0.25	1		Parp14	2.4497e-08	0.31372	0.221	0.115	0.000391559		Clic1	9.54876e-05	0.360251	0.87	0.748	1		Cd300lf	5.24108e-42	0.546574	0.406	0.1	8.37734e-38		Tgfbi	2.51211e-07	0.456448	0.907	0.903	0.00401535		Ifitm3	7.68098e-15	0.470271	0.816	0.624	1.22773e-10		Emilin2	0.0114509	0.610009	0.207	0.026	1
Washc4	0.000798499	0.351001	0.206	0.133	1		Prelid2	1.25987e-10	0.311703	0.172	0.069	2.01378e-06		Tespa1	0.000349346	0.357701	0.485	0.326	1		Cd244	5.67537e-38	0.542181	0.49	0.166	9.07152e-34		Cd302	9.83916e-09	0.456292	0.735	0.559	0.000157269		Gpi1	9.49376e-13	0.468137	0.705	0.515	1.51748e-08		Senp7	0.0392316	0.605622	0.293	0.128	1
Pdia6	6.06672e-05	0.350189	0.355	0.247	0.969705		Zfp1	3.06406e-08	0.308581	0.195	0.098	0.000489759		St13	0.000395126	0.348085	0.454	0.322	1		Cfh	6.4601e-24	0.542166	0.56	0.332	1.03258e-19		Gapdh	1.12341e-17	0.455973	0.982	0.986	1.79566e-13		Fcgr3	1.77903e-15	0.466731	0.797	0.61	2.8436e-11		Hsp90b1	0.0792342	0.594886	0.741	0.615	1
Ly86	0.00031414	0.340615	0.606	0.522	1		Hspd1	2.01133e-07	0.307839	0.408	0.284	0.00321491		Ctsc	0.00101357	0.348003	0.259	0.156	1		Gm15987	6.36413e-32	0.541161	0.583	0.274	1.01724e-27		Nabp1	2.43465e-07	0.450761	0.558	0.337	0.00389154		Map1lc3b	6.77735e-27	0.456048	0.981	0.909	1.08329e-22		Acly	0.0137755	0.588392	0.31	0.103	1
Cct3	9.95333e-05	0.338507	0.357	0.252	1		Chchd2	7.79167e-09	0.302945	0.819	0.749	0.000124542		Gbp8	0.000252022	0.347978	0.189	0.09	1		Krtcap2	4.20627e-31	0.537989	0.881	0.685	6.72331e-27		Abi3	2.68206e-05	0.450674	0.699	0.559	0.4287		Gpx1	3.16176e-12	0.455534	0.747	0.587	5.05375e-08		Vps4b	0.0309084	0.586843	0.379	0.179	1
Btbd9	0.000539614	0.329373	0.151	0.086	1		Cct3	1.31948e-06	0.293119	0.456	0.326	0.0210906		Gimap1	6.0204e-06	0.344662	0.718	0.518	0.09623		Naaa	9.38967e-36	0.536116	0.775	0.464	1.50085e-31		F13a1	0.000959473	0.450176	0.624	0.524	1		BC117090	1.27584e-08	0.453356	0.09	0.02	0.00020393		Hp	0.249837	0.586721	0.034	0	1
R3hdm1	0.00175606	0.326615	0.303	0.223	1		Rpl28	7.9813e-27	0.287505	0.983	0.968	1.27573e-22		Cd48	0.000120557	0.343821	0.442	0.299	1		Snx1	2.64553e-34	0.533029	0.773	0.492	4.22861e-30		Ptpn1	8.80243e-14	0.446271	0.969	0.955	1.40698e-09		Nfil3	1.03495e-09	0.453259	0.347	0.19	1.65427e-05		Smap2	0.0300219	0.583609	0.483	0.282	1
Sypl	0.000275932	0.323129	0.373	0.272	1		Dirc2	1.05183e-06	0.285742	0.189	0.105	0.0168124		Cct4	1.03875e-05	0.336852	0.634	0.462	0.166034		Ifi209	1.79576e-31	0.532516	0.771	0.473	2.87035e-27		Hspd1	1.05729e-06	0.445602	0.575	0.399	0.0168998		Gbp2	3.92256e-07	0.450007	0.16	0.072	0.00626982		Ccl5	0.0255485	0.582383	1	1	1
Serinc3	3.23701e-06	0.317674	0.734	0.639	0.0517404		Nrip1	1.33344e-05	0.284616	0.41	0.295	0.213138		Klrc2	0.0502448	0.336359	0.048	0.02	1		Dynll1	6.69102e-38	0.529705	0.955	0.857	1.06949e-33		Retnlg	0.00434714	0.443698	0.42	0.618	1		Apoe	0.0880193	0.448974	0.227	0.193	1		Zfp212	0.0243332	0.580491	0.172	0.026	1
Cenpx	0.000118511	0.313464	0.229	0.141	1		Eif1b	5.89808e-08	0.283868	0.262	0.151	0.000942749		Klrk1	8.16929e-05	0.332963	0.093	0.02	1		Csf2rb	2.55864e-29	0.503223	0.744	0.487	4.08973e-25		Glul	1.7542e-09	0.443649	0.704	0.479	2.80392e-05		Nfe2l2	2.50829e-07	0.447623	0.181	0.085	0.00400925		Dedd2	0.0181424	0.578253	0.276	0.077	1
Cct5	5.33447e-05	0.313338	0.472	0.347	0.852661		Rab10	1.67866e-06	0.282698	0.305	0.199	0.0268318		Prdx1	6.9493e-05	0.33291	0.766	0.658	1		Cdkn2d	2.11805e-30	0.501104	0.827	0.593	3.3855e-26		Irgm1	5.71906e-11	0.442392	0.509	0.236	9.14134e-07		Igfbp6	2.57727e-07	0.440643	0.076	0.017	0.00411951		Slc25a33	0.182519	0.577094	0.19	0.103	1
AU020206	0.000174709	0.31214	0.161	0.089	1		Eef1g	2.86765e-10	0.280199	0.843	0.753	4.58366e-06		Runx3	9.44271e-05	0.326541	0.482	0.309	1		Jun	3.03232e-23	0.497786	0.927	0.809	4.84685e-19		Tmem167	2.3372e-09	0.439576	0.845	0.698	3.73578e-05		Tmem14c	3.9088e-10	0.439184	0.392	0.219	6.24783e-06		Nsmce4a	0.0334929	0.576866	0.483	0.308	1
Cct4	0.000680411	0.312064	0.363	0.272	1		Cdc42se2	5.69059e-05	0.279503	0.448	0.345	0.909584		Ywhaq	8.47073e-05	0.323045	0.586	0.425	1		Ms4a6b	1.64089e-36	0.49664	0.96	0.884	2.6228e-32		Cct4	4.43139e-08	0.439231	0.779	0.604	0.000708314		R3hdm4	4.63837e-09	0.43643	0.488	0.317	7.41397e-05		Gpatch11	0.103102	0.576409	0.241	0.128	1
Slfn5	0.0136491	0.309928	0.05	0.023	1		Bub3	1.93415e-06	0.277188	0.28	0.178	0.0309154		Cited2	0.00805554	0.320851	0.361	0.262	1		Atg3	2.54277e-30	0.489866	0.8	0.575	4.06436e-26		Ddi2	9.39561e-06	0.438669	0.659	0.51	0.150179		Arg2	7.05197e-11	0.42968	0.722	0.539	1.12719e-06		Icam1	0.0176553	0.575973	0.31	0.103	1
Hspa4l	0.000466643	0.30888	0.082	0.034	1		Igtp	2.2833e-06	0.270765	0.356	0.238	0.0364963		Sntb2	0.00919255	0.320462	0.183	0.11	1		Cd302	1.07402e-31	0.489745	0.871	0.674	1.71671e-27		Ap1s2	1.90108e-07	0.433281	0.858	0.757	0.00303868		Cd52	6.96648e-18	0.423069	0.946	0.881	1.11352e-13		Ankrd12	0.10017	0.572097	0.466	0.333	1
Vasp	0.0025198	0.306542	0.412	0.327	1		1600014C10Rik	2.23413e-07	0.268194	0.111	0.044	0.00357104		Gng2	8.80293e-06	0.31853	0.248	0.11	0.140706		Atp11a	1.94399e-35	0.487764	0.369	0.092	3.10728e-31		S100a10	0.000437621	0.431305	0.832	0.792	1		Ikbkap	2.54732e-07	0.422739	0.182	0.086	0.00407163		Spata13	0.0539364	0.571742	0.379	0.205	1
Atp8a1	0.000141615	0.30579	0.186	0.105	1		Arl5a	1.15049e-06	0.268039	0.19	0.106	0.0183894		Ywhah	0.000800133	0.313353	0.456	0.322	1		Timm10b	9.53892e-29	0.473301	0.853	0.652	1.5247e-24		Fkbp4	3.30703e-09	0.430774	0.571	0.326	5.28595e-05		Upp1	1.03154e-05	0.421069	0.116	0.051	0.164881		Trac	0.562711	0.571682	0.172	0.128	1
Ncf4	0.000248662	0.304337	0.4	0.297	1		Fam102a	2.7355e-07	0.267105	0.339	0.219	0.00437242		Maf	0.0006172	0.312438	0.166	0.076	1		Gpr141	3.97276e-24	0.472956	0.907	0.74	6.35006e-20		Fcgr1	1.10997e-07	0.430321	0.562	0.337	0.00177418		Ddi2	1.51501e-08	0.413835	0.102	0.026	0.000242159		Zkscan3	0.0378755	0.568667	0.276	0.103	1
B2m	2.79752e-08	0.303221	0.918	0.877	0.000447156		Pgs1	6.63842e-07	0.26603	0.263	0.159	0.0106109		Cd163l1	0.0144348	0.311911	0.02	0	1		Il4ra	7.12031e-31	0.472087	0.447	0.167	1.13811e-26		Rplp0	4.59149e-20	0.427159	0.996	1	7.33904e-16		Irgm1	9.09437e-07	0.413712	0.138	0.059	0.0145364		Hspa5	0.0446261	0.566873	0.741	0.564	1
Mat2a	0.00300597	0.303025	0.266	0.197	1		Nars2	5.60892e-07	0.263838	0.107	0.042	0.0089653		Fkbp4	0.00140287	0.310743	0.473	0.346	1		Anxa1	3.85316e-20	0.466393	0.939	0.889	6.15889e-16		Aprt	1.68417e-07	0.427003	0.894	0.844	0.00269197		Pkm	1.76852e-15	0.413658	0.885	0.766	2.8268e-11		Cdk2ap2	0.0125512	0.564988	0.724	0.487	1
Utp11	0.000274529	0.300873	0.196	0.117	1		Arhgap45	3.9485e-05	0.262863	0.752	0.64	0.631128		Sgk1	1.36417e-05	0.310031	0.214	0.086	0.218049		Myd88	4.6604e-33	0.466156	0.675	0.346	7.44918e-29		Krtcap2	2.2761e-08	0.423458	0.792	0.618	0.000363812		Tnfaip8l2	2.18924e-07	0.40488	0.359	0.216	0.00349928		Klri2	0.155493	0.562688	0.397	0.282	1
Napsa	5.33616e-05	0.299826	0.748	0.684	0.852932		Rpl36a	6.83462e-17	0.262279	0.961	0.944	1.09244e-12		Cxcr3	0.00208492	0.309893	0.186	0.1	1		Ifi202b	2.07972e-21	0.463084	0.817	0.605	3.32423e-17		Nupr1	2.77718e-07	0.418412	0.765	0.545	0.00443905		Txn1	3.20249e-21	0.396322	0.99	0.948	5.11885e-17		Tmx1	0.113441	0.562681	0.259	0.154	1
Gspt1	0.000919933	0.29954	0.21	0.136	1		Sgk1	5.64261e-08	0.261091	0.111	0.04	0.000901915		Eif3k	8.26467e-07	0.308318	0.879	0.767	0.0132102		Mmp19	6.40553e-29	0.461285	0.309	0.08	1.02386e-24		Rpl36al	4.38204e-09	0.417623	0.867	0.743	7.00425e-05		Mrpl33	3.03582e-13	0.391293	0.894	0.761	4.85246e-09		Pla2g16	0.00359615	0.561982	0.707	0.385	1
Ctsz	4.11655e-05	0.297925	0.666	0.588	0.65799		Dnajb1	6.54125e-07	0.258859	0.288	0.178	0.0104555		Tcrg-C1	0.0785796	0.306966	0.039	0.017	1		Spcs2	1.37232e-29	0.460464	0.908	0.774	2.19352e-25		Stip1	8.56306e-09	0.415848	0.451	0.222	0.000136872		Fam162a	1.12458e-06	0.390909	0.121	0.048	0.0179753		Nsmaf	0.0700679	0.554827	0.31	0.154	1
Dexi	3.9468e-05	0.295721	0.124	0.056	0.630856		Iigp1	1.14296e-06	0.257214	0.103	0.041	0.0182691		Pkp3	0.0237335	0.305816	0.273	0.196	1		Ifitm2	4.48306e-52	0.459644	0.988	0.982	7.16572e-48		Ccr2	2.04575e-05	0.411803	0.845	0.799	0.326993		Gm39459	5.56248e-06	0.390268	0.111	0.045	0.0889108		Aamp	0.0185012	0.551264	0.517	0.308	1
Manf	0.017033	0.295226	0.344	0.291	1		Nup153	7.30506e-05	0.255579	0.251	0.165	1		Irf1	0.00014563	0.305235	0.276	0.146	1		Zfp36l1	7.24814e-19	0.456615	0.378	0.173	1.15854e-14		Dbi	9.15669e-09	0.410945	0.912	0.903	0.000146361		Casp1	1.29677e-07	0.389116	0.102	0.031	0.00207276		Cacybp	0.00942616	0.549122	0.638	0.41	1
Lmbrd1	0.00101195	0.293238	0.334	0.25	1		Il27ra	5.01798e-05	0.25373	0.35	0.256	0.802075		Gimap7	0.00466743	0.302336	0.417	0.302	1		Ppt1	1.36624e-27	0.455409	0.798	0.557	2.18379e-23		Hebp1	4.22974e-06	0.409993	0.558	0.375	0.0676082		Ppp1cc	8.09451e-08	0.388996	0.316	0.18	0.00129383		Ada	0.0331138	0.548659	0.414	0.231	1
Mplkip	0.000131406	0.290007	0.142	0.072	1		Cct8	3.06285e-05	0.251315	0.543	0.428	0.489566		Hspd1	5.9219e-05	0.301839	0.583	0.405	0.946557		Tmem176a	1.65356e-11	0.454144	0.431	0.265	2.64305e-07		Fdps	0.000336405	0.40822	0.425	0.278	1		Atp5l	2.312e-08	0.386758	0.664	0.492	0.00036955		S100a13	0.00171581	0.54826	0.862	0.564	1
Tomm5	0.00440344	0.288785	0.219	0.156	1		Hspbap1	8.94365e-08	0.250601	0.113	0.042	0.00142955		Gbp2b	0.00316157	0.300946	0.186	0.103	1		Slfn2	5.47096e-33	0.453519	0.972	0.887	8.74479e-29		Mmp8	0.555341	0.406	0.473	0.514	1		Rps4x	3.53597e-06	0.382452	0.381	0.256	0.0565189		Sertad2	0.0106211	0.546752	0.293	0.077	1
Cbx1	0.0010826	0.288605	0.299	0.211	1		Gbp5	1.0183e-07	0.250482	0.078	0.022	0.00162765		Anxa2	0.0255869	0.300357	0.163	0.103	1		Ms4a4c	8.60686e-29	0.449367	0.968	0.933	1.37572e-24		Nr1h3	1.55412e-08	0.404581	0.27	0.087	0.000248411		Anxa1	4.18321e-08	0.378932	0.774	0.65	0.000668643		Tmbim6	0.00381122	0.545303	0.879	0.718	1
Tnfaip8	0.00107713	0.288421	0.315	0.227	1		Anapc16	1.33505e-05	0.246505	0.331	0.229	0.213394		Cyb5a	0.0029146	0.300102	0.597	0.465	1		Cbr3	1.42523e-30	0.448239	0.483	0.186	2.27808e-26		Ube2f	1.37486e-07	0.403623	0.681	0.493	0.00219757		Il4ra	1.09061e-05	0.378061	0.188	0.102	0.174324		Spcs2	0.0260502	0.545293	0.707	0.615	1
Grap	0.000222814	0.288239	0.491	0.381	1		Banp	2.00606e-06	0.239884	0.135	0.064	0.0320649		Ndrg3	0.00454656	0.299905	0.299	0.199	1		Gatm	1.15324e-23	0.446813	0.703	0.442	1.84334e-19		Plod3	2.43878e-06	0.391876	0.712	0.569	0.0389814		Cd300lf	1.5277e-08	0.377057	0.692	0.513	0.000244188		Mta3	0.0973913	0.544884	0.293	0.154	1
H2-Q7	0.00536046	0.287667	0.313	0.241	1		Trim12c	4.25674e-05	0.239493	0.165	0.095	0.680397		Acot7	0.000442307	0.298905	0.144	0.06	1		Zbp1	2.39211e-21	0.444483	0.68	0.435	3.82354e-17		Mrpl52	3.51334e-07	0.390253	0.77	0.604	0.00561572		Cebpd	1.03265e-11	0.375224	0.898	0.761	1.65058e-07		Srp14	0.0344211	0.544874	0.759	0.641	1
Raly	0.00237659	0.287562	0.379	0.295	1		Nudc	1.31861e-05	0.23923	0.373	0.265	0.210767		Actg1	0.040073	0.297611	0.93	0.914	1		Abi3	1.1302e-30	0.44163	0.361	0.101	1.80651e-26		Pla2g7	1.39019e-08	0.385388	0.965	0.917	0.000222208		Il13ra1	5.16758e-07	0.374154	0.277	0.156	0.00825985		Pgs1	0.0105246	0.544285	0.155	0	1
Bst2	0.0545662	0.286764	0.13	0.095	1		Aldoa	4.18601e-05	0.2385	0.613	0.498	0.669091		Ldha	0.000197224	0.297331	0.789	0.668	1		Ms4a8a	7.17339e-20	0.440799	0.634	0.399	1.14659e-15		Hsph1	6.3718e-10	0.385114	0.35	0.122	1.01847e-05		Anxa2	1.60531e-14	0.370921	0.94	0.889	2.56593e-10		Heatr5a	0.0358867	0.539846	0.155	0.026	1
Pomp	0.00158754	0.284198	0.361	0.27	1		Runx3	1.1156e-05	0.237527	0.212	0.128	0.178318		Arid5b	0.000787467	0.295372	0.394	0.262	1		Xbp1	5.90313e-25	0.437896	0.794	0.55	9.43556e-21		Ldha	8.96251e-08	0.382802	0.881	0.788	0.00143257		Pnpla2	2.78324e-07	0.370275	0.481	0.32	0.00444873		Bcl2a1b	0.0164767	0.536267	0.138	0	1
Ifitm3	0.0291553	0.28402	0.076	0.045	1		Slc44a2	4.92338e-06	0.233062	0.37	0.255	0.0786954		Rapgef6	0.000784079	0.294113	0.783	0.691	1		Mrpl52	8.70287e-25	0.435504	0.848	0.617	1.39107e-20		Gpr141	2.48264e-06	0.381724	0.885	0.83	0.0396826		Glipr2	7.92265e-05	0.368016	0.459	0.351	1		Fosb	0.223625	0.533222	0.621	0.538	1
Mlxip	0.00998126	0.279678	0.161	0.108	1		Stk24	2.75279e-06	0.230815	0.492	0.368	0.0440006		Filip1l	4.96012e-05	0.293993	0.194	0.083	0.792826		Serp1	2.34155e-29	0.432753	0.944	0.86	3.74274e-25		Gzma	0.715069	0.37901	0.004	0.007	1		Klra17	1.2701e-07	0.366983	0.316	0.18	0.00203012		Rps27l	0.086418	0.530619	0.552	0.385	1
Dnah8	0.000222828	0.27887	0.089	0.038	1		Pkp3	4.82716e-05	0.229072	0.218	0.139	0.771573		Fam26f	0.000150255	0.293867	0.135	0.05	1		Ifitm1	2.00333e-12	0.432201	0.172	0.057	3.20213e-08		Sec11a	6.75025e-06	0.378409	0.712	0.576	0.107896		Osbpl9	4.70926e-07	0.365907	0.356	0.219	0.00752729		Hsph1	0.0353601	0.528934	0.241	0.077	1
Irgm1	0.000278979	0.278435	0.095	0.042	1		Gimap9	9.95577e-05	0.228541	0.541	0.428	1		Cpsf2	5.04418e-06	0.293844	0.169	0.053	0.0806261		Tmem14c	2.77417e-30	0.426707	0.927	0.817	4.43424e-26		Tmem37	0.000503809	0.375758	0.155	0.062	1		Fbxo31	4.43178e-06	0.363226	0.273	0.163	0.0708375		Irf3	0.0224615	0.527381	0.293	0.103	1
Golga4	0.00430684	0.278064	0.157	0.103	1		Birc3	0.000516978	0.228171	0.164	0.105	1		AU020206	0.00053045	0.292863	0.186	0.09	1		Slpi	2.28839e-13	0.426097	0.72	0.553	3.65777e-09		Gm26917	0.00121523	0.374708	0.58	0.448	1		Gng12	1.75495e-07	0.362187	0.444	0.285	0.00280512		Ddx58	0.0109516	0.525166	0.241	0.051	1
Srsf7	0.00410414	0.276904	0.264	0.195	1		Irf9	2.08512e-05	0.227524	0.185	0.108	0.333286		Bnip2	7.79884e-05	0.291242	0.256	0.133	1		Pkm	1.16574e-40	0.425414	0.983	0.951	1.86332e-36		Tmsb10	5.10391e-07	0.373395	0.965	0.986	0.00815809		Hspa8	7.39313e-07	0.358741	0.487	0.341	0.0118172		Cd160	0.107861	0.52317	0.259	0.128	1
Bend5	0.00049233	0.276809	0.285	0.198	1		Ywhab	5.69416e-05	0.227075	0.391	0.287	0.910154		Ankrd12	0.0154626	0.28915	0.555	0.442	1		Pdia6	1.25447e-19	0.419837	0.843	0.705	2.00515e-15		Clec4a1	6.82184e-07	0.372358	0.942	0.844	0.010904		Ppp4r2	1.11903e-05	0.357592	0.128	0.059	0.178866		Nt5c	0.0794001	0.520009	0.759	0.564	1
Cnih4	0.000530628	0.276533	0.183	0.112	1		Mcmbp	0.000799039	0.22682	0.28	0.206	1		Smpdl3a	0.00258706	0.289035	0.459	0.336	1		Gapdh	3.05801e-39	0.419112	0.973	0.96	4.88793e-35		Slfn2	1.75135e-08	0.372057	0.96	0.931	0.000279936		Pgk1	2.32949e-07	0.357184	0.297	0.169	0.00372345		Cox6a1	0.0100843	0.518548	0.845	0.487	1
Eef1g	8.5957e-06	0.276426	0.742	0.637	0.137394		Icam1	1.21877e-07	0.226254	0.078	0.022	0.00194808		Ppil3	0.000352518	0.288675	0.208	0.106	1		Smdt1	5.90893e-28	0.41805	0.948	0.848	9.44483e-24		Trir	7.87577e-08	0.370866	0.912	0.743	0.00125886		Prr13	4.60523e-09	0.357122	0.736	0.582	7.36099e-05		Nsmce3	0.0345192	0.518005	0.293	0.103	1
H2-K1	1.57343e-07	0.275767	0.959	0.909	0.00251497		Ptpn6	4.78546e-06	0.225778	0.274	0.175	0.0764909		Txn1	0.00840604	0.287425	0.569	0.468	1		Hspa1a	1.05783e-19	0.416115	0.251	0.077	1.69084e-15		Card9	1.2235e-08	0.370441	0.478	0.25	0.000195564		Zbp1	6.3809e-06	0.354553	0.076	0.023	0.101992		Wbp4	0.0714703	0.514941	0.276	0.128	1
Pdrg1	0.000170325	0.275483	0.157	0.084	1		Kcnq1ot1	8.58631e-05	0.224021	0.356	0.265	1		Tnfaip8l2	0.00136354	0.287392	0.344	0.216	1		Dpep2	4.8845e-32	0.415923	0.298	0.065	7.80739e-28		Ncf4	4.4171e-09	0.369989	0.951	0.955	7.06029e-05		Kif2a	7.66647e-06	0.352546	0.192	0.103	0.122541		Gzmb	0.121528	0.512933	0.672	0.487	1
Ifi47	0.000112413	0.274799	0.095	0.039	1		Washc3	7.26732e-06	0.222957	0.325	0.216	0.116161		Ywhab	0.000468364	0.287259	0.527	0.372	1		Atp1a1	7.59532e-17	0.413822	0.755	0.573	1.21404e-12		Fam96a	2.30755e-07	0.366674	0.845	0.726	0.00368839		Cox7a2l	3.20112e-06	0.350768	0.384	0.254	0.0511667		Taf11	0.0176291	0.512568	0.276	0.077	1
Sla	0.000280157	0.273379	0.233	0.148	1		Phc3	0.000251928	0.222681	0.229	0.155	1		Cers4	0.0400211	0.287083	0.217	0.153	1		Tpd52	4.28075e-31	0.413037	0.96	0.898	6.84236e-27		Rps2	3.22046e-09	0.363647	0.956	0.972	5.14759e-05		Sema6b	2.01487e-07	0.349904	0.071	0.014	0.00322058		H2-K1	0.000418824	0.512038	1	1	1
Dnmt1	3.71099e-05	0.272248	0.126	0.056	0.593165		Bola2	7.61225e-05	0.220461	0.38	0.28	1		Klrc1	0.000474201	0.286612	0.062	0.01	1		Mtus1	3.07814e-22	0.411812	0.622	0.358	4.9201e-18		Gyg	4.37328e-05	0.358979	0.611	0.455	0.699026		Tkt	5.68921e-07	0.348729	0.443	0.293	0.00909364		Ngly1	0.0378755	0.510667	0.276	0.103	1
Akna	2.70859e-05	0.270436	0.21	0.117	0.432941		Trim30a	6.03251e-06	0.219324	0.149	0.078	0.0964237		Lcp1	0.000114301	0.285239	0.645	0.475	1		Trem2	5.18916e-20	0.409562	0.407	0.182	8.29436e-16		Ywhab	6.78543e-06	0.358729	0.881	0.799	0.108458		Gsn	9.41938e-05	0.346801	0.381	0.276	1		Cab39	0.0347426	0.510444	0.517	0.308	1
Nub1	0.00262738	0.270351	0.214	0.147	1		Mrpl41	3.58869e-05	0.218445	0.196	0.121	0.573617		Ly6a	0.000496118	0.284921	0.217	0.113	1		Card9	2.61276e-27	0.409457	0.494	0.213	4.17623e-23		Tmem106a	6.04659e-07	0.3577	0.42	0.233	0.00966488		Rtp4	2.45236e-06	0.345903	0.498	0.354	0.0391985		Creb1	0.133795	0.510075	0.328	0.205	1
Pdia3	0.00186139	0.269928	0.332	0.255	1		Chchd1	3.48573e-06	0.216951	0.311	0.202	0.0557159		Pmm2	0.000657804	0.281793	0.259	0.146	1		Irf2bpl	9.53528e-31	0.408166	0.397	0.124	1.52412e-26		Ms4a6c	2.45523e-08	0.356236	0.973	0.979	0.000392445		Psme1	7.96332e-07	0.344608	0.253	0.136	0.0127286		Hs3st3b1	0.0114509	0.510046	0.207	0.026	1
Tigd2	0.0412807	0.269499	0.214	0.167	1		Bst2	0.000260807	0.215289	0.312	0.224	1		Lamtor3	0.000693286	0.281506	0.141	0.06	1		Lcp1	2.13098e-25	0.407997	0.951	0.833	3.40615e-21		Ifi209	2.70142e-05	0.353328	0.482	0.33	0.431796		1110008P14Rik	1.65117e-07	0.344448	0.183	0.083	0.00263922		Stk38	0.0964802	0.509502	0.414	0.256	1
Abi3	4.0602e-05	0.26946	0.117	0.05	0.648982		Stt3b	0.000223745	0.213283	0.56	0.456	1		Anxa5	0.00315892	0.281407	0.276	0.176	1		Glul	7.91731e-18	0.405107	0.8	0.609	1.2655e-13		Vim	0.000127707	0.352294	0.956	0.976	1		Tmem167	6.4428e-05	0.343189	0.174	0.099	1		Lsm12	0.0624748	0.509043	0.362	0.205	1
Il16	0.00171612	0.268524	0.386	0.3	1		Ubald2	0.00161233	0.212307	0.461	0.376	1		Cnih4	0.00101886	0.280481	0.217	0.12	1		Rsrp1	6.45644e-21	0.404331	0.931	0.857	1.032e-16		Pnp	6.66251e-06	0.351211	0.646	0.486	0.106494		Cmtm7	6.37508e-07	0.342423	0.322	0.191	0.0101899		Zfp664	0.141505	0.507886	0.224	0.128	1
Acbd3	0.000246344	0.265653	0.264	0.172	1		B430306N03Rik	2.20574e-06	0.211501	0.056	0.014	0.0352565		Cnpy2	0.000248062	0.280317	0.2	0.096	1		Ctsd	2.60759e-18	0.400677	0.876	0.753	4.16797e-14		Fkbp2	3.96666e-06	0.349709	0.69	0.531	0.0634031		Oat	2.59197e-05	0.340402	0.14	0.069	0.4143		Mrpl14	0.0123361	0.506516	0.414	0.179	1
Pole4	0.00266642	0.265631	0.318	0.242	1		Ppil1	8.57714e-07	0.210824	0.077	0.025	0.0137097		Serinc3	0.0129595	0.279987	0.344	0.259	1		Flot1	4.95861e-22	0.400539	0.525	0.264	7.92585e-18		Ms4a8a	6.09388e-05	0.349132	0.389	0.243	0.974045		Plac8	0.0772906	0.3386	0.26	0.22	1		Ormdl2	0.0095765	0.506049	0.207	0.026	1
Tubb5	0.00466237	0.265353	0.495	0.42	1		Mrps21	0.000249234	0.210121	0.253	0.175	1		Pigf	5.79136e-05	0.27912	0.107	0.027	0.925691		Eif4ebp1	5.57377e-22	0.399471	0.891	0.73	8.90911e-18		Cept1	6.34059e-07	0.349113	0.633	0.417	0.0101348		Timp2	3.40541e-06	0.338356	0.412	0.277	0.054432		Clec2d	0.263256	0.504691	0.466	0.385	1
Gnl3	0.0109342	0.264733	0.254	0.195	1		Rnaseh2c	2.80336e-06	0.20894	0.301	0.187	0.0448089		Ifi47	0.000442566	0.277906	0.639	0.492	1		Dnajc3	1.09254e-18	0.397746	0.711	0.504	1.74632e-14		Atp1a1	2.79577e-06	0.347739	0.912	0.802	0.0446876		Pdcd6	5.82508e-06	0.338036	0.21	0.116	0.0931081		Dnajb11	0.0819033	0.503994	0.483	0.333	1
Dok1	0.000690433	0.264521	0.111	0.056	1		Fbxo17	0.000699029	0.206669	0.164	0.106	1		Arrb2	0.000542157	0.276983	0.338	0.209	1		Hsp90b1	2.66849e-17	0.397581	0.901	0.794	4.26531e-13		Xbp1	4.58503e-06	0.344408	0.796	0.649	0.0732871		Chil1	4.31096e-06	0.33802	0.357	0.237	0.0689064		Sdf2	0.0781894	0.501815	0.431	0.282	1
Stub1	0.0179923	0.263786	0.243	0.184	1		Pik3ip1	0.00028102	0.206204	0.561	0.455	1		Trim30a	0.00334954	0.276721	0.239	0.146	1		Sdf2l1	6.23395e-14	0.394079	0.589	0.407	9.96434e-10		Ccl24	0.0483331	0.343597	0.252	0.181	1		Apobec1	1.95779e-06	0.334914	0.206	0.108	0.0312933		Klre1	0.0738919	0.501776	0.776	0.769	1
Chchd10	1.55769e-05	0.263608	0.534	0.381	0.248982		Lat	8.32013e-05	0.205107	0.764	0.685	1		Ybx3	0.00408027	0.274927	0.206	0.123	1		Arid5a	5.84703e-21	0.392332	0.54	0.282	9.34589e-17		Hspe1	4.18691e-06	0.342471	0.805	0.674	0.0669236		Zfand5	3.52111e-06	0.332681	0.41	0.276	0.0562815		AW112010	0.211014	0.501726	1	1	1
Aim2	0.000595776	0.263415	0.105	0.052	1		Rtcb	4.40879e-05	0.204898	0.26	0.173	0.7047		Ifi203	0.00851905	0.272139	0.775	0.708	1		Txn1	1.71055e-22	0.387868	0.959	0.889	2.73415e-18		Sec61g	2.3888e-06	0.341472	0.92	0.885	0.0381826		Ggt5	1.504e-05	0.332072	0.188	0.102	0.240399		Pigt	0.0432158	0.501309	0.293	0.128	1
Lman2l	2.32509e-05	0.263124	0.111	0.044	0.371643		Gbp4	0.000880874	0.204058	0.288	0.214	1		Ccr5	0.0554516	0.271913	0.056	0.027	1		Plin2	5.04226e-18	0.384877	0.887	0.756	8.05955e-14		Aldoa	5.43347e-07	0.340887	0.965	0.878	0.00868485		1600010M07Rik	0.00017493	0.325349	0.367	0.262	1		Ctsc	0.106993	0.501281	0.517	0.385	1
Rgs19	0.00971344	0.262894	0.212	0.153	1		Mrps12	7.56212e-06	0.203608	0.164	0.089	0.120873		Smco4	0.012534	0.271355	0.22	0.146	1		Fcgr3	1.15729e-25	0.381973	0.972	0.926	1.84981e-21		Sbno2	5.59864e-06	0.340721	0.726	0.573	0.0894886		Klhl24	0.000840437	0.325044	0.31	0.222	1		Smim20	0.0223728	0.501031	0.259	0.077	1
Ly6a	0.00985286	0.261486	0.021	0.005	1		Lman2l	4.18478e-06	0.203291	0.09	0.035	0.0668895		Gpx1	0.0168577	0.270696	0.462	0.352	1		Lilr4b	6.6667e-17	0.380825	0.524	0.299	1.06561e-12		Prtn3	1.40637e-09	0.3399	0.23	0.052	2.24794e-05		Psmb9	1.11821e-06	0.323575	0.431	0.28	0.0178734		5430427O19Rik	0.0182504	0.497629	0.19	0.026	1
Mrpl38	0.00451277	0.260937	0.196	0.134	1		AI467606	1.81607e-06	0.202534	0.092	0.035	0.029028		Fam102a	0.00114812	0.269949	0.287	0.176	1		Fcgr2b	2.2675e-15	0.380382	0.757	0.567	3.62437e-11		Ecm1	2.1536e-05	0.338155	0.288	0.139	0.344231		Trp53inp1	1.07603e-05	0.322141	0.307	0.193	0.171992		Ap1g2	0.022596	0.495536	0.224	0.051	1
Zfp53	0.00120876	0.25986	0.068	0.028	1		Setd5	4.36969e-05	0.202466	0.171	0.101	0.698451		Rheb	0.00128537	0.268967	0.352	0.226	1		Ifi207	1.94148e-19	0.379559	0.781	0.531	3.10326e-15		Igbp1	4.39649e-06	0.338088	0.633	0.451	0.0702734		Uqcr10	0.000255813	0.320126	0.211	0.133	1		Polr2k	0.124543	0.494503	0.31	0.179	1
Sdf2l1	0.00188071	0.259715	0.111	0.059	1		Rpl14	4.90125e-16	0.20189	0.978	0.973	7.83417e-12		Psmc3	0.00130101	0.26855	0.377	0.246	1		Flot2	1.80656e-21	0.379446	0.467	0.224	2.88761e-17		BC017643	0.000250029	0.336982	0.58	0.438	1		Hopx	5.03571e-07	0.319443	0.116	0.042	0.00804908		Gpcpd1	0.021246	0.494386	0.224	0.051	1
Pcbp1	0.00239753	0.259537	0.367	0.284	1		Zfp207	0.000324978	0.20168	0.236	0.158	1		Rinl	0.00177405	0.268173	0.561	0.432	1		BC017643	3.47869e-21	0.37915	0.552	0.287	5.56034e-17		Ifi202b	5.71809e-05	0.329848	0.637	0.493	0.91398		Ctnnbip1	1.60622e-05	0.319367	0.148	0.074	0.256738		Ndufs7	0.0431747	0.494328	0.5	0.359	1
Bcap31	0.00250951	0.259529	0.361	0.278	1		Ms4a6c	0.000146811	0.200803	0.15	0.087	1		Arhgef6	0.00763483	0.268023	0.27	0.179	1		Msrb1	1.73636e-32	0.37824	0.982	0.962	2.7754e-28		Ifi47	0.000450949	0.327176	0.385	0.25	1		Mafg	1.57441e-05	0.318259	0.22	0.126	0.251654		Desi2	0.0948216	0.493674	0.155	0.051	1
Rab10	0.0103125	0.259463	0.243	0.18	1		Rps9	1.24239e-24	0.199052	0.978	0.971	1.98584e-20		Nt5e	0.00254196	0.26784	0.11	0.047	1		Retnlg	0.0431827	0.378042	0.081	0.054	1		Edf1	7.90524e-08	0.327047	0.916	0.812	0.00126357		Nedd8	3.29399e-05	0.317874	0.425	0.297	0.526512		Tsc22d3	0.0539104	0.493376	0.845	0.744	1
Ptpn18	0.000383138	0.258224	0.633	0.522	1		Mitd1	5.06123e-06	0.199009	0.152	0.079	0.0808986		Ssna1	0.000906422	0.267788	0.318	0.199	1		1600014C10Rik	1.4306e-26	0.377547	0.411	0.154	2.28667e-22		Prdx5	6.84636e-05	0.324765	0.973	0.986	1		Serp1	2.71618e-06	0.316645	0.661	0.518	0.0434155		Fam120b	0.0257183	0.493202	0.121	0	1
Ifi209	0.000834625	0.25716	0.338	0.248	1		Nck1	0.000352888	0.198903	0.119	0.069	1		Srp14	0.00062474	0.267651	0.71	0.575	1		Tmem173	2.28435e-22	0.375791	0.535	0.275	3.6513e-18		Snrpd1	6.20526e-06	0.324453	0.646	0.451	0.0991848		Gsr	8.75419e-06	0.31593	0.207	0.112	0.139927		Tbx21	0.035913	0.492572	0.397	0.205	1
Ran	0.00917256	0.257142	0.462	0.402	1		Mrpl34	0.000401664	0.198384	0.281	0.202	1		Inpp1	0.00252776	0.266482	0.155	0.08	1		Stat3	3.77404e-23	0.372924	0.786	0.527	6.03242e-19		Clec4a3	5.08436e-06	0.323118	0.956	0.924	0.0812684		Prelid1	1.28756e-05	0.314071	0.312	0.199	0.205803		Zeb1	0.0219119	0.491464	0.224	0.051	1
Cd47	0.000131962	0.256048	0.744	0.655	1		2810474O19Rik	0.000182717	0.198113	0.497	0.388	1		Hikeshi	0.000465247	0.266403	0.27	0.156	1		Ssr2	1.01289e-18	0.372708	0.739	0.522	1.619e-14		Vmp1	3.58871e-05	0.32156	0.637	0.462	0.573619		Fpr1	6.02989e-06	0.3136	0.298	0.183	0.0963818		Ankrd13c	0.0616339	0.489828	0.259	0.103	1
Ccl25	0.0565571	0.255863	0.041	0.022	1		Tmf1	0.000178666	0.19792	0.15	0.088	1		Map4k4	0.0198179	0.26578	0.476	0.382	1		Il1r2	4.02821e-20	0.3724	0.289	0.1	6.43869e-16		Rpn1	0.00171172	0.320925	0.46	0.333	1		Tubb4b	4.61959e-05	0.312639	0.225	0.136	0.738395		Chordc1	0.0350793	0.489778	0.414	0.205	1
Pdia4	0.00388627	0.249535	0.151	0.097	1		Snx3	0.000519491	0.197028	0.438	0.349	1		Raph1	0.000710878	0.265715	0.079	0.02	1		Prelid1	2.53706e-21	0.371265	0.886	0.733	4.05524e-17		Flot1	0.00135417	0.319201	0.381	0.271	1		Rpl15	1.11585e-05	0.311963	0.339	0.22	0.178357		Nfkbie	0.0384219	0.486475	0.155	0.026	1
Trim30a	0.0135726	0.249441	0.13	0.086	1		Etnk1	0.000955412	0.196934	0.236	0.167	1		Anapc16	0.00204735	0.265572	0.428	0.302	1		Eps8	8.44155e-15	0.370118	0.301	0.135	1.3493e-10		Rpl28	6.15777e-13	0.319006	1	1	9.84258e-09		Eno1	5.41989e-05	0.311621	0.357	0.245	0.866315		Bsg	0.0471343	0.486137	0.603	0.385	1
Asrgl1	0.000477025	0.24568	0.126	0.066	1		Tubb4b	1.517e-05	0.196144	0.278	0.18	0.242478		Herc6	0.00229883	0.26546	0.166	0.086	1		Nme1	1.44879e-19	0.360667	0.8	0.624	2.31575e-15		Tmem14c	4.92015e-07	0.314834	0.916	0.833	0.00786437		Bcl6	0.000232416	0.31036	0.154	0.088	1		Copa	0.0781322	0.485283	0.276	0.128	1
Serpina3g	0.000868932	0.245197	0.089	0.042	1		Fam26f	4.19308e-06	0.195821	0.098	0.041	0.0670222		Suclg1	0.00532172	0.265076	0.47	0.359	1		Plac8	7.60968e-16	0.359184	0.985	0.974	1.21633e-11		P4hb	0.000244718	0.314193	0.73	0.611	1		Atp6v1g1	2.84855e-09	0.309253	0.868	0.753	4.55312e-05		Aida	0.0797196	0.484204	0.241	0.103	1
Insig2	0.00103595	0.244993	0.091	0.044	1		Mlec	0.00976603	0.195067	0.263	0.206	1		Ptprcap	0.0323576	0.264817	0.814	0.738	1		Lamp2	2.74092e-19	0.353534	0.918	0.791	4.38109e-15		Serp1	0.000267957	0.314192	0.903	0.872	1		Ifi47	0.00150472	0.308344	0.059	0.025	1		Mrpl28	0.0465301	0.482889	0.328	0.154	1
Pkib	0.00396036	0.243916	0.233	0.164	1		Rabgap1l	0.000606138	0.195	0.369	0.279	1		Nans	0.00214173	0.264134	0.268	0.166	1		Slc31a2	2.90946e-20	0.350942	0.451	0.217	4.65047e-16		Selenos	0.000809083	0.312024	0.664	0.545	1		Max	1.00023e-05	0.307302	0.332	0.216	0.159876		S1pr5	0.0154549	0.482068	0.414	0.154	1
Ttpal	0.00238885	0.243599	0.177	0.114	1		Ttc39b	4.84937e-05	0.194084	0.138	0.075	0.775123		Ptpn6	0.000743827	0.263346	0.332	0.213	1		Nupr1	1.9403e-18	0.350159	0.574	0.344	3.10137e-14		Camk2d	5.28795e-07	0.310997	0.748	0.566	0.00845225		Trps1	3.92489e-05	0.306932	0.2	0.116	0.627354		Kcnq1ot1	0.194441	0.481705	0.31	0.205	1
Srp72	0.0141354	0.243169	0.196	0.142	1		Eef1d	3.91081e-05	0.193309	0.82	0.748	0.625104		Arhgdia	0.0138306	0.263232	0.62	0.525	1		Ccr5	2.2947e-29	0.346761	0.246	0.04	3.66785e-25		Ran	2.29184e-05	0.310852	0.77	0.635	0.366327		1600014C10Rik	0.000995789	0.306135	0.158	0.099	1		Synrg	0.0655194	0.480564	0.207	0.077	1
Traf5	0.0129458	0.242822	0.266	0.203	1		Lcp1	0.00787672	0.191474	0.438	0.365	1		Golm1	0.00110806	0.263166	0.223	0.123	1		Chsy1	2.10465e-23	0.343151	0.41	0.166	3.36406e-19		Psmb10	0.000327999	0.310118	0.832	0.743	1		Ogfrl1	4.00535e-07	0.305696	0.754	0.602	0.00640216		Zc3h14	0.0665585	0.480052	0.362	0.179	1
Ankib1	0.0113128	0.242659	0.085	0.048	1		Atxn1	0.000679952	0.190935	0.061	0.027	1		Cox6a1	0.00283711	0.2629	0.628	0.495	1		Tmem167	5.02258e-15	0.342799	0.84	0.706	8.0281e-11		Ube2g2	5.53233e-05	0.308524	0.482	0.323	0.884287		Ifngr2	3.71108e-05	0.305548	0.319	0.208	0.593179		Eny2	0.144259	0.479061	0.362	0.231	1
Lncpint	0.0193851	0.241399	0.216	0.162	1		Rab20	1.57173e-06	0.190757	0.077	0.026	0.0251226		Btla	0.00065971	0.261242	0.079	0.02	1		Pgs1	8.17687e-17	0.341208	0.554	0.327	1.30699e-12		Wfdc21	0.881425	0.308306	0.341	0.389	1		Pomp	2.50709e-05	0.305176	0.153	0.077	0.400733		Rdx	0.0228423	0.479053	0.379	0.154	1
Gkap1	0.000129801	0.241231	0.076	0.027	1		Tmem33	3.67613e-05	0.190304	0.113	0.056	0.587592		Mlxip	0.000481664	0.260278	0.166	0.073	1		Ifi47	6.68694e-09	0.340862	0.469	0.314	0.000106884		Stat1	0.00624584	0.307645	0.642	0.549	1		Siglece	4.04064e-06	0.305053	0.468	0.313	0.0645856		Ppp4r3a	0.110012	0.478293	0.241	0.128	1
Btk	0.000617337	0.240852	0.223	0.142	1		Eef1b2	1.22177e-11	0.190225	0.962	0.948	1.95288e-07		Cops8	0.00489707	0.259351	0.251	0.163	1		Bst1	2.07912e-18	0.340207	0.547	0.303	3.32326e-14		Bst1	0.0017389	0.307262	0.58	0.483	1		Rnf169	2.65641e-05	0.304627	0.098	0.04	0.4246		Golga1	0.0164767	0.47764	0.138	0	1
Herc6	0.0114152	0.240773	0.049	0.022	1		Asb13	0.00608552	0.189695	0.123	0.082	1		Glrx	0.000920996	0.259305	0.223	0.12	1		2022-03-01	1.5878e-15	0.340039	0.675	0.46	2.53794e-11		Chordc1	1.57463e-07	0.305411	0.434	0.219	0.00251688		Psma6	4.95933e-05	0.30338	0.144	0.074	0.792699		Cd48	0.0788031	0.477104	0.793	0.744	1
Zrsr1	0.0128128	0.240522	0.089	0.052	1		Picalm	0.00160986	0.189561	0.332	0.251	1		Jaml	0.0683696	0.257668	0.138	0.093	1		Gbp7	1.6496e-19	0.339551	0.31	0.112	2.63671e-15		Eif4ebp1	2.49083e-05	0.303772	0.85	0.799	0.398134		Mrgpra2b	4.40664e-05	0.30312	0.324	0.217	0.704357		Mien1	0.0281939	0.47693	0.603	0.436	1
Farsb	0.0421685	0.240216	0.245	0.198	1		Rpain	1.54837e-05	0.189027	0.084	0.034	0.247492		Nkg7	0.205162	0.257598	0.704	0.738	1		Nfe2l2	3.96611e-19	0.337241	0.595	0.346	6.33943e-15		Napsa	5.45725e-06	0.303328	0.978	0.976	0.0872287		Isoc2b	3.56685e-07	0.302514	0.043	0.002	0.00570125		Dnajc7	0.0842394	0.476	0.362	0.205	1
Ppil1	1.92136e-05	0.240159	0.085	0.028	0.30711		Dkc1	0.00989714	0.188338	0.207	0.156	1		Ap2s1	0.00238681	0.257281	0.394	0.279	1		Rnh1	6.49255e-17	0.336578	0.921	0.814	1.03777e-12		Timm10b	7.88917e-05	0.303259	0.752	0.708	1		Rcsd1	5.58161e-06	0.301755	0.503	0.353	0.0892165		Pttg1	0.151239	0.475044	0.172	0.077	1
Arl6ip6	0.000534219	0.239949	0.109	0.053	1		Mndal	2.52314e-05	0.188317	0.719	0.6	0.403298		Ebp	0.00326888	0.256833	0.332	0.219	1		Rnpep	1.74802e-16	0.33597	0.836	0.639	2.79404e-12		Anxa1	0.00357101	0.303039	0.863	0.899	1		Gm14085	1.28768e-05	0.30061	0.071	0.022	0.205823		Rab22a	0.155749	0.474405	0.259	0.154	1
Fam46a	0.00789347	0.237519	0.167	0.114	1		Smg7	0.00386248	0.188288	0.113	0.072	1		Med28	0.000164127	0.256408	0.383	0.239	1		Fpr2	1.04386e-14	0.335563	0.312	0.143	1.6685e-10		Apobec1	0.00136865	0.301878	0.819	0.753	1		Card9	1.07903e-05	0.300542	0.131	0.06	0.172471		Rhoh	0.0600912	0.473453	0.448	0.256	1
Gpr174	0.00181194	0.234845	0.165	0.102	1		Mga	0.000899196	0.188072	0.142	0.088	1		Pik3c2a	0.00367885	0.256024	0.265	0.163	1		Relt	2.8309e-16	0.335001	0.448	0.23	4.5249e-12		Gm10260	1.80988e-05	0.301726	0.929	0.903	0.289291		Tsc22d3	1.21689e-06	0.300535	0.882	0.78	0.0194508		Strip1	0.0243332	0.473051	0.172	0.026	1
1110059E24Rik	0.00141254	0.234696	0.367	0.27	1		Pole2	0.000167641	0.18783	0.069	0.029	1		Cd82	0.100696	0.255017	0.256	0.209	1		Ap2a2	7.38428e-15	0.334637	0.805	0.624	1.1803e-10		Zfp706	2.09841e-05	0.299038	0.907	0.816	0.33541		Ndufa3	3.18163e-05	0.299871	0.156	0.082	0.508552		Tm2d3	0.108941	0.472946	0.31	0.179	1
Phax	0.0022188	0.234694	0.113	0.062	1		Irgm1	1.64757e-05	0.186818	0.145	0.076	0.263347		A430005L14Rik	5.26075e-05	0.254398	0.146	0.05	0.840878		Dnajb11	8.19614e-15	0.332616	0.716	0.52	1.31007e-10		Sec61b	4.82334e-07	0.298172	0.951	0.941	0.00770962		Fam103a1	3.38177e-05	0.297688	0.231	0.136	0.540543		Dnaja1	0.0772498	0.472738	0.862	0.769	1
Man1a	0.0561524	0.234107	0.462	0.405	1		Atic	0.000540757	0.186744	0.2	0.132	1		Laptm5	0.000831189	0.253767	0.893	0.797	1		Sec61g	4.5524e-16	0.328007	0.945	0.85	7.27655e-12		Dnajc3	1.04797e-06	0.298123	0.748	0.545	0.0167508		Swap70	0.000501096	0.296454	0.104	0.054	1		Mrpl58	0.0350167	0.47068	0.517	0.282	1
Actr10	0.00139007	0.233227	0.231	0.155	1		Ablim1	0.000351372	0.185892	0.795	0.694	1		Psen2	0.00148689	0.253321	0.189	0.1	1		Smpdl3a	3.06954e-15	0.326276	0.956	0.938	4.90636e-11		Tppp3	0.00355231	0.297781	0.562	0.434	1		P2ry13	3.81219e-05	0.296254	0.115	0.052	0.60934		Mrps24	0.0361345	0.470486	0.638	0.462	1
Hnrnpa2b1	0.000648722	0.233093	0.825	0.744	1		Ywhae	0.00873392	0.185222	0.323	0.262	1		Stt3b	0.24364	0.253291	0.282	0.243	1		Osbpl9	2.33703e-16	0.32586	0.688	0.478	3.73551e-12		Emp3	0.0459622	0.295453	0.982	0.958	1		H2afz	3.73785e-05	0.296091	0.524	0.39	0.597458		Ino80e	0.0816021	0.469972	0.241	0.103	1
Eef1d	0.00150816	0.232332	0.637	0.552	1		Filip1l	0.000212903	0.184643	0.207	0.138	1		Mbnl2	0.00735168	0.253262	0.273	0.179	1		Fgl2	3.5476e-12	0.325821	0.577	0.387	5.67048e-08		Cope	9.32141e-05	0.295268	0.792	0.649	1		Mark2	0.000117656	0.295718	0.301	0.202	1		Snw1	0.131902	0.4695	0.414	0.308	1
Serpinb1a	0.0167758	0.231879	0.577	0.519	1		Noc4l	2.18339e-06	0.184631	0.075	0.025	0.0348993		Dbi	0.00229169	0.253036	0.411	0.292	1		2010111I01Rik	3.67823e-26	0.323753	0.303	0.084	5.87929e-22		Ccnd3	2.8818e-06	0.292967	0.907	0.882	0.0460628		Dynll1	0.037028	0.295688	0.277	0.231	1		Rbm7	0.0601814	0.467774	0.31	0.154	1
Rps19	9.85213e-14	0.231665	0.977	0.97	1.57477e-09		Pdha1	0.000342504	0.184373	0.251	0.173	1		Pigx	0.000742965	0.252981	0.296	0.179	1		St3gal4	3.26911e-16	0.322905	0.813	0.588	5.22534e-12		Pitpna	2.44859e-07	0.292459	0.942	0.927	0.00391382		Selplg	4.64371e-11	0.29488	0.913	0.826	7.4225e-07		Tespa1	0.0303865	0.467348	0.293	0.103	1
Zkscan3	0.00946766	0.229436	0.15	0.098	1		Herc6	4.38992e-05	0.184098	0.12	0.061	0.701686		Gapdh	0.00520117	0.252584	0.848	0.787	1		Ccl4	0.000296647	0.321564	0.078	0.035	1		Creld2	6.05671e-06	0.289585	0.301	0.142	0.0968104		Ube2i	4.82412e-05	0.294788	0.266	0.168	0.771087		Nlrc5	0.0612516	0.466895	0.172	0.051	1
Tnpo3	0.00744325	0.229225	0.175	0.117	1		Rps12	8.97611e-10	0.184081	0.978	0.967	1.43474e-05		Ccng1	0.000284542	0.252211	0.197	0.096	1		Lgmn	1.04268e-13	0.320957	0.703	0.501	1.66661e-09		Gm21188	0.000939975	0.287313	0.757	0.632	1		Stat1	0.00109497	0.294672	0.261	0.183	1		Copz1	0.0835114	0.465257	0.276	0.154	1
Mlf2	0.0350929	0.228414	0.122	0.086	1		Zkscan3	0.00034231	0.184029	0.154	0.095	1		Ric8a	0.000649871	0.251938	0.234	0.126	1		Bet1	2.14209e-20	0.320023	0.466	0.222	3.42391e-16		Coro1b	8.75258e-05	0.287198	0.854	0.747	1		Smdt1	4.51465e-07	0.293956	0.231	0.119	0.00721621		Lypla1	0.0447533	0.464767	0.259	0.103	1
Kcnq1ot1	0.0050662	0.227564	0.315	0.233	1		Mrfap1	0.00113651	0.182717	0.407	0.312	1		Ndufa4	0.000776678	0.251836	0.825	0.734	1		Ibtk	6.02668e-20	0.319482	0.415	0.185	9.63305e-16		Il13ra1	9.922e-05	0.286114	0.708	0.576	1		B430010I23Rik	3.25144e-06	0.293845	0.062	0.014	0.051971		Nrbp1	0.0307351	0.463506	0.362	0.154	1
Tmem127	0.0382992	0.227456	0.076	0.047	1		Gm47283	2.14575e-06	0.182255	0.259	0.16	0.0342976		Gm2682	0.00823746	0.251349	0.546	0.445	1		Cacybp	3.23105e-14	0.31875	0.721	0.54	5.16451e-10		Fcgr2b	0.00693372	0.286065	0.704	0.604	1		Rab24	1.45613e-05	0.291036	0.21	0.119	0.232748		Jun	0.456894	0.462556	0.638	0.615	1
Tmem33	0.00288443	0.227441	0.103	0.056	1		Zrsr1	0.000234924	0.182217	0.158	0.095	1		Atp5j2	0.00476294	0.250142	0.763	0.668	1		Il15ra	7.38869e-26	0.318748	0.25	0.051	1.18101e-21		Esd	9.6282e-05	0.285227	0.845	0.799	1		Supt4a	1.36199e-05	0.290739	0.664	0.515	0.217701		Tcp1	0.070991	0.461292	0.517	0.359	1
Mrps21	0.00513867	0.226757	0.198	0.136	1		Pik3c2a	9.96538e-05	0.181873	0.256	0.176	1		Jmjd1c	0.0293499	0.250045	0.451	0.365	1		Psmb10	1.74796e-15	0.318132	0.885	0.735	2.79393e-11		Zbp1	0.00146348	0.284368	0.588	0.458	1		Irf9	0.000208487	0.290407	0.209	0.131	1		Ubxn11	0.0371359	0.461029	0.155	0.026	1
BC017643	0.00565732	0.226301	0.214	0.148	1		Ube2i	0.00571065	0.179537	0.517	0.431	1		Banp	0.0011367	0.249461	0.18	0.09	1		Skap2	1.34078e-18	0.317515	0.895	0.744	2.1431e-14		Lyl1	0.00144024	0.283988	0.726	0.608	1		Chp1	0.000388361	0.289983	0.19	0.119	1		Taf12	0.0149757	0.460802	0.31	0.103	1
Ier5	0.00690404	0.225365	0.666	0.589	1		Cct4	0.00187225	0.179468	0.474	0.384	1		Stk24	0.0817181	0.248921	0.515	0.449	1		Pbx1	5.51689e-19	0.316734	0.292	0.106	8.81819e-15		mt-Co1	1.45872e-06	0.283573	1	1	0.0233162		Adam19	3.30754e-05	0.289443	0.219	0.128	0.528676		Lbr	0.13366	0.460733	0.466	0.333	1
Fcrl1	0.0174395	0.225214	0.274	0.211	1		Il16	0.013963	0.179408	0.409	0.338	1		2810474O19Rik	0.00357409	0.247835	0.575	0.449	1		Tmem256	1.03468e-14	0.316229	0.85	0.697	1.65383e-10		Atp5b	1.4134e-05	0.2832	0.938	0.931	0.225918		Uqcrh	5.68881e-06	0.288214	0.399	0.263	0.09093		Anapc16	0.032369	0.460106	0.448	0.231	1
Hnrnpm	0.0426588	0.224412	0.338	0.284	1		Rps21	4.23545e-13	0.178487	0.982	0.968	6.76994e-09		Arhgap30	0.00959902	0.247363	0.558	0.455	1		Tm2d2	6.64583e-13	0.315826	0.708	0.53	1.06227e-08		Cd52	1.2694e-07	0.282871	0.991	0.983	0.00202901		Cebpg	0.000350222	0.286554	0.174	0.105	1		Gpr132	0.0957927	0.460017	0.224	0.103	1
Ppp1r18	0.00839222	0.224367	0.245	0.181	1		Rsu1	0.000621858	0.177667	0.214	0.145	1		Gemin7	0.000131808	0.247029	0.318	0.173	1		Cd200r1	1.88729e-25	0.314789	0.247	0.054	3.01665e-21		Psmb5	9.57814e-06	0.282097	0.876	0.764	0.153097		Jdp2	9.89878e-06	0.28646	0.303	0.188	0.158222		Ube4b	0.0105246	0.45968	0.155	0	1
Vav1	0.00952939	0.223954	0.175	0.12	1		Btla	0.000703272	0.177262	0.113	0.065	1		Serpinb1a	0.00493832	0.245978	0.048	0.01	1		Pgk1	7.2578e-16	0.313617	0.862	0.709	1.16009e-11		H2-K1	0.00241971	0.282061	0.996	0.993	1		Ubl5	2.78694e-05	0.285844	0.539	0.399	0.445465		Mrpl19	0.0914477	0.459534	0.224	0.103	1
Ywhah	0.0424297	0.223707	0.315	0.261	1		Hnrnpa2b1	0.000168456	0.177163	0.835	0.771	1		Ccnd3	0.00555557	0.245883	0.707	0.565	1		Ms4a6c	1.17706e-24	0.313604	0.988	0.976	1.88141e-20		Ufsp2	8.56069e-07	0.280899	0.473	0.257	0.0136834		Irak4	8.81053e-05	0.285112	0.122	0.06	1		Hopx	0.105521	0.458494	0.276	0.128	1
Psma3	0.0122281	0.223436	0.464	0.392	1		Gpr83	5.15665e-05	0.176976	0.056	0.019	0.824239		Abhd17a	0.000524452	0.244271	0.397	0.262	1		Gyg	2.26407e-14	0.312624	0.712	0.516	3.61888e-10		Fam174a	0.000141454	0.280857	0.845	0.753	1		Zfand3	0.0002278	0.283627	0.234	0.151	1		Nfat5	0.0550933	0.458394	0.224	0.077	1
Eif1ax	0.0137609	0.223394	0.179	0.128	1		Gtpbp2	0.000193558	0.17672	0.214	0.14	1		Plin3	8.38129e-05	0.243665	0.144	0.05	1		Arid5b	8.31582e-14	0.312366	0.51	0.306	1.3292e-09		Ms4a4b	0.000101159	0.277745	0.336	0.188	1		Ndufa2	0.000889652	0.283079	0.203	0.134	1		Supt5	0.0310906	0.457253	0.31	0.128	1
Ctnnb1	0.00181019	0.223347	0.175	0.111	1		Ndufa3	0.000740071	0.176374	0.295	0.215	1		Chchd2	0.000316812	0.243515	0.907	0.864	1		Pirb	9.84107e-16	0.312346	0.891	0.767	1.573e-11		Hax1	8.88215e-06	0.275946	0.363	0.188	0.141972		Ppp1ca	1.59231e-05	0.283014	0.547	0.396	0.254515		Rpp21	0.0950952	0.455239	0.345	0.205	1
Psen2	0.0289999	0.223278	0.117	0.078	1		Casp8	0.00200129	0.173761	0.257	0.189	1		Abi3bp	0.0135634	0.243259	0.028	0.003	1		Cept1	1.27276e-13	0.311189	0.548	0.35	2.03438e-09		Ostc	0.00134708	0.275544	0.761	0.635	1		Nipsnap3b	5.31476e-05	0.28287	0.122	0.059	0.849511		Mrps17	0.072531	0.454066	0.293	0.154	1
Rassf2	0.0113735	0.222703	0.262	0.197	1		Pigx	0.00140339	0.173717	0.219	0.153	1		Ndufa8	0.00430502	0.241867	0.479	0.369	1		Pdia3	3.46714e-10	0.311034	0.871	0.779	5.54188e-06		Eif2s1	0.000267006	0.274685	0.544	0.385	1		Glul	0.000101491	0.282854	0.127	0.063	1		Ifi209	0.020238	0.45377	0.19	0.026	1
Pik3ip1	0.00387652	0.222351	0.291	0.217	1		Fas	0.0100578	0.17355	0.183	0.135	1		Prex1	0.0195962	0.241352	0.282	0.193	1		Tmem38b	1.46598e-14	0.310964	0.62	0.404	2.34323e-10		Zfand5	4.56365e-05	0.274278	0.867	0.753	0.729454		Rps11	2.91607e-06	0.282056	0.583	0.418	0.0466105		Erich1	0.0454336	0.453654	0.155	0.026	1
Tlk1	0.00245316	0.221798	0.245	0.17	1		Samsn1	1.04642e-05	0.173404	0.07	0.025	0.16726		Fkbp1a	0.00216928	0.241127	0.527	0.402	1		Wfdc21	4.99355e-14	0.310416	0.114	0.018	7.9817e-10		S100a13	0.000291551	0.274231	0.73	0.632	1		Clec4d	1.98302e-06	0.279958	0.723	0.572	0.0316966		Ssbp4	0.0445354	0.45279	0.397	0.205	1
Idnk	0.00317076	0.221049	0.28	0.203	1		Kif2a	0.00149794	0.173066	0.267	0.194	1		Zfp800	0.00875215	0.240554	0.217	0.136	1		Psmb8	3.82247e-16	0.310116	0.962	0.904	6.10984e-12		Eif4g2	6.72959e-05	0.274034	0.894	0.823	1		Sbno2	2.01867e-05	0.279557	0.409	0.277	0.322665		Psmc4	0.059481	0.451407	0.466	0.282	1
Dhx8	0.0234291	0.220932	0.089	0.055	1		Zfp780b	3.35312e-05	0.172856	0.063	0.022	0.535962		Cst3	0.015539	0.240463	0.493	0.395	1		Slfn5	7.97833e-11	0.307372	0.826	0.654	1.27526e-06		Tmem208	0.000135907	0.274015	0.562	0.431	1		H2afj	6.52656e-06	0.277774	0.783	0.667	0.10432		Zbtb38	0.0423539	0.451352	0.328	0.128	1
Fut8	0.00185141	0.220794	0.097	0.05	1		Amn1	0.0108848	0.172528	0.083	0.052	1		Ccnd2	0.0477137	0.240137	0.637	0.545	1		Kdelr2	2.66952e-14	0.307266	0.553	0.333	4.26696e-10		Pgk1	0.00145228	0.273858	0.805	0.74	1		Tpi1	0.000565588	0.277536	0.146	0.085	1		Sec23ip	0.0525734	0.449986	0.19	0.051	1
Bcl11a	0.00303079	0.220782	0.454	0.364	1		Rpsa	3.90391e-17	0.172125	0.982	0.971	6.24001e-13		Pole4	0.00722507	0.239715	0.423	0.302	1		Cct8	2.97233e-12	0.304792	0.818	0.659	4.75097e-08		Nme1	0.00041868	0.273199	0.708	0.604	1		Timm10b	0.000269844	0.276843	0.386	0.279	1		Pdlim5	0.0401159	0.449949	0.207	0.051	1
Kif2a	0.019506	0.220645	0.157	0.111	1		Stub1	0.000562184	0.171777	0.315	0.226	1		Insig2	0.000143672	0.23943	0.096	0.023	1		Vmp1	4.51357e-13	0.303658	0.569	0.368	7.21449e-09		Ap2a2	0.000194038	0.272628	0.748	0.628	1		Gpat3	3.29955e-05	0.276505	0.07	0.023	0.5274		Galnt7	0.0390168	0.446507	0.328	0.128	1
Lemd2	0.0231417	0.220134	0.15	0.105	1		Rpl9	2.03102e-18	0.171125	0.975	0.961	3.24638e-14		Trnp1	2.8942e-06	0.239401	0.079	0.003	0.0462609		Dad1	1.8612e-14	0.302706	0.9	0.775	2.97494e-10		Trabd	0.000140762	0.272293	0.509	0.333	1		Rac2	1.47897e-09	0.275995	0.928	0.854	2.36398e-05		Lman2l	0.100224	0.44632	0.155	0.051	1
Pde6d	0.00122887	0.219744	0.111	0.058	1		Ppp1r21	3.64003e-06	0.170528	0.111	0.048	0.0581822		Lfng	0.00963027	0.239324	0.273	0.183	1		Psmb5	1.32122e-14	0.301065	0.857	0.714	2.11184e-10		Eif6	0.00067094	0.272104	0.779	0.649	1		Oaz2	9.44019e-05	0.275206	0.156	0.085	1		Mpst	0.0243332	0.446099	0.172	0.026	1
Arhgap30	0.00344097	0.219597	0.507	0.414	1		Emg1	0.000715719	0.170399	0.649	0.547	1		Pcnp	0.0436272	0.238887	0.349	0.282	1		Sec11a	4.04129e-14	0.301005	0.773	0.586	6.45959e-10		Msr1	0.0069414	0.271882	0.566	0.441	1		Tpm3-rs7	1.59843e-05	0.274755	0.436	0.299	0.255493		Aqr	0.236977	0.444899	0.207	0.128	1
Mrps35	0.0108981	0.219232	0.117	0.073	1		Sh3bp5	0.00148325	0.170184	0.368	0.284	1		Ddx3y	8.48171e-05	0.236448	0.259	0.13	1		Psma6	5.29238e-16	0.300845	0.768	0.54	8.45934e-12		Rps26	1.05464e-06	0.271632	0.973	0.979	0.0168573		Rps27a	2.89674e-10	0.272174	0.945	0.9	4.63015e-06		Ifi27l2a	0.928127	0.444606	0.069	0.077	1
Ncor1	0.0980301	0.219165	0.532	0.473	1		Gpr18	0.000205045	0.169204	0.232	0.154	1		Idnk	0.00104139	0.235636	0.527	0.382	1		Washc2	4.41744e-14	0.300713	0.574	0.352	7.06084e-10		Acaa1a	2.24895e-06	0.271392	0.544	0.316	0.0359472		Rps7	6.86736e-05	0.271319	0.549	0.408	1		Tmem55b	0.0559537	0.443797	0.259	0.103	1
Ndrg1	0.000991688	0.218704	0.076	0.033	1		Rpl7l1	0.000150403	0.168975	0.183	0.116	1		Izumo1r	0.136935	0.235495	0.121	0.086	1		Sec61b	7.72727e-22	0.298772	0.973	0.942	1.23513e-17		Psmd14	0.0041362	0.271013	0.456	0.34	1		Zfand6	7.61873e-05	0.271237	0.227	0.139	1		Ythdc2	0.0257183	0.443652	0.121	0	1
Ints1	0.0239094	0.218633	0.058	0.031	1		Susd3	3.92995e-05	0.168404	0.113	0.056	0.628163		Mrps21	0.00183997	0.234968	0.377	0.252	1		Hsph1	3.74884e-17	0.298338	0.233	0.074	5.99214e-13		Tbcb	1.90786e-05	0.270942	0.588	0.399	0.304953		Bcl10	4.20983e-06	0.27115	0.51	0.359	0.06729		Ndufv3	0.0424828	0.442672	0.586	0.385	1
Cks2	0.025642	0.218508	0.097	0.062	1		Usp53	0.00140327	0.168088	0.122	0.074	1		Snx3	0.00308804	0.234955	0.577	0.435	1		Eno1	2.7935e-14	0.297209	0.917	0.825	4.46514e-10		Pdia4	0.000217252	0.270687	0.376	0.243	1		Rab32	2.00907e-05	0.270951	0.268	0.162	0.32113		Bud31	0.0343243	0.442056	0.414	0.205	1
Xpo1	0.00483696	0.21849	0.103	0.058	1		Nxpe3	0.000607961	0.167924	0.171	0.111	1		Dxo	0.000810212	0.234769	0.13	0.053	1		Gbp2b	3.34607e-12	0.295354	0.168	0.054	5.34836e-08		Eif4e2	0.000387311	0.270345	0.681	0.566	1		Ubb	3.68114e-19	0.269721	0.999	0.995	5.88393e-15		Eed	0.161786	0.441791	0.259	0.154	1
Ywhab	0.000943681	0.218091	0.313	0.222	1		Sat1	0.0395211	0.167908	0.45	0.399	1		Pstpip1	0.0330042	0.2346	0.327	0.256	1		Atg101	1.26643e-12	0.2943	0.699	0.507	2.02427e-08		Ahsa2	0.000226586	0.268476	0.305	0.174	1		Mbd2	0.000343206	0.269204	0.53	0.414	1		S100a6	0.0483483	0.441759	0.724	0.538	1
Nptn	0.00121704	0.218024	0.153	0.089	1		Creb1	0.00218894	0.167669	0.175	0.119	1		Pxk	0.0020906	0.233133	0.175	0.09	1		Ctdspl	7.68592e-20	0.294294	0.265	0.082	1.22852e-15		Spcs2	0.000588769	0.268234	0.876	0.785	1		Cdc42ep3	0.000145688	0.268082	0.473	0.348	1		Psmc3	0.0470757	0.44099	0.569	0.333	1
Prkd2	0.00208517	0.21798	0.219	0.147	1		Uty	0.000984682	0.167609	0.061	0.028	1		Rpl13a	0.000837066	0.232135	0.868	0.781	1		Rhou	4.86292e-14	0.29294	0.346	0.164	7.7729e-10		Chchd2	5.66933e-08	0.266601	0.982	0.972	0.000906186		Stk24	1.31244e-05	0.26781	0.221	0.125	0.20978		Ift140	0.0400849	0.440398	0.103	0	1
Aldoa	0.00380188	0.217566	0.575	0.495	1		Fos	0.00229931	0.16758	0.332	0.252	1		Capns1	0.0231502	0.232038	0.408	0.316	1		Fas	9.55699e-13	0.292586	0.36	0.187	1.52759e-08		Gm26522	0.00544768	0.266354	0.186	0.108	1		Phf3	0.00062732	0.26658	0.293	0.203	1		Ubl5	0.0430683	0.440027	0.741	0.538	1
Klhl6	0.00577666	0.216517	0.293	0.217	1		Ripk1	0.00166852	0.167511	0.146	0.094	1		Ctdsp1	0.00191071	0.231829	0.183	0.096	1		Glrx	2.09771e-12	0.29212	0.665	0.454	3.35297e-08		Fcgr3	0.000143232	0.266125	0.938	0.969	1		Sem1	1.30386e-05	0.266396	0.707	0.581	0.208408		Romo1	0.0628077	0.439924	0.414	0.231	1
Jagn1	5.6031e-05	0.215596	0.082	0.028	0.8956		Elovl6	1.60796e-06	0.166954	0.048	0.009	0.0257016		Fam78a	0.00399658	0.231132	0.377	0.259	1		Hsp90aa1	2.13838e-09	0.291627	0.739	0.59	3.41798e-05		Lgals3	6.46847e-06	0.265964	0.987	0.997	0.103392		Cox6c	0.00342751	0.2655	0.241	0.173	1		Gzmk	0.457769	0.439493	0.172	0.128	1
Toe1	0.00297127	0.2153	0.076	0.036	1		Adam10	0.00121282	0.166737	0.139	0.089	1		Gzma	0.623799	0.230713	0.037	0.03	1		Ahsa1	4.65981e-15	0.289401	0.588	0.349	7.44824e-11		Psmb2	6.79715e-05	0.264121	0.876	0.771	1		Sh3bgrl3	7.56677e-07	0.26543	0.826	0.693	0.0120947		Rxrb	0.0522696	0.439291	0.224	0.077	1
Egln1	0.00942132	0.214971	0.101	0.061	1		Bod1l	0.0018223	0.165604	0.393	0.309	1		Ddx52	0.000963116	0.230692	0.166	0.08	1		Fam96a	6.63272e-15	0.2884	0.918	0.815	1.06017e-10		Morf4l2	3.3439e-05	0.2638	0.451	0.285	0.534489		Soat1	9.48659e-06	0.265265	0.177	0.089	0.151634		Rp9	0.0599367	0.439182	0.724	0.462	1
Zzz3	0.00607058	0.214883	0.068	0.033	1		Zfp281	0.00247542	0.165204	0.392	0.308	1		Smim11	0.00334848	0.230486	0.341	0.236	1		Mrps25	8.30515e-18	0.286289	0.469	0.243	1.32749e-13		Fam43a	4.28974e-07	0.262404	0.252	0.087	0.00685672		Rpl7	4.19049e-05	0.265085	0.532	0.393	0.669807		Fbxo28	0.0565522	0.438764	0.224	0.077	1
Tspan32	0.0383339	0.214685	0.285	0.231	1		Aen	0.000617711	0.165004	0.083	0.042	1		Myl6	0.00436207	0.230323	0.975	0.953	1		Atp8a1	6.71819e-17	0.286094	0.426	0.208	1.07384e-12		Slc39a1	5.96891e-05	0.261521	0.416	0.247	0.954071		Prkar1a	8.74213e-05	0.262554	0.319	0.213	1		Timm10b	0.0402942	0.437529	0.431	0.231	1
Arih1	0.11532	0.214465	0.146	0.112	1		Slc39a7	0.000540343	0.164927	0.169	0.108	1		Btbd9	0.0098835	0.229729	0.158	0.09	1		Tax1bp3	1.57368e-15	0.283892	0.399	0.19	2.51537e-11		Cebpd	0.0197602	0.261118	0.757	0.726	1		Atrn	0.00140504	0.262134	0.11	0.062	1		Psmd8	0.113513	0.436738	0.569	0.436	1
Znrd1	0.0373007	0.214437	0.264	0.212	1		Cul5	0.00608244	0.164316	0.108	0.069	1		S100a13	0.0249483	0.229294	0.541	0.442	1		Pik3r5	2.19523e-13	0.282696	0.474	0.268	3.50885e-09		Cox6a1	0.000430876	0.260651	0.903	0.806	1		Lhx1	0.000121413	0.261552	0.089	0.039	1		Apobr	0.214106	0.436155	0.224	0.128	1
Npm3	0.00399168	0.214311	0.212	0.145	1		C2cd5	0.000739788	0.164301	0.089	0.047	1		Cnot4	0.00196126	0.229088	0.242	0.14	1		Fkbp2	8.59805e-12	0.282531	0.708	0.511	1.37431e-07		Cib1	0.000112868	0.259954	0.823	0.67	1		Nars2	2.83872e-05	0.260889	0.037	0.005	0.453742		Serpina3g	0.375193	0.435828	0.103	0.051	1
Vamp8	0.00348412	0.21426	0.359	0.27	1		Nop56	0.0426866	0.16357	0.283	0.24	1		Mplkip	0.000329065	0.228569	0.217	0.106	1		Ndufa3	7.26917e-13	0.281061	0.659	0.454	1.1619e-08		Ly6g	0.183975	0.258038	0.119	0.087	1		Ppp1r3d	3.76319e-05	0.259713	0.159	0.083	0.601508		Dpy30	0.0587348	0.43504	0.362	0.205	1
Tab2	0.071298	0.213839	0.148	0.112	1		Synj2bp	0.00282189	0.163159	0.255	0.188	1		Rnaseh2c	0.0117064	0.228204	0.389	0.276	1		Tbc1d14	2.26879e-14	0.280671	0.398	0.199	3.62643e-10		Ptges3	0.0085242	0.256047	0.65	0.545	1		Auh	0.000122671	0.25959	0.105	0.049	1		Dhx36	0.766719	0.434622	0.259	0.256	1
Calhm2	0.000484545	0.213711	0.132	0.069	1		Tbrg1	0.00348069	0.162765	0.373	0.299	1		Pycard	0.0141931	0.227983	0.423	0.322	1		Adam9	2.14244e-17	0.280621	0.328	0.132	3.42448e-13		Casp4	0.00216716	0.255769	0.429	0.299	1		Gm13822	0.00491419	0.258165	0.211	0.149	1		Gm32036	0.335096	0.434418	0.103	0.051	1
Actr3	0.00069169	0.213584	0.738	0.662	1		BC017643	4.54476e-05	0.16262	0.135	0.073	0.726434		Cope	0.0511637	0.227104	0.33	0.262	1		Zfand5	5.48267e-14	0.279758	0.729	0.531	8.7635e-10		2022-03-01	0.00139163	0.255629	0.655	0.5	1		Gpr146	0.000325876	0.258109	0.105	0.052	1		Zfp524	0.0105246	0.434298	0.155	0	1
Il27ra	0.0804454	0.213394	0.103	0.073	1		Eno1	0.00806019	0.162262	0.474	0.395	1		Hsd11b1	0.000815877	0.226668	0.231	0.123	1		Ctss	3.26261e-24	0.277867	0.985	0.974	5.21496e-20		Psmc5	1.00451e-05	0.255469	0.655	0.469	0.16056		Eif2s3y	0.000889275	0.256595	0.15	0.091	1		Asap1	0.1056	0.434155	0.259	0.128	1
Pira2	1.59178e-05	0.213357	0.058	0.013	0.25443		Ccnd2	0.00310436	0.162194	0.543	0.462	1		Rexo2	0.00754891	0.226145	0.538	0.439	1		Tacstd2	1.7891e-22	0.274728	0.223	0.047	2.85969e-18		Eef1g	0.000543082	0.255049	0.823	0.771	1		Tomm22	1.4519e-05	0.256579	0.271	0.162	0.232071		Prkar2a	0.481402	0.432993	0.121	0.077	1
Eloa	0.00270036	0.213143	0.093	0.048	1		Bcl3	1.63829e-06	0.161925	0.051	0.011	0.0261864		Gpi1	0.00401492	0.226051	0.704	0.595	1		Fam43a	2.46513e-14	0.274331	0.219	0.078	3.94026e-10		Fbxl5	0.00130868	0.255028	0.655	0.583	1		Scp2	9.09172e-05	0.256361	0.296	0.188	1		Rsl1d1	0.192636	0.432546	0.379	0.282	1
Rbm5	0.0169278	0.212983	0.365	0.294	1		Nacc2	2.61588e-05	0.161831	0.158	0.088	0.418123		Aggf1	0.00708163	0.225902	0.158	0.09	1		Ostc	1.53542e-12	0.274242	0.809	0.664	2.45422e-08		Mydgf	0.000377733	0.254273	0.611	0.486	1		Cr1l	0.000401742	0.253675	0.232	0.148	1		Skiv2l2	0.308282	0.431876	0.19	0.128	1
Uso1	0.00378891	0.212526	0.087	0.045	1		Gps2	0.00378932	0.161454	0.234	0.171	1		Plp2	0.00841652	0.225786	0.09	0.04	1		Sap30	9.19443e-09	0.274038	0.813	0.674	0.000146964		Zfand6	0.00684073	0.253944	0.712	0.601	1		Rac1	6.85644e-05	0.253659	0.668	0.533	1		Slc30a9	0.0195554	0.431728	0.19	0.026	1
Pi4ka	0.0383174	0.211709	0.093	0.061	1		Ints3	0.000364432	0.161313	0.086	0.044	1		Pgk1	0.0567479	0.225467	0.465	0.395	1		Lbp	1.61313e-26	0.27369	0.156	0.005	2.57843e-22		Stom	0.00060721	0.253701	0.531	0.389	1		Dusp11	0.00158142	0.252708	0.256	0.179	1		Ginm1	0.0251909	0.430616	0.172	0.026	1
Gpr18	0.0154952	0.211415	0.231	0.173	1		Rps20	3.4908e-14	0.161242	0.99	0.985	5.57969e-10		Clock	0.00176427	0.225436	0.132	0.06	1		Psmb9	7.236e-09	0.273427	0.816	0.697	0.00011566		Cox19	0.000149586	0.253215	0.412	0.257	1		S100a13	0.000192201	0.250417	0.116	0.059	1		Ebp	0.0828851	0.430411	0.448	0.308	1
Hnrnpc	0.0016061	0.211088	0.361	0.267	1		Sae1	0.000320231	0.160824	0.279	0.199	1		Anapc11	0.00256479	0.225431	0.33	0.219	1		Cope	2.42355e-11	0.272547	0.845	0.713	3.8738e-07		Magt1	0.00191193	0.252672	0.668	0.528	1		Eif1b	9.43693e-05	0.249877	0.144	0.076	1		Psmb4	0.056914	0.430169	0.69	0.513	1
Dmac1	0.00632889	0.210853	0.212	0.15	1		Rassf2	0.0185413	0.160642	0.189	0.144	1		Comt	0.0190197	0.224738	0.149	0.09	1		Svil	4.56911e-11	0.272517	0.693	0.503	7.30326e-07		Mrps25	0.000888474	0.252411	0.416	0.288	1		Esd	0.000252606	0.249119	0.207	0.128	1		H2-Q10	0.0384219	0.429367	0.155	0.026	1
Cspp1	0.0698822	0.210647	0.177	0.139	1		Arhgef12	1.1993e-05	0.160474	0.054	0.015	0.191696		Adamts10	0.00174389	0.223882	0.13	0.056	1		Fcgr4	8.48727e-14	0.272468	0.234	0.09	1.35661e-09		Mrpl58	0.000315972	0.252389	0.403	0.257	1		Efcab14	0.000180085	0.248774	0.147	0.08	1		Tcf12	0.0490173	0.429044	0.31	0.128	1
Mtx1	0.0306945	0.210242	0.115	0.078	1		Rpl13	2.022e-18	0.160224	0.985	0.986	3.23196e-14		Cmtm7	0.0280344	0.223358	0.197	0.133	1		Pycard	9.55504e-08	0.271789	0.77	0.652	0.00152728		Tarm1	3.46935e-06	0.251849	0.265	0.108	0.0554542		Gm44689	5.97689e-06	0.248049	0.035	0.002	0.0955345		Eif2s1	0.101883	0.428711	0.466	0.333	1
Mif	0.0226046	0.209968	0.377	0.314	1		Cap1	0.0141155	0.160181	0.449	0.384	1		Mrps15	0.0118628	0.22332	0.304	0.209	1		Rab32	2.00132e-11	0.271684	0.57	0.363	3.19892e-07		Tagln2	0.0235667	0.251583	0.743	0.719	1		Lamtor4	0.000498905	0.247532	0.298	0.206	1		Cdc73	0.0874668	0.428573	0.241	0.103	1
Pak2	0.068304	0.209755	0.338	0.294	1		Pole3	0.000430609	0.15981	0.069	0.032	1		Rsl1d1	0.00306773	0.222598	0.431	0.296	1		Plcb1	8.02659e-10	0.269833	0.576	0.398	1.28297e-05		Cct5	0.000154392	0.251139	0.805	0.677	1		1110008F13Rik	0.000113899	0.246726	0.501	0.368	1		2010107E04Rik	0.0590723	0.428483	0.586	0.436	1
Clec2d	0.00398184	0.2093	0.208	0.142	1		Rinl	0.0134139	0.159516	0.356	0.285	1		Lipa	0.0120413	0.221647	0.189	0.116	1		Eif1a	3.45684e-15	0.269706	0.46	0.244	5.52541e-11		Lyz1	0.145133	0.250893	0.119	0.08	1		Oasl2	0.000351647	0.245893	0.05	0.015	1		Jpt1	0.0596866	0.428385	0.81	0.667	1
Cdk2ap2	0.0782617	0.20881	0.355	0.308	1		Stambpl1	0.000271205	0.159051	0.096	0.049	1		Slc44a2	0.00807288	0.221566	0.377	0.272	1		Pitpna	6.82786e-12	0.268417	0.95	0.899	1.09137e-07		Nol12	7.51849e-05	0.25083	0.438	0.264	1		Slfn2	3.61296e-08	0.245657	0.957	0.861	0.000577496		Umad1	0.023501	0.428247	0.172	0.026	1
Ogt	0.00594678	0.208463	0.402	0.327	1		Mrpl32	0.00129018	0.158807	0.23	0.162	1		Arpc1b	0.0156703	0.221213	0.915	0.87	1		Klra2	2.0337e-12	0.268184	0.543	0.342	3.25067e-08		Slc31a1	4.05288e-06	0.250233	0.425	0.233	0.0647812		Rpl23a	0.00558154	0.245546	0.323	0.243	1		Lats2	0.0397455	0.427996	0.155	0.026	1
Donson	0.00113361	0.208409	0.107	0.055	1		Ighm	0.0285991	0.158589	0.305	0.251	1		Cd2bp2	0.0056692	0.221121	0.217	0.133	1		Snap23	9.51803e-13	0.267049	0.643	0.427	1.52136e-08		Psme2	0.000796633	0.249806	0.858	0.792	1		Mien1	0.000625533	0.244945	0.215	0.14	1		Hspe1	0.111646	0.427783	0.724	0.641	1
Wapl	0.0776148	0.208309	0.25	0.202	1		Lmo4	0.000140906	0.158464	0.143	0.081	1		Cpsf6	0.00286153	0.221049	0.248	0.15	1		Nabp1	1.07073e-08	0.266801	0.242	0.123	0.000171146		Med8	9.42747e-05	0.24931	0.668	0.514	1		H2-K1	0.000130419	0.244821	0.812	0.738	1		Sec14l1	0.0882977	0.427438	0.172	0.051	1
Gm10073	0.0140081	0.207936	0.169	0.116	1		Ptpn1	0.00092508	0.158444	0.457	0.358	1		Eif1b	0.00642273	0.220876	0.352	0.239	1		Tarm1	2.94623e-23	0.266559	0.22	0.044	4.70926e-19		Emg1	0.00185833	0.249283	0.673	0.566	1		Ehd1	0.000277669	0.244616	0.515	0.39	1		Cinp	0.0603297	0.427166	0.138	0.026	1
Ndrg3	0.00152469	0.207905	0.097	0.048	1		Trat1	0.000328157	0.157866	0.454	0.354	1		Cox5a	0.0269312	0.220867	0.676	0.588	1		Stip1	2.73515e-13	0.264634	0.35	0.177	4.37186e-09		Cbr3	8.81497e-05	0.249233	0.319	0.17	1		Alox5ap	1.21476e-10	0.244612	0.972	0.951	1.94167e-06		Sdhaf4	0.0587819	0.426944	0.362	0.179	1
Itgb7	0.150194	0.207755	0.28	0.245	1		Mrps14	0.00157018	0.157021	0.467	0.373	1		Gspt1	0.0222134	0.220605	0.301	0.213	1		Ndufs2	9.99134e-11	0.263142	0.772	0.58	1.59702e-06		Immt	0.00515126	0.249089	0.504	0.378	1		Atp6v1b2	0.000569957	0.24358	0.28	0.191	1		Plekhj1	0.182522	0.426058	0.517	0.41	1
Saysd1	0.00151453	0.207633	0.101	0.052	1		Il21r	0.00452067	0.156655	0.245	0.181	1		Irf2	0.0462883	0.22016	0.476	0.375	1		Cers6	4.38842e-12	0.262888	0.606	0.396	7.01445e-08		Timm13	4.55614e-05	0.248873	0.779	0.667	0.728253		Use1	0.00114892	0.243228	0.207	0.136	1		Rhob	0.260647	0.425735	0.466	0.333	1
Rap1a	0.0183963	0.207145	0.45	0.391	1		Stk26	0.00968748	0.156107	0.138	0.096	1		Cst7	0.0365245	0.219847	0.256	0.189	1		Igfbp6	3.66047e-27	0.262856	0.166	0.008	5.85089e-23		Ctss	7.06713e-07	0.248429	0.996	0.997	0.0112961		Smim4	5.30496e-05	0.240994	0.167	0.089	0.847945		Impa1	0.163043	0.425729	0.345	0.231	1
Dhx40	0.0328731	0.206455	0.177	0.131	1		Mrpl38	0.00436471	0.155786	0.171	0.121	1		Nptn	0.0299386	0.219768	0.256	0.186	1		Orai1	2.15572e-11	0.260961	0.793	0.639	3.4457e-07		Ndufc1	0.00182978	0.248421	0.606	0.483	1		Ywhah	0.00030421	0.24097	0.339	0.233	1		Pfdn6	0.191314	0.425678	0.379	0.256	1
Thap2	0.000584341	0.206385	0.082	0.034	1		Rps4x	1.90985e-14	0.155709	0.984	0.965	3.0527e-10		Mcl1	0.00993099	0.21949	0.8	0.708	1		Il13ra1	1.77226e-11	0.260731	0.67	0.476	2.83278e-07		AY036118	0.0243131	0.247863	0.522	0.413	1		Ndufs5	0.000750826	0.240756	0.182	0.114	1		Zeb2	0.0567217	0.425664	0.776	0.59	1
Rad50	0.13099	0.206384	0.144	0.116	1		Pnp	0.000352452	0.155325	0.097	0.052	1		Hnrnpm	0.0533716	0.219342	0.482	0.392	1		Ebp	1.32883e-08	0.25968	0.695	0.531	0.0002124		Casp1	0.00880926	0.247779	0.566	0.451	1		Dstn	9.7866e-05	0.240391	0.245	0.153	1		Sytl3	0.0882767	0.424367	0.845	0.692	1
2310033P09Rik	0.00894125	0.206271	0.107	0.064	1		Rps10	6.38728e-16	0.155099	0.984	0.976	1.02094e-11		Def6	0.00301657	0.219237	0.349	0.233	1		Rcsd1	1.22626e-10	0.258246	0.601	0.416	1.96005e-06		Stfa2	0.143126	0.24774	0.071	0.042	1		Tmem50b	2.44132e-05	0.24034	0.087	0.032	0.39022		Dhx38	0.0232985	0.424004	0.224	0.051	1
Gimap3	0.0233215	0.206186	0.375	0.302	1		Ppib	0.000754472	0.155093	0.745	0.664	1		Fnta	0.000179248	0.218578	0.155	0.06	1		Comt	2.94609e-07	0.257029	0.734	0.589	0.00470903		mt-Co2	3.75056e-06	0.247391	1	1	0.059949		Rab35	0.000323354	0.24022	0.132	0.072	1		Ndufs5	0.0323031	0.423499	0.603	0.41	1
Tpgs2	0.0079322	0.205756	0.07	0.036	1		Keap1	0.00050455	0.154924	0.131	0.078	1		Ttf1	5.72806e-05	0.218132	0.175	0.066	0.915573		Tnfrsf1a	2.64244e-11	0.256532	0.86	0.695	4.22368e-07		Lrpap1	5.32878e-05	0.247362	0.611	0.431	0.851752		Rgs19	0.000430333	0.239908	0.252	0.166	1		Krcc1	0.0829593	0.423434	0.31	0.154	1
Rflnb	0.0088338	0.205645	0.099	0.058	1		Psmb10	0.00118159	0.154869	0.449	0.353	1		Cct3	0.0135244	0.218107	0.555	0.445	1		Klf13	3.12714e-17	0.256298	0.992	0.969	4.99843e-13		Sri	0.00015708	0.246704	0.858	0.799	1		Xbp1	0.00144692	0.239749	0.11	0.062	1		Rab1a	0.0804378	0.422546	0.207	0.077	1
Eif3c	0.0139752	0.20547	0.373	0.309	1		Akirin2	0.00917544	0.154491	0.218	0.162	1		Mtch2	0.00240552	0.217882	0.242	0.143	1		Apobec1	8.42882e-10	0.25551	0.753	0.586	1.34726e-05		Il4ra	6.20345e-05	0.246579	0.434	0.271	0.991559		Mtus1	0.0017937	0.239649	0.494	0.385	1		Spsb3	0.10738	0.422477	0.224	0.103	1
Zfp318	0.0306253	0.204135	0.513	0.43	1		Cyb5b	0.00106598	0.154163	0.124	0.075	1		Kif1b	0.00960352	0.217629	0.29	0.196	1		Mdh2	2.67607e-11	0.255348	0.868	0.717	4.27743e-07		Slc15a4	0.00143929	0.246502	0.558	0.413	1		Nuak2	0.000154846	0.239102	0.131	0.068	1		Psmb9	0.114376	0.421686	0.621	0.564	1
Tdp2	0.0179821	0.204124	0.148	0.102	1		Prf1	0.000216642	0.153881	0.128	0.072	1		Sec61g	0.0206917	0.217003	0.625	0.525	1		Mydgf	1.34914e-10	0.255344	0.667	0.487	2.15646e-06		Ebp	0.000736023	0.246464	0.65	0.514	1		Rpl18a	4.22019e-05	0.238926	0.864	0.781	0.674555		Il10ra	0.176741	0.420951	0.224	0.128	1
Sbds	0.152767	0.203181	0.198	0.164	1		Impa1	0.00185975	0.153816	0.131	0.081	1		Utp11	0.00388732	0.216724	0.237	0.146	1		Eif1b	4.28285e-13	0.254962	0.718	0.493	6.84571e-09		Klhl6	9.25828e-06	0.246386	0.204	0.073	0.147984		Pgls	0.00110084	0.238775	0.148	0.089	1		Pigyl	0.0307935	0.420155	0.241	0.077	1
Ints6	0.14183	0.203176	0.126	0.098	1		Rab27a	2.3872e-05	0.153806	0.094	0.042	0.381571		Gpr18	0.00720486	0.216644	0.228	0.143	1		Ifi35	8.48457e-09	0.254419	0.581	0.398	0.000135617		Rhoq	0.00334066	0.245768	0.376	0.26	1		Rbm43	0.000140801	0.238422	0.085	0.035	1		Snx11	0.0257183	0.420107	0.121	0	1
Cct7	0.0103392	0.202295	0.377	0.3	1		Il17ra	0.00582873	0.153332	0.302	0.233	1		Gm15987	0.000112534	0.216531	0.079	0.013	1		Rpl36al	2.27878e-11	0.252243	0.904	0.799	3.6424e-07		Scarb1	0.00201338	0.245265	0.686	0.556	1		Grina	7.66297e-06	0.238416	0.862	0.757	0.122485		Lrrcc1	0.21405	0.419536	0.121	0.051	1
Gimap9	0.0401908	0.202144	0.181	0.134	1		Pknox1	0.00436972	0.153286	0.094	0.058	1		Hsp90b1	0.0101501	0.215746	0.589	0.478	1		Stambpl1	6.18466e-17	0.248971	0.256	0.09	9.88557e-13		Snx1	0.000168571	0.244596	0.664	0.5	1		Glrx	0.000285337	0.238282	0.651	0.538	1		H2-T23	0.0532078	0.418889	0.741	0.564	1
Fbxo22	0.00803358	0.20134	0.103	0.061	1		Srsf7	0.00335084	0.153017	0.3	0.229	1		Itgb2	0.0528865	0.215269	0.389	0.306	1		Tfec	9.51266e-18	0.248828	0.229	0.07	1.5205e-13		Psmb8	0.000619364	0.244388	0.942	0.948	1		Serf2	5.11724e-07	0.238117	0.927	0.855	0.0081794		Ube2g2	0.152783	0.418261	0.466	0.333	1
Sec62	0.0227462	0.200378	0.363	0.294	1		Rpl23	4.35652e-14	0.152835	0.983	0.971	6.96347e-10		Kmt2a	0.00197028	0.215204	0.552	0.415	1		Cux1	1.96939e-09	0.248428	0.569	0.388	3.14787e-05		Mrpl20	0.000502597	0.2441	0.792	0.639	1		Pik3ip1	0.000121214	0.237869	0.093	0.04	1		Man2a1	0.0263447	0.418006	0.207	0.051	1
Lmo2	0.0117477	0.200319	0.526	0.458	1		Ddhd1	0.029364	0.152828	0.091	0.062	1		Aprt	0.0606024	0.215066	0.583	0.508	1		Atp6v1a	2.71487e-11	0.247931	0.654	0.466	4.33945e-07		Irf2bpl	2.64531e-07	0.243239	0.385	0.184	0.00422827		Atp5d	0.000173506	0.237102	0.186	0.111	1		Ifitm2	0.441067	0.41769	0.155	0.103	1
Edf1	0.0130553	0.200268	0.52	0.453	1		Tpt1	7.74213e-23	0.152676	0.99	0.988	1.2375e-18		Sbds	0.00619297	0.214997	0.273	0.179	1		Oas2	4.37687e-12	0.247602	0.293	0.137	6.99599e-08		Atp5j	2.21295e-05	0.242717	0.898	0.844	0.353718		Plin3	5.47021e-05	0.237071	0.098	0.042	0.874358		Rnf34	0.0363396	0.417401	0.241	0.077	1
Dnajb11	0.00566863	0.200093	0.252	0.178	1		Cwc22	0.00361047	0.152598	0.081	0.046	1		F2r	0.0665348	0.214982	0.135	0.09	1		Aprt	7.75605e-09	0.246673	0.939	0.88	0.000123973		Pepd	0.000647146	0.24254	0.407	0.281	1		Trim30a	0.00275659	0.236222	0.324	0.242	1		Tmed7	0.12355	0.416728	0.276	0.154	1
Ptpn2	0.506235	0.199855	0.122	0.109	1		Zfp622	0.000821183	0.151807	0.217	0.149	1		Creb1	0.0123444	0.214646	0.237	0.153	1		Slc31a1	6.93924e-14	0.245705	0.446	0.232	1.10917e-09		Cct3	0.000110634	0.242185	0.619	0.469	1		Cnn2	7.22887e-05	0.235897	0.631	0.484	1		Dnah8	0.0219119	0.41617	0.224	0.051	1
Slc44a2	0.0203105	0.199467	0.223	0.167	1		Dusp7	0.000685552	0.15173	0.058	0.025	1		Cct2	0.0257475	0.214624	0.718	0.618	1		Psme2	1.74819e-08	0.244562	0.871	0.774	0.00027943		Mrpl43	0.00142266	0.241197	0.681	0.587	1		Cln5	0.000146404	0.235327	0.129	0.066	1		Rexo4	0.114808	0.415472	0.155	0.051	1
Bin1	0.00868137	0.198928	0.449	0.366	1		Cspp1	0.0612486	0.151351	0.129	0.099	1		Cd7	0.0588109	0.214538	0.282	0.219	1		Tor2a	4.1072e-12	0.244313	0.503	0.309	6.56495e-08		Gm3448	1.03383e-06	0.240897	0.23	0.076	0.0165247		Dynlt1f	0.00123391	0.234834	0.158	0.099	1		Arl5c	0.112315	0.415257	0.224	0.103	1
Atf7	0.0131446	0.198672	0.136	0.091	1		Mrps18a	0.00110465	0.151197	0.138	0.086	1		Cd44	0.0122234	0.213746	0.158	0.093	1		Mgat2	3.09772e-09	0.242847	0.671	0.481	4.9514e-05		Mcemp1	0.00629554	0.240511	0.801	0.771	1		Aaed1	0.000221312	0.234459	0.18	0.106	1		Atp2c1	0.0797196	0.414369	0.241	0.103	1
Cpsf6	0.312046	0.198406	0.258	0.234	1		Wipf1	0.00382714	0.15119	0.238	0.179	1		Pgs1	0.0034155	0.213116	0.282	0.179	1		Selenos	1.4406e-10	0.241784	0.679	0.487	2.30265e-06		Lgals1	0.137025	0.239508	0.823	0.757	1		Glipr1	3.94725e-05	0.234324	0.488	0.35	0.630929		Vps54	0.10587	0.413778	0.155	0.051	1
Vamp4	0.0701142	0.19817	0.167	0.13	1		Tec	0.00177217	0.150911	0.121	0.074	1		Ms4a6c	0.00620436	0.212738	0.127	0.063	1		Tmem106a	3.68252e-13	0.24154	0.465	0.259	5.88613e-09		Ccr5	1.27314e-06	0.239083	0.212	0.066	0.0203499		Gm17619	0.000405938	0.233392	0.115	0.06	1		Irf1	0.330877	0.412888	0.328	0.256	1
Eif4a2	0.0228598	0.19791	0.689	0.647	1		Nfat5	0.0139034	0.150574	0.113	0.076	1		Dennd2d	0.0244065	0.212432	0.225	0.153	1		Ctnnb1	1.82997e-11	0.240827	0.656	0.447	2.92503e-07		Psmd6	0.000496699	0.239074	0.593	0.424	1		Chmp3	0.000981662	0.232059	0.234	0.156	1		Ggps1	0.154811	0.412829	0.172	0.077	1
Por	0.00478328	0.197494	0.062	0.028	1		Rpl19	1.28336e-16	0.149938	0.984	0.98	2.05132e-12		BC017643	0.00114111	0.212005	0.172	0.083	1		Hmgcl	7.38548e-11	0.240505	0.613	0.414	1.1805e-06		Fyn	0.00267089	0.238561	0.447	0.316	1		Cdc42	4.40185e-06	0.231854	0.863	0.79	0.0703592		Grb2	0.0401873	0.412609	0.552	0.333	1
Taf12	0.00176812	0.197123	0.14	0.081	1		Med28	0.0028059	0.149316	0.276	0.205	1		Evi2a	0.0405416	0.211805	0.09	0.05	1		Narf	3.03318e-15	0.240257	0.266	0.104	4.84823e-11		Cct2	6.99744e-05	0.23856	0.841	0.729	1		Usp3	0.00121327	0.231722	0.21	0.137	1		Prkcq	0.119658	0.412112	0.552	0.385	1
Yae1d1	0.00859351	0.197044	0.068	0.034	1		Man2b1	0.000992232	0.149162	0.256	0.182	1		Snw1	0.0301017	0.211574	0.403	0.302	1		Gadd45a	5.00938e-19	0.24009	0.205	0.05	8.007e-15		Ifitm1	0.600802	0.238272	0.323	0.354	1		Dhrs7	0.000733788	0.231272	0.643	0.541	1		Malsu1	0.0109962	0.412076	0.259	0.051	1
Psip1	0.036895	0.196118	0.254	0.202	1		Prkch	0.0240953	0.149152	0.304	0.247	1		Derl2	0.0111358	0.211523	0.194	0.12	1		Rplp0	2.13634e-34	0.238815	0.988	0.984	3.41473e-30		Relt	0.00014279	0.237587	0.584	0.413	1		Arl6ip1	0.000798262	0.231196	0.36	0.256	1		Tsc22d4	0.0213024	0.412057	0.638	0.41	1
Hmg20b	0.0696077	0.195617	0.13	0.097	1		Elavl1	0.0164373	0.148985	0.222	0.171	1		Icam1	0.00330794	0.211186	0.175	0.093	1		Chordc1	1.07499e-12	0.238226	0.392	0.208	1.71827e-08		Spon1	1.14774e-06	0.237349	0.142	0.028	0.0183454		Pitpna	0.00107267	0.231147	0.316	0.222	1		Tmx4	0.112315	0.411474	0.224	0.103	1
Fbxl8	0.00039254	0.195169	0.068	0.025	1		Stxbp3	0.012308	0.148958	0.141	0.099	1		Ppp4r3b	0.0129894	0.210726	0.358	0.259	1		Rtp4	1.84896e-07	0.238062	0.488	0.344	0.00295537		Rnpep	0.00491795	0.236603	0.757	0.653	1		Fbxl5	0.000482982	0.230633	0.482	0.37	1		Hsd11b1	0.0266152	0.411296	0.534	0.282	1
Faf1	0.0209864	0.194943	0.136	0.092	1		Clec2i	0.00497028	0.148808	0.099	0.061	1		Impa1	0.00850685	0.210585	0.214	0.136	1		Casp4	2.2833e-08	0.238048	0.474	0.321	0.000364963		Srsf7	0.000362942	0.235968	0.633	0.472	1		Mettl9	0.00251559	0.229828	0.397	0.296	1		Ap1m1	0.056832	0.410889	0.276	0.128	1
Pank4	0.00189417	0.193954	0.062	0.025	1		Uqcc3	0.0130051	0.148517	0.315	0.249	1		Ncf4	0.0181893	0.210336	0.296	0.213	1		Ifi204	3.95858e-09	0.237764	0.77	0.624	6.32739e-05		Fas	0.00788764	0.235893	0.363	0.253	1		Ndfip1	0.000286197	0.229315	0.157	0.091	1		Ern1	0.137749	0.410764	0.103	0.026	1
Rexo4	0.0354984	0.193369	0.095	0.062	1		Rpl6	2.93766e-10	0.14825	0.976	0.978	4.69556e-06		Mlec	0.0265189	0.210332	0.293	0.219	1		Hif1a	3.82899e-10	0.237702	0.574	0.389	6.12025e-06		Ufm1	0.0012724	0.235337	0.518	0.385	1		Pten	0.00133381	0.22829	0.623	0.501	1		Cltc	0.151239	0.410608	0.172	0.077	1
H2-Q6	0.0348988	0.192938	0.229	0.181	1		Cdc37	0.00411883	0.14817	0.486	0.411	1		Ebpl	0.00195375	0.210295	0.265	0.156	1		Man2a1	7.52414e-10	0.237687	0.46	0.292	1.20266e-05		Atp5g3	0.000338621	0.235157	0.739	0.628	1		Ifit1bl2	0.00117186	0.227567	0.093	0.048	1		Arhgap1	0.023501	0.410475	0.172	0.026	1
Slc37a2	0.000327268	0.19132	0.039	0.008	1		Smurf2	0.000102436	0.148098	0.109	0.056	1		Zfp622	0.0298756	0.208877	0.276	0.206	1		Lyn	3.53994e-11	0.236796	0.932	0.875	5.65823e-07		Rpsa	2.23682e-07	0.235056	0.991	1	0.00357533		Zfand4	5.76512e-05	0.227154	0.125	0.06	0.921497		Was	0.0512666	0.410451	0.379	0.179	1
Entpd5	0.00948211	0.191229	0.078	0.042	1		Txk	0.00429056	0.148082	0.759	0.688	1		Rsrp1	0.0054022	0.208306	0.808	0.721	1		Edem2	1.31283e-09	0.236567	0.621	0.437	2.09843e-05		Usf1	0.000453044	0.234665	0.584	0.438	1		Gnas	0.00327418	0.226178	0.469	0.368	1		Miip	0.0394182	0.409426	0.241	0.077	1
Rpl7a	0.000453911	0.189755	0.924	0.88	1		Apobec3	5.09658e-06	0.147984	0.077	0.027	0.0814637		Ikbkb	0.00419225	0.207598	0.515	0.369	1		Cpne3	1.80027e-10	0.235865	0.43	0.256	2.87755e-06		Eef1d	0.00138552	0.234357	0.841	0.75	1		Skap2	0.00105451	0.226164	0.525	0.41	1		Pbdc1	0.191525	0.409333	0.241	0.154	1
Srpk1	0.0264258	0.189707	0.198	0.147	1		Rpl10	4.27055e-09	0.147732	0.972	0.966	6.82605e-05		Vbp1	0.00524162	0.20736	0.251	0.156	1		Gbp2	5.64783e-09	0.235026	0.161	0.066	9.0275e-05		Chid1	6.91782e-05	0.234322	0.283	0.139	1		Fas	0.00137886	0.224053	0.258	0.179	1		Aprt	0.211857	0.409113	0.448	0.359	1
Spcs2	0.0185285	0.18965	0.474	0.4	1		Aplp2	0.00566255	0.147457	0.139	0.094	1		Mrps25	0.00679343	0.206976	0.211	0.13	1		Irgm1	9.44946e-11	0.234985	0.446	0.271	1.5104e-06		Trappc4	0.00388233	0.234233	0.681	0.538	1		Gm5150	0.000779284	0.223482	0.748	0.658	1		Cpt2	0.0164767	0.408476	0.138	0	1
Hvcn1	0.00681546	0.189469	0.511	0.423	1		Dennd2d	0.00111291	0.147012	0.214	0.148	1		Prkar1a	0.0325935	0.206819	0.501	0.412	1		Gm5150	2.25088e-08	0.234823	0.843	0.705	0.00035978		Uqcrb	0.00212107	0.234082	0.845	0.753	1		Cited2	0.00015699	0.223174	0.301	0.202	1		Arl6ip5	0.156411	0.40846	0.81	0.718	1
Notch2	0.0581955	0.189056	0.231	0.186	1		Setd4	0.0012239	0.14699	0.084	0.045	1		Tbcb	0.00304584	0.206815	0.158	0.08	1		Cycs	1.05806e-07	0.234742	0.732	0.613	0.0016912		Tmem33	0.00416188	0.233563	0.442	0.323	1		Scand1	0.000590769	0.221881	0.708	0.595	1		Mcl1	0.0710744	0.407914	0.672	0.59	1
Prelid1	0.007821	0.188728	0.264	0.191	1		Rps6	2.54189e-09	0.146232	0.977	0.967	4.06296e-05		Ucp2	0.00892772	0.206798	0.8	0.704	1		Atp5j	2.36693e-10	0.232597	0.924	0.833	3.7833e-06		Gm5483	0.0113448	0.233553	0.243	0.375	1		Fgfr1op2	0.00203736	0.221581	0.202	0.136	1		Impad1	0.0257183	0.407813	0.121	0	1
Hps3	0.0245473	0.188454	0.134	0.092	1		Fndc3a	0.00831706	0.145878	0.103	0.066	1		Nars2	0.012213	0.206181	0.085	0.037	1		Rraga	6.10256e-09	0.23249	0.609	0.443	9.75433e-05		Mrfap1	0.000607133	0.233484	0.898	0.788	1		Clec2d	0.00221658	0.220882	0.147	0.091	1		Cwc15	0.0973129	0.407204	0.569	0.462	1
Alkbh5	0.0264727	0.187723	0.2	0.15	1		Cfdp1	0.00144791	0.145288	0.258	0.186	1		Eps15l1	0.00180437	0.206025	0.124	0.053	1		Plod3	7.34464e-10	0.232182	0.787	0.596	1.17397e-05		Igfbp6	6.63696e-10	0.232516	0.199	0.031	1.06085e-05		Atp5b	0.000193178	0.220824	0.327	0.217	1		Ccnt2	0.117427	0.406934	0.224	0.103	1
Map4k5	0.0171105	0.187668	0.045	0.02	1		Ran	0.000295177	0.14517	0.601	0.491	1		Egln1	0.0629793	0.205982	0.324	0.256	1		Sigmar1	1.28509e-09	0.232159	0.447	0.283	2.05409e-05		Sfpq	0.0144799	0.23236	0.743	0.677	1		Cox14	0.000478117	0.220818	0.252	0.163	1		Nsd2	0.187707	0.40628	0.259	0.154	1
St8sia4	0.0889694	0.18744	0.359	0.319	1		Ube2s	0.0172245	0.144662	0.616	0.536	1		Trat1	0.124007	0.205838	0.161	0.12	1		Ccnd3	6.52956e-11	0.231684	0.93	0.821	1.04368e-06		Rpl35	0.000109491	0.232257	0.987	0.951	1		Akr1a1	0.0015144	0.220474	0.148	0.091	1		Sfi1	0.0942624	0.406128	0.121	0.026	1
Ppp4c	0.0564599	0.187411	0.245	0.197	1		AI480526	4.20828e-05	0.144529	0.068	0.026	0.672651		Ppib	0.00563703	0.20565	0.848	0.787	1		Magt1	2.01275e-08	0.231609	0.595	0.418	0.000321718		Cd2bp2	4.52736e-05	0.231603	0.354	0.191	0.723653		Snx6	0.00147149	0.220141	0.141	0.086	1		Gng5	0.0599438	0.40607	0.931	0.821	1
Set	0.0577138	0.186964	0.55	0.519	1		Zscan26	0.000719697	0.144427	0.12	0.071	1		Mrpl33	0.00375579	0.205631	0.594	0.445	1		App	5.13547e-11	0.231542	0.904	0.772	8.20853e-07		Tcp1	0.00231821	0.231225	0.668	0.538	1		Rpl41	0.000590936	0.219868	0.705	0.576	1		Herpud2	0.184309	0.405878	0.259	0.154	1
Itm2b	0.00337846	0.186842	0.786	0.714	1		Gm3448	0.000646739	0.144285	0.065	0.029	1		Snrnp27	0.184282	0.205052	0.223	0.183	1		Gpcpd1	2.04155e-06	0.231162	0.594	0.469	0.0326321		Gngt2	0.00685197	0.230982	0.951	0.917	1		Atp6v0a1	0.00345862	0.219286	0.099	0.057	1		Ccng2	0.0535447	0.40487	0.276	0.103	1
Nsd2	0.122165	0.186738	0.062	0.042	1		Arl6ip4	0.0199942	0.143256	0.177	0.134	1		Eif4a2	0.0325864	0.204625	0.744	0.678	1		Rgs2	4.79285e-05	0.230038	0.731	0.6	0.76609		Galnt9	0.000154427	0.230635	0.35	0.208	1		Sema4a	0.00481473	0.218896	0.313	0.234	1		Srp19	0.103633	0.404675	0.517	0.41	1
AI467606	0.00635766	0.186305	0.074	0.038	1		Arl6ip6	0.0212048	0.143196	0.116	0.082	1		Sppl2a	0.0566985	0.20433	0.197	0.14	1		Grina	2.9409e-05	0.229186	0.584	0.462	0.470073		Pkm	9.79602e-06	0.2303	0.987	0.979	0.15658		Rpl4	0.000377168	0.218889	0.134	0.074	1		Thoc2	0.238352	0.404588	0.362	0.282	1
Rap1gds1	0.0230873	0.18624	0.142	0.097	1		Oxr1	0.000477441	0.142785	0.143	0.087	1		Rab27a	0.00156252	0.204264	0.115	0.047	1		Casp6	1.68184e-11	0.229101	0.364	0.193	2.68826e-07		mt-Atp6	0.000269587	0.230137	1	1	1		Ech1	0.000385123	0.21872	0.103	0.051	1		Smad3	0.116179	0.403026	0.19	0.077	1
Tsg101	0.0191679	0.18572	0.122	0.08	1		Nip7	0.00419171	0.142683	0.136	0.092	1		Sdf4	0.0178209	0.204229	0.566	0.462	1		S100a1	2.75337e-11	0.228896	0.487	0.295	4.40099e-07		Lmna	0.00933841	0.229976	0.199	0.118	1		Anapc16	0.00172398	0.218324	0.078	0.039	1		Pik3ip1	0.116179	0.402965	0.19	0.077	1
Banp	0.00759503	0.185428	0.111	0.066	1		Ubfd1	0.000437037	0.142383	0.099	0.053	1		Il18r1	0.00723349	0.204072	0.327	0.223	1		Lifr	6.83201e-15	0.228444	0.248	0.092	1.09203e-10		Copz1	0.00212561	0.229723	0.549	0.438	1		D230025D16Rik	0.0006474	0.217875	0.067	0.028	1		Phax	0.0524705	0.40258	0.345	0.154	1
Zbtb20	0.154034	0.185304	0.268	0.23	1		Mrps25	0.000975294	0.142119	0.172	0.113	1		Hopx	0.00221419	0.204002	0.104	0.04	1		Tmem131	2.7808e-08	0.227824	0.475	0.313	0.000444483		Sod2	0.00266775	0.229469	0.677	0.549	1		Dck	0.000354945	0.217693	0.34	0.228	1		Man1a	0.106542	0.40206	0.345	0.205	1
Fam120b	0.00676224	0.184482	0.093	0.052	1		Stat6	0.0011183	0.142047	0.243	0.173	1		Ech1	0.0604208	0.203789	0.287	0.226	1		Creld2	3.08768e-15	0.22757	0.243	0.088	4.93535e-11		Lifr	1.16281e-05	0.229239	0.265	0.115	0.185864		Gpr137b	0.000959773	0.216945	0.14	0.082	1		Sla2	0.0976914	0.402012	0.328	0.179	1
Rpsa	1.07592e-07	0.184437	0.975	0.975	0.00171976		Nabp1	0.000554616	0.141917	0.114	0.065	1		Dnajb1	0.00237634	0.203047	0.318	0.206	1		Batf	1.67196e-13	0.227298	0.412	0.221	2.67246e-09		Pcmt1	0.000769562	0.228964	0.504	0.344	1		mt-Co2	1.18341e-10	0.215885	0.633	0.445	1.89156e-06		Gabarap	0.0346068	0.401947	0.81	0.667	1
Mbnl1	0.234895	0.184405	0.68	0.637	1		Zfp652	0.00596168	0.141772	0.185	0.133	1		Psmb8	0.000978826	0.202977	0.946	0.89	1		Slc39a1	3.61121e-11	0.226301	0.412	0.235	5.77215e-07		Dok1	0.00415687	0.228894	0.487	0.361	1		Rhoa	0.000106975	0.214771	0.823	0.712	1		Akr1a1	0.224899	0.401905	0.569	0.487	1
Mettl16	0.0401685	0.184355	0.132	0.095	1		Rpl8	1.97304e-12	0.14159	0.984	0.973	3.15371e-08		Ar	0.00696255	0.20242	0.099	0.043	1		Lman2	5.27828e-10	0.226231	0.812	0.659	8.43681e-06		Smdt1	0.000680027	0.228881	0.912	0.872	1		Clic1	0.000238285	0.214535	0.844	0.77	1		Chd3	0.463984	0.401213	0.328	0.282	1
Olfr190	2.73811e-05	0.184188	0.027	0	0.43766		Mrpl24	0.0152513	0.141433	0.348	0.281	1		Sh3bgrl	0.0060392	0.202352	0.132	0.066	1		1810037I17Rik	5.8404e-10	0.226228	0.781	0.597	9.3353e-06		Cox7c	0.000261218	0.228339	0.929	0.913	1		Gk	0.0011155	0.214474	0.094	0.048	1		Hmg20a	0.153001	0.400902	0.138	0.051	1
Twf2	0.0396006	0.184168	0.202	0.156	1		Pde7a	0.00145177	0.140983	0.183	0.124	1		Mrfap1	0.0543695	0.201335	0.476	0.392	1		Uqcrb	1.41595e-08	0.225266	0.894	0.765	0.000226326		Stam2	0.000274144	0.228003	0.31	0.167	1		Rtn3	0.00334557	0.214371	0.33	0.242	1		Uqcrb	0.0648343	0.40019	0.672	0.462	1
Ckap4	0.0027419	0.184105	0.062	0.027	1		Cks2	3.83342e-05	0.140969	0.053	0.016	0.612733		Ralbp1	0.00216888	0.201264	0.47	0.329	1		Tbc1d15	1.85511e-10	0.224703	0.437	0.257	2.96521e-06		Txndc17	0.00011231	0.227826	0.854	0.715	1		Tlr4	0.000806294	0.214208	0.107	0.057	1		AI837181	0.0565522	0.400054	0.224	0.077	1
Mrpl24	0.0623524	0.18406	0.206	0.164	1		Gimap1	0.00593982	0.140891	0.629	0.541	1		Mrpl44	0.000256277	0.201139	0.09	0.023	1		Siglece	5.78624e-14	0.224562	0.26	0.106	9.24873e-10		Ahsa1	0.000192634	0.22731	0.615	0.431	1		Eif3f	0.000834095	0.214053	0.24	0.159	1		Sat1	0.147657	0.399578	0.586	0.436	1
Mrfap1	0.00737922	0.183604	0.355	0.275	1		Kdm5d	0.000342198	0.140521	0.056	0.022	1		Gna15	0.000729198	0.20086	0.144	0.06	1		Ahr	1.65273e-07	0.224352	0.33	0.201	0.00264173		mt-Co3	0.000551468	0.227111	1	1	1		Dap	0.000765457	0.213381	0.142	0.082	1		Magt1	0.126908	0.398931	0.31	0.179	1
Neurl4	0.168725	0.183422	0.041	0.027	1		Rps3	1.50851e-10	0.140231	0.983	0.969	2.41121e-06		Efhd2	0.00729677	0.200648	0.228	0.143	1		Dstn	5.13367e-08	0.223976	0.787	0.606	0.000820565		Pik3r5	0.000566348	0.227037	0.655	0.507	1		Oaz1	3.46159e-05	0.212557	0.823	0.7	0.5533		Zap70	0.109703	0.398888	0.328	0.179	1
Phf11b	0.179471	0.183108	0.107	0.083	1		E030030I06Rik	0.00200767	0.140222	0.062	0.031	1		Fam96a	0.00924204	0.2006	0.358	0.256	1		Aldoa	2.09121e-08	0.223466	0.963	0.892	0.000334259		Ddx21	0.1186	0.22699	0.451	0.396	1		Snap29	0.00324138	0.212531	0.094	0.052	1		Samd1	0.140434	0.398643	0.207	0.103	1
Zfp386	0.0446961	0.182728	0.049	0.027	1		Tnfrsf26	0.00889616	0.139934	0.094	0.06	1		Ola1	0.0254301	0.200427	0.33	0.249	1		Anxa2	7.95663e-13	0.222888	0.978	0.96	1.27179e-08		Rassf4	0.000575419	0.226706	0.845	0.722	1		Nsmf	0.00201694	0.212465	0.031	0.008	1		Capza1	0.145333	0.398514	0.448	0.333	1
Calr	0.0404115	0.182615	0.604	0.533	1		Ttf1	0.0158648	0.139575	0.084	0.054	1		Msl3	0.00126498	0.200419	0.107	0.04	1		Adora2b	8.44429e-15	0.222806	0.26	0.1	1.34974e-10		Mt1	0.00103163	0.226492	0.319	0.194	1		Cd47	0.00673108	0.212423	0.484	0.373	1		Tuba1a	0.0543274	0.398505	0.5	0.282	1
Ggps1	0.011206	0.182571	0.085	0.048	1		Cisd1	0.00146374	0.1393	0.107	0.064	1		Blk	0.0137763	0.199776	0.028	0.003	1		Sirpb1a	4.18365e-11	0.222418	0.515	0.306	6.68714e-07		Ccdc28b	8.88093e-05	0.226434	0.504	0.326	1		D1Ertd622e	0.000727008	0.212278	0.521	0.396	1		Pdcd5	0.186866	0.398417	0.414	0.308	1
H2-D1	1.87855e-06	0.182466	0.986	0.983	0.0300268		Rps19	3.38192e-13	0.139096	0.982	0.974	5.40566e-09		Hadhb	0.0147777	0.199598	0.338	0.243	1		Hspa1b	2.76899e-14	0.222034	0.124	0.022	4.42595e-10		Ifi204	0.00181632	0.226431	0.646	0.51	1		Tnfsf14	0.0145453	0.211717	0.182	0.133	1		Sh3glb1	0.0834516	0.398118	0.69	0.462	1
Pold3	0.0113701	0.182233	0.08	0.044	1		Fam122a	0.00152961	0.138927	0.122	0.075	1		Tmbim6	0.0269379	0.199485	0.69	0.591	1		Mrpl34	3.8167e-11	0.221786	0.579	0.383	6.10062e-07		Atp5j2	0.000203116	0.226395	0.898	0.868	1		Taf12	0.000994173	0.211534	0.138	0.08	1		Sbno2	0.100224	0.397956	0.155	0.051	1
Cherp	0.0530767	0.181665	0.072	0.045	1		Rbm5	0.0152779	0.138804	0.319	0.256	1		Mxd4	0.0374116	0.199296	0.377	0.289	1		Cops9	5.90166e-10	0.221499	0.763	0.581	9.43321e-06		Ormdl2	0.000571828	0.225167	0.473	0.309	1		Rhoc	0.000665066	0.211252	0.085	0.04	1		Prpf31	0.153635	0.397844	0.224	0.128	1
Cd82	0.106658	0.181322	0.15	0.119	1		Rnh1	0.0490847	0.13877	0.127	0.096	1		Dnajc5	0.0130866	0.198866	0.293	0.199	1		Gclm	5.4197e-11	0.221311	0.323	0.17	8.66285e-07		Cndp2	0.000435859	0.224748	0.54	0.375	1		Actr3	0.00191373	0.210627	0.681	0.579	1		Tle4	0.0690193	0.397065	0.328	0.154	1
Dnajb1	0.0197953	0.181122	0.212	0.158	1		Pglyrp2	0.00106531	0.138701	0.131	0.08	1		Rpp21	0.0078097	0.198325	0.352	0.243	1		Rars	4.66062e-12	0.221278	0.353	0.183	7.44954e-08		Plin2	0.0036394	0.224145	0.881	0.84	1		Med12l	0.000341857	0.210616	0.042	0.011	1		Erbin	0.119918	0.395872	0.31	0.179	1
Dnajb2	0.0131966	0.180948	0.101	0.061	1		Dbnl	0.0156212	0.138144	0.363	0.294	1		Akna	0.0560338	0.198217	0.265	0.196	1		Derl2	3.7162e-10	0.221168	0.453	0.275	5.93998e-06		Idh1	0.00224931	0.224061	0.54	0.431	1		Eed	0.0030462	0.210274	0.133	0.083	1		Gtf2a1	0.0400849	0.395565	0.103	0	1
Cox14	0.00447917	0.180773	0.293	0.214	1		Sec61b	0.0100876	0.137345	0.666	0.592	1		Ccdc117	0.000336241	0.197215	0.144	0.056	1		Magohb	1.72849e-09	0.220022	0.374	0.217	2.76282e-05		Swi5	0.0050379	0.223978	0.721	0.611	1		Cebpa	0.00177526	0.209994	0.071	0.034	1		Mplkip	0.0568551	0.394986	0.328	0.154	1
Kri1	0.0108802	0.180565	0.097	0.056	1		Ly6k	2.18351e-05	0.137145	0.03	0.004	0.349013		Gbp5	9.61787e-05	0.197208	0.093	0.02	1		Aig1	2.57967e-16	0.218759	0.21	0.063	4.12335e-12		Ebna1bp2	0.000323187	0.22375	0.491	0.337	1		Psme2	0.00135328	0.209773	0.149	0.091	1		Msl2	0.117427	0.394908	0.224	0.103	1
Nr2c2	0.0287339	0.180417	0.151	0.106	1		Hmox2	0.00270599	0.13681	0.171	0.116	1		Cbx5	0.000479774	0.197104	0.121	0.043	1		Dram2	1.80529e-07	0.218643	0.489	0.336	0.00288558		Fcgr4	0.408319	0.223173	0.518	0.507	1		Bst1	0.00525864	0.209357	0.391	0.302	1		Trim56	0.0321192	0.394648	0.259	0.077	1
Zfp131	0.0592614	0.180011	0.136	0.1	1		Map3k8	4.1202e-06	0.136695	0.048	0.011	0.0658573		Rab11a	0.00880408	0.196321	0.245	0.156	1		Il1b	0.0451254	0.218119	0.442	0.394	1		Gatm	0.00103745	0.223127	0.434	0.295	1		Pfn1	1.77406e-07	0.209066	0.973	0.926	0.00283566		Xcl1	0.613741	0.394519	0.19	0.231	1
Golga7	0.0332483	0.179916	0.153	0.109	1		Pdrg1	0.000658517	0.136647	0.197	0.131	1		Hdac4	0.0281108	0.195791	0.149	0.093	1		Sema6b	1.21522e-21	0.216818	0.137	0.008	1.9424e-17		Cox6c	0.000250404	0.223034	0.951	0.931	1		Ibtk	0.000264061	0.208853	0.107	0.052	1		Sap30	0.0687255	0.394366	0.172	0.051	1
Pogz	0.0917734	0.179909	0.072	0.048	1		Nono	0.0129137	0.136489	0.358	0.289	1		Bub3	0.0239925	0.195447	0.332	0.239	1		Nedd8	1.76889e-12	0.215779	0.949	0.883	2.82739e-08		Rps5	2.2485e-09	0.222971	0.991	1	3.594e-05		Arpc3	6.65318e-06	0.208236	0.886	0.781	0.106344		Abhd12	0.0384219	0.393907	0.155	0.026	1
Kti12	0.00427432	0.179896	0.087	0.045	1		Nufip2	0.00548115	0.136349	0.28	0.211	1		Tesc	0.0184334	0.195264	0.144	0.083	1		Hspe1	1.79128e-10	0.215388	0.85	0.69	2.86318e-06		Ndufb4	0.00613412	0.222934	0.686	0.573	1		H2-D1	2.43514e-09	0.208026	0.998	0.995	3.89233e-05		Lfng	0.0927311	0.393015	0.362	0.205	1
Synj2bp	0.021281	0.179771	0.192	0.139	1		Sec24a	0.0201637	0.136237	0.128	0.092	1		Eef1akmt1	0.0151341	0.195244	0.161	0.096	1		Emg1	1.13556e-06	0.215136	0.714	0.569	0.0181508		Psma5	0.0121219	0.222326	0.721	0.674	1		Rnpep	0.00180249	0.207901	0.162	0.102	1		Nedd1	0.0400849	0.39296	0.103	0	1
Tvp23b	0.000917346	0.179752	0.08	0.034	1		Larp4b	0.00545306	0.135795	0.192	0.139	1		Tcp1	0.00197958	0.194859	0.473	0.332	1		Cd52	6.14808e-19	0.2148	0.986	0.977	9.82709e-15		2410015M20Rik	0.000612952	0.222308	0.721	0.583	1		1810013L24Rik	0.00182247	0.207279	0.128	0.076	1		Dync1i2	0.105759	0.392759	0.362	0.205	1
Ythdc1	0.12735	0.179727	0.305	0.266	1		Pus3	0.000113107	0.135507	0.09	0.042	1		Irgm1	0.00673672	0.194858	0.192	0.11	1		Stat2	2.57764e-10	0.214455	0.318	0.167	4.1201e-06		Tmem256	0.00422576	0.222228	0.717	0.628	1		Ndufb11	0.00815075	0.206266	0.245	0.179	1		Fam26f	0.0257183	0.392561	0.121	0	1
Eif1b	0.0196098	0.179231	0.25	0.188	1		Slc41a1	0.000325664	0.135177	0.062	0.026	1		Gm26551	0.000236714	0.194734	0.11	0.033	1		Arhgap26	2.13623e-07	0.213992	0.586	0.42	0.00341454		Lyn	2.99413e-05	0.222017	0.96	0.938	0.478582		Gm26526	0.00116313	0.205526	0.062	0.026	1		Fkbp3	0.180211	0.392282	0.534	0.436	1
Psmc6	0.0232226	0.178547	0.231	0.175	1		Stag1	0.0365653	0.134971	0.188	0.146	1		Dync1i2	0.00573566	0.194373	0.296	0.196	1		Uba5	3.21068e-13	0.213848	0.388	0.201	5.13195e-09		Ppib	0.000212231	0.221901	0.951	0.934	1		Cbl	0.000509903	0.205443	0.315	0.213	1		Myo1g	0.0637644	0.392197	0.362	0.205	1
Elovl5	0.0189952	0.178443	0.072	0.041	1		Atp5h	0.000257836	0.134684	0.885	0.825	1		Stat3	0.0247377	0.194093	0.327	0.236	1		Aplp2	1.11105e-09	0.213264	0.725	0.543	1.7759e-05		Cebpg	0.00167587	0.221788	0.677	0.556	1		Cox6a1	0.0107832	0.205204	0.244	0.182	1		Anapc13	0.314796	0.392089	0.172	0.103	1
Cklf	0.0403761	0.177331	0.202	0.156	1		Ech1	0.00928507	0.134676	0.199	0.149	1		Furin	0.0153015	0.193805	0.177	0.11	1		Mlec	1.78543e-07	0.212524	0.426	0.282	0.00285383		Sp140	0.033571	0.221713	0.549	0.462	1		Vgll4	0.00249491	0.205035	0.195	0.129	1		Ankfy1	0.0397455	0.392039	0.155	0.026	1
BC003965	0.0313396	0.177163	0.122	0.083	1		Irf2	0.0457959	0.13461	0.401	0.349	1		Krcc1	0.0457071	0.193413	0.341	0.269	1		Cd33	1.43424e-10	0.212022	0.364	0.199	2.29249e-06		Slc7a7	0.00337022	0.221657	0.513	0.389	1		Cxcr2	4.31238e-06	0.204517	0.911	0.831	0.0689291		Tmem38b	0.0257183	0.391934	0.121	0	1
Esyt1	0.0564242	0.176878	0.184	0.142	1		Rplp0	4.52783e-09	0.134555	0.978	0.966	7.23728e-05		Ube2j2	0.00499163	0.193069	0.29	0.186	1		Rab21	7.25776e-08	0.211729	0.665	0.496	0.00116008		Mvp	0.00901579	0.221642	0.615	0.469	1		Usp7	0.00569431	0.203935	0.191	0.133	1		Gm8369	0.0400849	0.391514	0.103	0	1
Eif2s1	0.0121395	0.176516	0.223	0.162	1		Brpf1	0.000537447	0.134545	0.074	0.035	1		Gm19585	0.00444036	0.192085	0.076	0.027	1		Mxd1	1.24149e-12	0.211578	0.385	0.201	1.98439e-08		Cct8	0.00317797	0.221299	0.783	0.694	1		Tacstd2	0.00619709	0.203387	0.267	0.199	1		Rpl22l1	0.085893	0.391481	0.845	0.846	1
Efcab14	0.0222729	0.176478	0.082	0.048	1		Ccdc115	0.00284758	0.134488	0.132	0.086	1		Cebpg	0.00240917	0.19197	0.152	0.073	1		Plscr1	1.19033e-15	0.210349	0.174	0.044	1.90262e-11		Rps19	3.34121e-07	0.221155	0.991	1	0.00534059		Tm9sf3	0.00597912	0.202735	0.198	0.137	1		C330007P06Rik	0.137749	0.391416	0.103	0.026	1
Rpl7l1	0.0281689	0.176227	0.155	0.109	1		Ahcyl2	0.0377614	0.134485	0.124	0.093	1		Ass1	0.184225	0.19141	0.324	0.279	1		Tmem33	3.89871e-09	0.209725	0.474	0.301	6.2317e-05		Ndufv3	0.00010476	0.221106	0.642	0.438	1		mt-Nd5	0.00110923	0.202116	0.084	0.042	1		Sdf2l1	0.254489	0.391211	0.362	0.282	1
Sec11a	0.0989589	0.175964	0.303	0.262	1		Nop10	0.00156176	0.134361	0.538	0.433	1		Higd1a	0.0615989	0.191352	0.375	0.299	1		P4hb	1.07358e-10	0.209239	0.805	0.643	1.71601e-06		Abcc5	0.21048	0.221083	0.296	0.253	1		Gbp7	0.000451948	0.201881	0.149	0.086	1		Laptm4a	0.0749643	0.391206	0.483	0.333	1
Smarcb1	0.113228	0.175948	0.163	0.13	1		Gapdh	0.00453337	0.134225	0.772	0.698	1		Slamf1	0.594658	0.190867	0.146	0.133	1		Eif2s1	3.35433e-07	0.208995	0.551	0.392	0.00536156		Rpl36a	0.000112898	0.221072	0.965	0.969	1		Il1rap	0.018842	0.201766	0.181	0.133	1		Lig3	0.0400849	0.390856	0.103	0	1
Neurl2	0.000184719	0.175764	0.052	0.014	1		D10Wsu102e	0.0117376	0.134172	0.107	0.071	1		Fam53b	0.0740027	0.190735	0.468	0.395	1		Arhgap24	3.19399e-14	0.207822	0.218	0.074	5.10527e-10		St13	0.000784756	0.221059	0.624	0.476	1		Dubr	0.000938079	0.201722	0.049	0.017	1		Timm8b	0.0467924	0.390801	0.31	0.128	1
Nrbf2	0.033564	0.175544	0.095	0.062	1		Nelfb	0.0244006	0.133968	0.147	0.109	1		Pfkp	0.00240357	0.190627	0.324	0.209	1		Emb	9.74826e-12	0.207707	0.971	0.947	1.55816e-07		Atox1	0.000462771	0.219423	0.965	0.979	1		Emg1	0.00161693	0.201155	0.059	0.025	1		Tmem160	0.0668554	0.390593	0.655	0.462	1
Ube2v2	0.123255	0.175192	0.179	0.147	1		Coa3	0.00494483	0.133375	0.245	0.182	1		Nop56	0.0110567	0.190474	0.361	0.266	1		Galnt9	6.28515e-10	0.207007	0.435	0.255	1.00462e-05		Sqle	0.00354829	0.219169	0.204	0.111	1		S1pr4	0.00175977	0.201057	0.078	0.039	1		Foxp4	0.314796	0.389475	0.172	0.103	1
Rpl36al	0.0504285	0.17499	0.398	0.336	1		Ndufa13	0.00970513	0.132971	0.577	0.492	1		Il27ra	0.131225	0.190195	0.487	0.429	1		Rpn2	4.36538e-08	0.204803	0.758	0.58	0.000697762		Mlec	0.0100736	0.218531	0.425	0.316	1		Dctn2	0.00135329	0.200834	0.166	0.102	1		Bag6	0.152795	0.389047	0.259	0.154	1
Rps9	9.86094e-10	0.174789	0.969	0.964	1.57617e-05		Atp5j2	0.00172449	0.132464	0.657	0.542	1		Sar1b	0.0027382	0.190088	0.225	0.13	1		Nipa2	1.78685e-08	0.204183	0.484	0.317	0.000285609		Nip7	0.000233983	0.218176	0.279	0.149	1		Parp14	0.00780006	0.200831	0.132	0.086	1		Gm4070	0.108786	0.388861	0.155	0.051	1
Cdc42ep3	0.00261977	0.174785	0.138	0.081	1		Bloc1s2	0.0132301	0.13183	0.156	0.112	1		Ppp1r11	0.00761948	0.189957	0.392	0.272	1		Ndufb10	2.30474e-09	0.20377	0.909	0.815	3.6839e-05		Creb3	0.000192616	0.217696	0.447	0.292	1		Ube2l3	0.00334013	0.200432	0.281	0.202	1		Cmklr1	0.319861	0.388121	0.103	0.051	1
Chd7	0.347211	0.174057	0.214	0.194	1		Npc2	0.000587452	0.131671	0.91	0.872	1		Usp15	0.02699	0.18985	0.313	0.226	1		C5ar1	4.3322e-08	0.202696	0.327	0.191	0.000692459		Sem1	0.000138556	0.217512	1	0.976	1		Msra	0.00142612	0.20031	0.256	0.174	1		R3hdm1	0.0764334	0.388074	0.431	0.256	1
Nifk	0.010441	0.174005	0.078	0.042	1		Cope	0.00376463	0.131465	0.253	0.193	1		Pura	0.00404612	0.189462	0.423	0.302	1		Cox7b	1.20038e-07	0.202292	0.905	0.806	0.00191868		Eif4a1	0.00739221	0.217356	0.96	0.931	1		Elovl1	0.00309355	0.200304	0.111	0.065	1		Gm26917	0.195513	0.387594	0.414	0.308	1
Zfp277	0.00805805	0.173986	0.117	0.072	1		Smco4	0.0139135	0.131091	0.164	0.12	1		Dynlrb1	0.103828	0.189457	0.27	0.219	1		Cox7a2	3.76712e-09	0.202189	0.909	0.819	6.02136e-05		Serpinb8	0.00640273	0.217066	0.221	0.132	1		Atp5f1	0.00290775	0.199567	0.406	0.304	1		Slfn2	0.328018	0.38585	0.638	0.615	1
Zfp207	0.092672	0.173958	0.25	0.209	1		Gm2682	0.00662935	0.130953	0.502	0.407	1		Dffb	0.0602171	0.188893	0.079	0.043	1		Ift20	2.89112e-06	0.201828	0.562	0.402	0.0462117		Sgk3	0.0138566	0.21703	0.65	0.559	1		Fau	3.09695e-09	0.199003	1	0.991	4.95017e-05		2810004N23Rik	0.161175	0.385624	0.138	0.051	1
Def6	0.0108664	0.173937	0.124	0.078	1		Rassf5	0.00998462	0.130851	0.331	0.265	1		Rassf5	0.0167388	0.188565	0.392	0.302	1		Clec4n	2.47652e-08	0.201749	0.232	0.117	0.000395847		Dtx3l	0.0139782	0.216846	0.381	0.288	1		Pglyrp1	0.000128682	0.198247	0.899	0.824	1		Vps13c	0.124808	0.385552	0.19	0.077	1
Uqcr11	0.0184133	0.173669	0.216	0.159	1		Rps23	1.92041e-11	0.130784	0.978	0.971	3.06958e-07		Scml4	0.0273564	0.188353	0.237	0.169	1		Ssbp4	2.14619e-07	0.201531	0.776	0.616	0.00343047		Actr3	5.85027e-06	0.216015	0.987	0.972	0.0935107		Rpl22	0.00173436	0.197138	0.194	0.128	1		Psmd10	0.0659955	0.384764	0.224	0.077	1
Med19	0.224016	0.173439	0.105	0.086	1		Rfwd3	0.00139721	0.130646	0.052	0.022	1		Sfpq	0.0522046	0.18818	0.586	0.518	1		Prdx2	4.42769e-06	0.200652	0.798	0.659	0.0707722		Clptm1l	0.000740004	0.215794	0.611	0.448	1		Rbm47	0.000883748	0.197054	0.153	0.091	1		Cyb5r3	0.594039	0.384681	0.19	0.154	1
Gimap7	0.0567901	0.173262	0.208	0.164	1		Gm10073	0.0417923	0.130645	0.433	0.366	1		Ssh2	0.0804338	0.1879	0.696	0.618	1		Pak1ip1	8.67631e-06	0.200408	0.621	0.47	0.138682		Clec4n	0.000397594	0.215701	0.341	0.198	1		Chchd2	0.00327255	0.196959	0.546	0.419	1		Samm50	0.101573	0.384667	0.328	0.179	1
Nap1l4	0.0798064	0.173161	0.239	0.197	1		Rpl17	9.094e-13	0.130526	0.983	0.975	1.45359e-08		Eno1	0.0480327	0.187537	0.544	0.455	1		Rbm5	6.0794e-05	0.199966	0.533	0.407	0.971732		Panx1	1.13579e-06	0.21548	0.283	0.115	0.0181544		BC031181	0.00615641	0.196459	0.215	0.151	1		Bsdc1	0.147731	0.384634	0.172	0.077	1
Lsm1	0.0251441	0.173131	0.171	0.123	1		Mbnl2	0.0165222	0.130152	0.183	0.138	1		Zfp646	0.00428398	0.187091	0.197	0.113	1		Gbp3	7.04584e-08	0.19934	0.245	0.131	0.00112621		Rpl7a	4.56682e-06	0.215243	0.987	0.997	0.0729961		Cdkn2d	0.00651739	0.196231	0.467	0.371	1		Exoc1	0.0336046	0.384118	0.207	0.051	1
Cnn2	0.130906	0.173131	0.429	0.38	1		Rpl5	4.51847e-08	0.12996	0.976	0.962	0.000722232		Lat	0.0787236	0.187009	0.814	0.767	1		BC037034	7.96774e-14	0.199275	0.305	0.136	1.27356e-09		Rps20	8.92201e-07	0.214521	0.996	1	0.0142609		Shisa5	0.00129525	0.195913	0.363	0.262	1		Muc1	0.0625198	0.382976	0.086	0	1
Elf4	0.0121297	0.173059	0.087	0.05	1		Slc38a9	0.0296497	0.129687	0.101	0.071	1		Ahnak	0.000768995	0.186638	0.538	0.399	1		Ndufc1	5.3722e-07	0.198963	0.693	0.513	0.00858693		Rpl4	0.00013988	0.213365	0.969	0.972	1		Atg3	0.000241492	0.195826	0.772	0.65	1		Arl6ip6	0.0644375	0.382962	0.138	0.026	1
Phip	0.113434	0.172859	0.433	0.375	1		Mrps6	0.000954053	0.129582	0.12	0.071	1		Hmgn5	0.00996478	0.186323	0.104	0.05	1		Vav1	1.22898e-08	0.198893	0.611	0.431	0.00019644		Nectin1	0.000403089	0.21304	0.451	0.281	1		Ndufa8	0.00422572	0.195793	0.173	0.114	1		Racgap1	0.255689	0.382794	0.345	0.256	1
Osbp	0.07215	0.172644	0.068	0.044	1		Rangap1	0.00204852	0.129451	0.18	0.122	1		Pold4	0.00998718	0.186071	0.341	0.233	1		Sod2	0.000185775	0.198425	0.595	0.47	1		H2-T22	0.0110249	0.212847	0.535	0.441	1		Cd37	0.000137334	0.195579	0.557	0.413	1		Inpp1	0.0883485	0.382788	0.121	0.026	1
Fasn	0.157752	0.172526	0.05	0.034	1		Arl6ip1	0.0374649	0.129372	0.54	0.491	1		Ssr3	0.00313219	0.185983	0.262	0.159	1		Napsa	1.93965e-09	0.198178	0.976	0.946	3.10033e-05		Iah1	0.00120247	0.212807	0.407	0.267	1		Id1	5.07875e-05	0.195559	0.191	0.109	0.811788		Mettl7a1	0.108786	0.382016	0.155	0.051	1
Ears2	0.00350043	0.172335	0.047	0.017	1		Rps15a	3.37234e-11	0.129296	0.976	0.972	5.39034e-07		Casp4	0.00215926	0.185853	0.059	0.013	1		Bad	2.18836e-08	0.198011	0.536	0.36	0.000349788		Txndc9	0.000944187	0.212592	0.549	0.413	1		Tmem59	0.000363418	0.195393	0.612	0.45	1		C030034I22Rik	0.0603297	0.381895	0.138	0.026	1
Lamtor3	0.114051	0.171948	0.076	0.053	1		Tbxa2r	0.0060566	0.129222	0.134	0.089	1		Pde6d	0.0134923	0.185827	0.113	0.06	1		Ndufa4	2.39814e-08	0.197788	0.944	0.884	0.000383318		Cebpa	0.00591051	0.212387	0.686	0.587	1		Phyh	0.00486068	0.195218	0.217	0.151	1		Pip4k2c	0.0583587	0.380922	0.138	0.026	1
Tmem70	0.00436587	0.17179	0.05	0.02	1		Nudt5	0.021365	0.1291	0.098	0.066	1		Trappc3	0.0157788	0.185758	0.206	0.133	1		Mrps24	1.24067e-08	0.197734	0.819	0.678	0.000198308		Fam96b	0.000944072	0.212363	0.478	0.337	1		2310001H17Rik	0.0187518	0.193844	0.612	0.505	1		Mrpl21	0.0480978	0.380546	0.379	0.179	1
Gnb1	0.0585713	0.171681	0.295	0.242	1		Trib2	0.00144668	0.128924	0.385	0.296	1		1700097N02Rik	0.00754975	0.185758	0.2	0.12	1		Ppp1r11	4.82525e-07	0.196799	0.585	0.419	0.00771268		Gbp2	0.0260703	0.212268	0.226	0.149	1		Pgm1	0.00148267	0.193383	0.07	0.032	1		Polr2i	0.328601	0.380211	0.224	0.154	1
Irf3	0.00412195	0.171677	0.151	0.095	1		Fam96b	0.0181476	0.1284	0.204	0.158	1		Prelid1	0.0801351	0.1856	0.493	0.412	1		Ogfrl1	1.75349e-07	0.196698	0.771	0.616	0.00280278		Klc1	0.00333578	0.212187	0.358	0.243	1		Atp6v1f	0.00166957	0.193185	0.513	0.382	1		Dnajb1	0.431448	0.380129	0.345	0.282	1
Sppl3	0.159576	0.17156	0.093	0.07	1		Papola	0.0140626	0.128345	0.315	0.251	1		Mrpl52	0.0753819	0.185396	0.437	0.362	1		Cuedc2	1.07562e-05	0.196408	0.777	0.639	0.171928		Cnih4	0.000949704	0.21039	0.739	0.622	1		Lyn	0.00315773	0.192775	0.577	0.458	1		Snx10	0.727363	0.380003	0.207	0.205	1
Nop14	0.22552	0.171512	0.115	0.094	1		Pgls	0.0108329	0.12804	0.377	0.299	1		Grap	0.0474418	0.185058	0.482	0.389	1		Fam241a	1.86594e-06	0.196264	0.488	0.334	0.0298251		Galnt7	0.000208926	0.210072	0.261	0.135	1		Creg1	0.00461669	0.192597	0.503	0.398	1		Aph1a	0.0829593	0.379985	0.31	0.154	1
Smarcd2	0.0238757	0.171319	0.2	0.15	1		5830468F06Rik	6.46353e-05	0.12768	0.044	0.012	1		Nipa2	0.00977736	0.184949	0.161	0.09	1		Spryd3	2.11956e-13	0.196256	0.26	0.106	3.3879e-09		Plscr1	1.30519e-05	0.209575	0.199	0.069	0.208621		Rpl30	0.00368143	0.192295	0.688	0.579	1		Pop5	0.0920927	0.379875	0.328	0.179	1
Pole3	0.00678942	0.170999	0.078	0.041	1		Ppp6r1	0.00273488	0.127612	0.222	0.159	1		Nr1h2	0.00794611	0.184433	0.256	0.166	1		Igtp	1.49278e-07	0.195751	0.273	0.156	0.00238606		Ppia	4.71742e-05	0.209175	0.991	1	0.754033		App	0.00511081	0.192102	0.253	0.182	1		Xab2	0.049616	0.37987	0.19	0.051	1
Pcbp4	0.00421985	0.170986	0.033	0.009	1		Fhod1	4.28832e-05	0.127461	0.036	0.007	0.685445		Kat8	0.00608449	0.184049	0.113	0.053	1		Dnajb9	1.09537e-09	0.195583	0.315	0.167	1.75084e-05		Gbp2b	0.0128865	0.208879	0.186	0.111	1		Cmtm6	0.00107786	0.191852	0.348	0.247	1		Klhl6	0.150598	0.379499	0.569	0.359	1
Acin1	0.108683	0.170547	0.342	0.286	1		Raly	0.0511158	0.126806	0.493	0.428	1		Vamp8	0.0254445	0.183991	0.468	0.379	1		Irak4	3.44673e-10	0.195385	0.414	0.233	5.50926e-06		Ssbp4	0.0011098	0.208535	0.628	0.493	1		Hmgcl	0.000907487	0.191276	0.271	0.186	1		Ubxn8	0.319861	0.379084	0.103	0.051	1
C2cd3	0.0203191	0.170425	0.074	0.042	1		Stat2	0.0195844	0.126738	0.055	0.032	1		Fas	0.0129079	0.183889	0.211	0.133	1		Cblb	1.51963e-07	0.195307	0.365	0.225	0.00242897		Man2a1	0.017607	0.208455	0.438	0.34	1		Hnrnpc	0.0029813	0.191047	0.384	0.288	1		Gsap	0.202343	0.379005	0.224	0.128	1
Fxr1	0.133354	0.170359	0.208	0.17	1		Olfr190	1.05915e-06	0.126703	0.028	0	0.0169295		Nfkbiz	0.0033487	0.183779	0.228	0.133	1		Mgst1	2.57316e-08	0.195277	0.95	0.915	0.000411294		Lsm1	0.00189583	0.208185	0.376	0.257	1		Gcnt1	0.00268761	0.190845	0.205	0.137	1		Asna1	0.0969307	0.378917	0.259	0.128	1
Prdm2	0.0425608	0.170254	0.165	0.122	1		Mindy3	0.0328449	0.126465	0.142	0.107	1		Rpp14	0.00110673	0.183716	0.118	0.047	1		Edem1	2.38127e-07	0.194184	0.558	0.387	0.00380622		Sap30	0.00130233	0.208047	0.761	0.639	1		Rsbn1	0.00614469	0.190752	0.092	0.052	1		Fbxl17	0.0648998	0.378692	0.172	0.051	1
Crebzf	0.0330997	0.170174	0.194	0.148	1		Mrpl1	0.000253728	0.126449	0.065	0.027	1		Abcb1a	0.00484059	0.183676	0.076	0.027	1		Cox5a	2.63793e-08	0.19382	0.927	0.844	0.000421647		Ifi207	0.0051582	0.207938	0.615	0.472	1		Tbc1d15	0.00703227	0.190645	0.357	0.27	1		Srbd1	0.091267	0.378529	0.121	0.026	1
Bfar	0.0681002	0.170119	0.144	0.108	1		Trim65	0.000857889	0.12612	0.067	0.032	1		Adprh	0.00545416	0.183174	0.189	0.106	1		Mrps14	3.54962e-07	0.193429	0.827	0.679	0.00567371		Srp14	0.00176576	0.207852	0.863	0.812	1		Fis1	0.00245691	0.190451	0.533	0.418	1		Max	0.141836	0.378378	0.31	0.179	1
Trim12c	0.0173842	0.169928	0.134	0.089	1		Igbp1	0.00214805	0.126116	0.264	0.191	1		Tomm5	0.0676245	0.182985	0.493	0.402	1		Psmd7	4.25979e-07	0.193121	0.558	0.398	0.00680885		Cmklr1	0.000126666	0.207679	0.226	0.104	1		Tmcc1	4.07475e-05	0.189649	0.698	0.545	0.651307		Birc6	0.0916934	0.378312	0.5	0.308	1
Katna1	0.0653691	0.169763	0.07	0.045	1		Tpgs1	0.00864724	0.125676	0.115	0.076	1		Sacs	0.0142933	0.182826	0.087	0.04	1		Prkx	1.88582e-08	0.192241	0.493	0.326	0.000301429		Magohb	0.000878641	0.206804	0.319	0.191	1		Ssna1	0.000856554	0.189292	0.105	0.055	1		Gigyf2	0.119002	0.378252	0.19	0.077	1
Nfat5	0.434311	0.169606	0.249	0.231	1		Ppp4r3b	0.0231046	0.125378	0.232	0.181	1		Pex7	0.0404147	0.182581	0.13	0.08	1		Pdia4	3.30216e-08	0.192158	0.369	0.224	0.000527817		Pycard	0.0160496	0.206643	0.628	0.503	1		Blcap	0.000466221	0.189088	0.085	0.039	1		Atf7ip	0.0782598	0.378098	0.328	0.154	1
Xiap	0.0961525	0.169409	0.148	0.114	1		Phip	0.00222195	0.125366	0.344	0.267	1		Akirin1	0.010181	0.182465	0.313	0.213	1		Irf2	6.64314e-08	0.192073	0.794	0.639	0.00106184		Adh5	0.00065737	0.206625	0.558	0.413	1		Myl6	3.30199e-05	0.189018	0.906	0.851	0.52779		Trim30a	0.0525734	0.37793	0.19	0.051	1
Prmt3	0.00847053	0.16894	0.095	0.055	1		Med17	0.0067282	0.124929	0.089	0.054	1		Rbm4b	0.174038	0.182387	0.149	0.113	1		Bcl3	6.52546e-08	0.191921	0.305	0.175	0.00104303		Ifitm2	4.39988e-06	0.206596	1	1	0.0703276		Uxt	0.000686458	0.188792	0.04	0.011	1		Ccz1	0.390085	0.377209	0.19	0.128	1
Rtcb	0.015573	0.168819	0.256	0.192	1		Wdr77	0.000805511	0.124761	0.073	0.035	1		Coa3	0.00896325	0.182386	0.389	0.279	1		Chid1	3.1174e-09	0.191719	0.309	0.164	4.98286e-05		BC031181	0.00218164	0.206575	0.686	0.566	1		Nfkbil1	0.000850268	0.18849	0.104	0.054	1		Cfap97	0.0454336	0.37718	0.155	0.026	1
Rprd2	0.049822	0.16829	0.113	0.078	1		Nol12	0.00800856	0.124681	0.146	0.1	1		Zdhhc7	0.0248902	0.182311	0.096	0.05	1		Hnrnph2	2.12976e-06	0.190754	0.567	0.415	0.0340421		Nipsnap3b	0.000467033	0.206273	0.518	0.351	1		Crbn	0.0291851	0.188337	0.052	0.029	1		Rab19	0.110691	0.376138	0.19	0.077	1
Ate1	0.0143919	0.167931	0.132	0.086	1		Atp5f1	0.0138604	0.124579	0.638	0.568	1		Ablim1	0.0149487	0.182029	0.845	0.797	1		Hyou1	1.15775e-11	0.190455	0.214	0.085	1.85055e-07		Cd244	0.00202811	0.206223	0.761	0.625	1		Fpr2	0.000925715	0.18795	0.268	0.182	1		Parl	0.156302	0.375776	0.241	0.128	1
Rwdd4a	0.038142	0.167738	0.062	0.036	1		Rcor1	0.0351412	0.12447	0.134	0.1	1		Tbxa2r	0.0201595	0.181929	0.132	0.076	1		Prr13	3.49762e-07	0.190394	0.891	0.811	0.00559059		Lgmn	0.0144752	0.206079	0.765	0.649	1		Mob2	0.0091056	0.18794	0.06	0.031	1		Cisd3	0.105411	0.375691	0.19	0.077	1
Hnrnpr	0.0867214	0.167534	0.243	0.198	1		Emc8	0.00176735	0.124468	0.106	0.062	1		Axin2	0.0025578	0.181643	0.113	0.047	1		Srp9	1.14267e-08	0.189777	0.923	0.85	0.000182645		Rwdd1	0.000577471	0.205753	0.655	0.493	1		Dcun1d5	0.0130514	0.187749	0.078	0.046	1		Sap30l	0.193992	0.375628	0.5	0.385	1
Tcea1	0.106027	0.167529	0.225	0.188	1		Tha1	0.000202324	0.124384	0.048	0.016	1		Gm11713	0.0235323	0.181477	0.189	0.123	1		H13	1.9198e-06	0.189066	0.704	0.567	0.0306861		Eno1	0.00118849	0.205711	0.885	0.847	1		Fam160a2	0.00249896	0.187646	0.113	0.065	1		Phf11b	0.0580431	0.37542	0.224	0.077	1
Prdx1	0.0103546	0.167245	0.509	0.42	1		Psmb1	0.0135535	0.124288	0.722	0.664	1		Zfp1	0.018323	0.181416	0.144	0.083	1		Rnf213	7.87474e-06	0.188956	0.476	0.346	0.12587		Derl2	0.00416729	0.204476	0.518	0.382	1		Bsg	0.00810099	0.187206	0.131	0.086	1		Setbp1	0.541181	0.37525	0.138	0.103	1
Gusb	0.0519746	0.167061	0.064	0.039	1		Slc30a4	1.81602e-05	0.124175	0.038	0.007	0.290273		Mrpl21	0.0227565	0.181113	0.287	0.206	1		Ecm1	1.58508e-09	0.188023	0.246	0.12	2.53358e-05		Rnh1	0.00371043	0.204406	0.854	0.83	1		Rab6a	0.00438156	0.186822	0.157	0.102	1		1700025G04Rik	0.15908	0.375224	0.466	0.359	1
Ptpa	0.113577	0.166919	0.165	0.133	1		BC037034	0.00042917	0.124094	0.085	0.042	1		Psmb10	0.00896248	0.181081	0.586	0.458	1		Abcd2	1.72856e-07	0.187599	0.457	0.299	0.00276293		Rhoa	0.000114882	0.203995	0.996	0.997	1		Cotl1	0.000984216	0.186819	0.798	0.683	1		F2r	0.292175	0.374847	0.172	0.103	1
Mir142hg	0.0453684	0.166724	0.052	0.03	1		Jak3	0.000916131	0.123798	0.053	0.022	1		Mettl23	0.0462808	0.179495	0.296	0.229	1		Mrpl20	1.15414e-06	0.187514	0.761	0.647	0.0184477		Ikzf1	0.0112832	0.203461	0.805	0.722	1		Anxa7	0.00430866	0.186572	0.059	0.028	1		Cep192	0.0781322	0.374821	0.276	0.128	1
Cfap36	0.0817165	0.166537	0.078	0.053	1		Egln1	0.00660245	0.123756	0.243	0.182	1		Glmp	0.0057928	0.179279	0.279	0.183	1		Nrg1	2.4784e-11	0.187398	0.23	0.097	3.96148e-07		Ctsz	0.00126625	0.203234	0.973	0.965	1		Gpd2	0.00351	0.18656	0.122	0.074	1		Gzmm	0.511817	0.374802	0.086	0.051	1
Rpf2	0.0495784	0.166394	0.078	0.05	1		Mrpl36	0.00369199	0.123756	0.185	0.129	1		Ly6e	0.00175069	0.179187	0.344	0.223	1		Fam217b	5.12109e-14	0.186894	0.179	0.053	8.18555e-10		Pecam1	0.050906	0.20304	0.177	0.118	1		Fundc1	0.000910296	0.186428	0.046	0.015	1		Trappc11	0.0687255	0.374254	0.172	0.051	1
Ifi27l2a	0.719435	0.166075	0.468	0.459	1		Ipcef1	0.021074	0.123587	0.323	0.26	1		Capn2	0.0130077	0.178956	0.175	0.106	1		Sirpb1c	3.50898e-06	0.186885	0.827	0.699	0.0560876		Bcl3	0.0046489	0.202949	0.323	0.208	1		Aldh2	0.00411638	0.186336	0.44	0.344	1		Aes	0.149834	0.373743	0.879	0.846	1
Imp4	0.0132425	0.165814	0.136	0.089	1		Tdp2	0.0165848	0.12346	0.118	0.081	1		Rtraf	0.0125873	0.178688	0.679	0.568	1		Stat1	0.00220073	0.186809	0.576	0.481	1		Imp3	0.0272072	0.202775	0.575	0.479	1		Il15ra	0.00163967	0.185707	0.034	0.009	1		Slc39a1	0.0164767	0.373606	0.138	0	1
Rcl1	0.0241519	0.165807	0.06	0.033	1		Pop5	0.00644253	0.123309	0.353	0.272	1		Hist1h1e	0.0528184	0.17856	0.135	0.086	1		Commd1	7.44051e-07	0.186732	0.621	0.461	0.0118929		Polr1d	0.001245	0.202732	0.885	0.812	1		Upf3a	0.00466727	0.185465	0.059	0.028	1		Cipc	0.0319597	0.372946	0.172	0.026	1
Rnaseh2c	0.0581372	0.165645	0.293	0.241	1		Rnf157	0.000189875	0.12321	0.045	0.014	1		Tpst2	0.0678149	0.17847	0.597	0.508	1		Dusp1	3.53434e-10	0.186485	0.988	0.962	5.64929e-06		Comt	0.00154137	0.202603	0.566	0.427	1		Plp2	0.00443501	0.185421	0.314	0.231	1		Nfkbil1	0.0373422	0.372581	0.241	0.077	1
Ndufa12	0.103683	0.165529	0.272	0.228	1		Vars	0.00128698	0.123065	0.135	0.084	1		Gm47283	0.00581193	0.178134	0.279	0.179	1		Slc12a9	1.1993e-07	0.186081	0.369	0.228	0.00191696		Ddost	0.00988869	0.202485	0.659	0.58	1		Naxd	0.0038135	0.1851	0.075	0.039	1		Rabif	0.0411077	0.372402	0.155	0.026	1
1110032A03Rik	0.286862	0.165476	0.06	0.047	1		Slirp	0.00193488	0.123007	0.085	0.047	1		Mphosph8	0.0724105	0.176946	0.248	0.189	1		Tmem147	1.1573e-06	0.185139	0.622	0.47	0.0184982		Anxa5	0.00881188	0.202411	0.916	0.903	1		Fuca1	0.0307686	0.184983	0.409	0.33	1		Ccng1	0.0271026	0.372003	0.224	0.051	1
1600002K03Rik	0.0134062	0.164956	0.068	0.036	1		2210016L21Rik	0.0213697	0.122963	0.158	0.116	1		Ctsb	0.013483	0.176644	0.296	0.203	1		Xdh	6.05024e-07	0.184732	0.442	0.288	0.0096707		Slc31a2	0.00137282	0.202154	0.398	0.267	1		Rnasel	0.00416692	0.184304	0.198	0.134	1		Vamp5	0.309035	0.371825	0.172	0.103	1
Zcchc18	0.0178798	0.164888	0.122	0.081	1		Tm9sf3	0.00466916	0.122792	0.276	0.211	1		Sash3	0.0126802	0.176395	0.335	0.236	1		Pgd	2.32452e-06	0.184395	0.812	0.704	0.0371552		Anxa7	0.00305803	0.201941	0.681	0.542	1		Rps23	0.00264419	0.184274	0.716	0.615	1		Il18rap	0.280486	0.371657	0.724	0.641	1
Invs	0.0263639	0.164871	0.062	0.034	1		Ormdl3	0.00622259	0.122598	0.151	0.104	1		Psmd7	0.039196	0.176348	0.352	0.266	1		Ormdl2	1.46056e-08	0.184097	0.43	0.261	0.000233456		Rab18	0.000606374	0.201772	0.562	0.41	1		Tbc1d14	0.0131925	0.184142	0.252	0.186	1		Slc12a6	0.0603297	0.371475	0.138	0.026	1
Igtp	0.00478996	0.164784	0.041	0.014	1		Srrt	0.0958562	0.122412	0.185	0.152	1		Sit1	0.0469763	0.175968	0.144	0.093	1		Ctnnbip1	2.34502e-08	0.183992	0.387	0.239	0.000374828		Cct7	0.00446823	0.201723	0.73	0.625	1		Il18rap	0.0134817	0.183757	0.287	0.216	1		Rock1	0.0679289	0.371127	0.552	0.385	1
Ssr3	0.0478776	0.164763	0.124	0.089	1		Vrk3	0.0034974	0.12194	0.183	0.128	1		Stard3nl	0.00916638	0.175796	0.135	0.07	1		Trappc4	5.79003e-08	0.183837	0.663	0.493	0.000925478		Eif1b	0.0185643	0.201645	0.655	0.549	1		Rpl26	0.0131359	0.183065	0.311	0.24	1		Ddx46	0.103605	0.371046	0.414	0.256	1
Ubfd1	0.00764008	0.164663	0.101	0.058	1		Plin2	0.000106096	0.121851	0.048	0.015	1		Gmps	0.00893531	0.175629	0.251	0.159	1		Shtn1	6.90144e-11	0.183788	0.202	0.081	1.10313e-06		Prdx1	0.00217815	0.201449	0.951	0.917	1		Rpl28	0.00762936	0.182215	0.485	0.388	1		Rnf19b	0.0883485	0.37102	0.121	0.026	1
Fam173b	0.00193779	0.16405	0.064	0.027	1		Kcnmb4	0.0049789	0.12184	0.067	0.036	1		Mrpl32	0.0159413	0.175211	0.327	0.236	1		Auh	3.10331e-06	0.183732	0.526	0.381	0.0496032		Igsf6	0.00274744	0.201365	0.916	0.885	1		Cbr3	0.00585713	0.182151	0.042	0.017	1		Ppp1r35	0.0892213	0.369582	0.345	0.179	1
Rnaset2a	0.0370859	0.1637	0.128	0.091	1		Sp3	0.0326606	0.121714	0.236	0.188	1		Eif3l	0.0241068	0.175129	0.304	0.223	1		Clec4a3	2.67082e-07	0.18315	0.935	0.871	0.00426905		Tmem38b	0.010695	0.200533	0.611	0.507	1		Sp140	0.0015108	0.181588	0.125	0.072	1		Pms2	0.0384219	0.368575	0.155	0.026	1
1110008F13Rik	0.053531	0.163692	0.196	0.153	1		Saysd1	0.00330229	0.121566	0.152	0.102	1		Syne2	0.00228576	0.175073	0.065	0.017	1		Tifab	2.5964e-06	0.183005	0.73	0.581	0.0415008		Eif3l	0.000323689	0.200399	0.615	0.438	1		1110012L19Rik	0.000802576	0.181381	0.052	0.018	1		Pcbd2	0.178036	0.368171	0.276	0.179	1
C87436	0.274559	0.163485	0.173	0.15	1		Neb	2.42149e-06	0.121482	0.04	0.006	0.0387051		Rtcb	0.0102943	0.174976	0.344	0.233	1		Gpld1	2.4882e-18	0.182561	0.137	0.016	3.97714e-14		Coa3	0.0045818	0.199502	0.655	0.538	1		Rpl37	0.000162351	0.181337	0.766	0.627	1		Desi1	0.0623422	0.366795	0.19	0.051	1
Trappc8	0.00637181	0.163396	0.091	0.05	1		Mosmo	0.0271666	0.121417	0.09	0.061	1		Rps12	0.000335844	0.174744	0.986	0.997	1		Gpr35	3.5515e-07	0.182489	0.525	0.365	0.00567672		Eif3d	0.0185197	0.19879	0.624	0.559	1		Mindy1	0.00138019	0.181104	0.156	0.094	1		Slc35a4	0.313074	0.366688	0.224	0.154	1
Wasl	0.0788969	0.163109	0.101	0.072	1		Tmem64	0.00149563	0.12136	0.228	0.159	1		Map3k8	0.000315767	0.174391	0.085	0.02	1		Oat	1.46703e-07	0.182087	0.397	0.257	0.0023449		Edem1	0.00757274	0.198623	0.549	0.438	1		Ccl6	0.00459916	0.18091	0.887	0.852	1		Phc3	0.119002	0.366074	0.19	0.077	1
Lactb	0.0650337	0.162994	0.239	0.189	1		Axin2	0.000552834	0.121289	0.069	0.032	1		Gdi2	0.358616	0.173939	0.611	0.565	1		Cyp4f18	6.27563e-06	0.181521	0.264	0.168	0.10031		Ifi35	0.0118859	0.198319	0.558	0.458	1		Gm11827	0.00551426	0.180874	0.092	0.052	1		Exosc8	0.191216	0.365475	0.31	0.205	1
Prrc2c	0.456342	0.162878	0.526	0.498	1		Rpl15	4.46466e-07	0.121167	0.972	0.967	0.00713631		Gng5	0.0397829	0.173936	0.811	0.741	1		Ndufa8	1.14783e-06	0.181423	0.808	0.691	0.0183469		Lepr	1.08753e-05	0.198001	0.142	0.035	0.17383		Mgat1	0.00390901	0.180516	0.077	0.04	1		Vps36	0.207941	0.36482	0.379	0.282	1
Rps27rt	0.0318589	0.162717	0.573	0.523	1		Mthfd2	0.00149983	0.121145	0.13	0.081	1		Lsm3	0.00725654	0.173735	0.363	0.252	1		Cap1	8.85212e-08	0.181294	0.944	0.865	0.00141492		Mrpl15	0.00473278	0.197941	0.425	0.309	1		Id2	0.0194768	0.180507	0.186	0.139	1		Rrm2	0.514808	0.364788	0.052	0.026	1
Abhd17b	0.0199532	0.162653	0.412	0.345	1		Tmpo	0.0621061	0.121143	0.219	0.18	1		Rnh1	0.0341282	0.173606	0.211	0.146	1		Tifa	6.49858e-05	0.18126	0.643	0.524	1		Nfe2l2	0.00486168	0.197736	0.624	0.476	1		Bach1	0.000610824	0.180351	0.242	0.156	1		Cflar	0.028768	0.364576	0.224	0.051	1
Rpl28	7.22304e-05	0.162576	0.963	0.959	1		Spopl	0.00245641	0.121032	0.124	0.078	1		Trim27	0.0591124	0.173361	0.282	0.213	1		Stx7	2.31471e-05	0.18079	0.754	0.619	0.369984		Mcts1	0.00258247	0.197537	0.571	0.483	1		Lyrm2	0.00445946	0.180349	0.099	0.057	1		Med12	0.0288884	0.3645	0.172	0.026	1
Maml2	0.0380464	0.162515	0.064	0.038	1		1700123O20Rik	0.0238279	0.121014	0.134	0.098	1		Tmsb4x	0.00233824	0.173206	0.994	1	1		Tmem268	2.65686e-13	0.18053	0.197	0.066	4.24673e-09		Stt3b	0.00281837	0.197378	0.478	0.358	1		Pgam1	0.00850305	0.180012	0.219	0.159	1		H2-Q4	0.230098	0.364477	0.328	0.231	1
H2-M3	0.215705	0.162418	0.183	0.156	1		Ecm1	0.225079	0.12099	0.083	0.067	1		Maea	0.00748315	0.173162	0.172	0.096	1		Txndc5	3.43864e-07	0.180459	0.484	0.34	0.00549633		Thap11	0.000774756	0.197348	0.429	0.288	1		Grn	0.00355648	0.179921	0.125	0.077	1		Tmem33	0.0665764	0.364387	0.138	0.026	1
Sltm	0.365959	0.162335	0.332	0.311	1		Cct5	0.00500336	0.120776	0.571	0.471	1		Fli1	0.00430847	0.172847	0.324	0.209	1		Chchd2	7.01603e-10	0.180422	0.972	0.945	1.12144e-05		Ppp1r11	0.00695706	0.196449	0.593	0.486	1		Mta3	0.00210936	0.179606	0.067	0.031	1		0610030E20Rik	0.504654	0.364367	0.241	0.205	1
Nr3c1	0.096159	0.162194	0.289	0.245	1		Gm26825	0.0637032	0.120677	0.129	0.099	1		Sp140	0.026772	0.17284	0.228	0.156	1		Psmb3	1.00665e-06	0.180174	0.913	0.819	0.0160902		Mrpl42	0.00369159	0.196228	0.487	0.358	1		Snap23	0.0104978	0.179404	0.621	0.518	1		Nipsnap1	0.0564415	0.36434	0.138	0.026	1
Traf3	0.0849328	0.162097	0.087	0.061	1		Agfg1	0.0127091	0.120551	0.28	0.216	1		Slc39a7	0.0258505	0.172826	0.194	0.126	1		Cdc42	1.09238e-11	0.180138	0.986	0.97	1.74606e-07		Med21	0.000254726	0.196189	0.558	0.375	1		Baz1a	0.0159547	0.179283	0.141	0.099	1		Ap2a2	0.0356667	0.362907	0.207	0.051	1
Elavl1	0.0133682	0.161537	0.188	0.134	1		Nedd8	0.00829413	0.120482	0.575	0.499	1		AW112010	0.0102728	0.172665	0.828	0.751	1		Uqcr11	2.41972e-07	0.179805	0.832	0.681	0.00386769		Tmem258	0.0251909	0.196077	0.779	0.747	1		Dram1	0.00206999	0.178847	0.06	0.026	1		Mon2	0.0164767	0.362823	0.138	0	1
Mtmr3	0.0216109	0.161366	0.134	0.092	1		Adprhl2	0.0102975	0.120385	0.111	0.074	1		Hibadh	0.0153014	0.172617	0.22	0.146	1		AB124611	1.33358e-06	0.179561	0.88	0.787	0.0213159		Rnasel	0.0504932	0.19472	0.323	0.25	1		Ep300	0.0137124	0.178797	0.301	0.23	1		Ltb	0.18675	0.362637	0.776	0.641	1
Eno1	0.0813968	0.161323	0.313	0.266	1		Polr1c	0.00182134	0.119883	0.098	0.056	1		Sigirr	0.0415055	0.172545	0.175	0.12	1		Alyref	1.54262e-08	0.179556	0.539	0.361	0.000246573		Eif2s3y	0.00147587	0.194556	0.513	0.365	1		Ugcg	0.0120623	0.178718	0.137	0.092	1		Rcn1	0.146665	0.362517	0.207	0.103	1
Nrros	0.054658	0.161255	0.179	0.134	1		Rpl35	0.000116648	0.119802	0.963	0.941	1		Pnrc2	0.0111543	0.172536	0.175	0.103	1		Cpsf4	1.68926e-06	0.179525	0.37	0.239	0.0270011		Hsd17b10	0.00640059	0.194123	0.527	0.417	1		Rnf114	0.00732725	0.178686	0.176	0.12	1		Exoc3	0.222217	0.362301	0.224	0.128	1
Nus1	0.0362727	0.161093	0.099	0.066	1		Hax1	0.00359966	0.119652	0.089	0.052	1		Parp11	0.0127517	0.172303	0.101	0.05	1		Timm13	1.69898e-06	0.179365	0.799	0.674	0.0271564		Rbm42	0.00458954	0.194067	0.712	0.618	1		Siva1	0.000687413	0.178586	0.064	0.026	1		Mrps18a	0.0627129	0.362216	0.224	0.077	1
Parp2	0.0481876	0.160913	0.082	0.053	1		Shmt2	0.000135993	0.119641	0.084	0.039	1		Phax	0.0302978	0.172021	0.223	0.156	1		Slc16a6	1.34482e-09	0.179179	0.233	0.112	2.14956e-05		Pdcd5	0.0116426	0.194049	0.659	0.556	1		Igsf8	0.0158969	0.177956	0.051	0.026	1		Smim12	0.309569	0.361664	0.241	0.179	1
Rab18	0.0163028	0.16079	0.2	0.142	1		Rgs19	0.00313968	0.119428	0.228	0.164	1		Hspe1	0.0219249	0.171903	0.851	0.794	1		Mrpl51	6.21507e-08	0.178467	0.46	0.307	0.000993417		Dram2	0.0034909	0.193896	0.549	0.41	1		AB124611	0.0158153	0.17764	0.607	0.495	1		Gtf2h5	0.111491	0.360994	0.431	0.282	1
Tnfaip8l2	0.0521838	0.160779	0.159	0.117	1		Rps27rt	0.0293991	0.119351	0.704	0.653	1		Hivep2	0.0567707	0.171543	0.217	0.153	1		Cog8	2.16832e-09	0.177945	0.355	0.204	3.46584e-05		H2-Q4	0.0136194	0.193886	0.465	0.351	1		Psmb4	0.00657493	0.177615	0.111	0.068	1		Stat6	0.330357	0.360897	0.345	0.282	1
Dock10	0.17918	0.160656	0.363	0.319	1		Pura	0.0519325	0.119116	0.324	0.267	1		Ppp3cb	0.128712	0.171389	0.208	0.163	1		Pag1	2.23943e-08	0.177817	0.362	0.212	0.000357951		Tomm5	0.0022684	0.193401	0.673	0.531	1		Ostf1	0.000414252	0.177465	0.789	0.7	1		Dusp22	0.0411077	0.360618	0.155	0.026	1
Il4ra	0.0947673	0.160602	0.161	0.125	1		Rpl3	1.01294e-06	0.118986	0.965	0.961	0.0161909		Hnrnpa2b1	0.0640636	0.171318	0.887	0.85	1		Atp6v1g1	1.70007e-08	0.177809	0.923	0.879	0.000271739		Aamp	0.0176129	0.193345	0.642	0.528	1		Commd7	0.000150114	0.177366	0.101	0.046	1		Gm26532	0.0973362	0.360328	0.121	0.026	1
Myo1e	0.0871836	0.160484	0.303	0.258	1		Smim10l1	0.0223181	0.118974	0.147	0.107	1		Mob1b	0.205882	0.171108	0.104	0.076	1		Trim12c	3.17612e-08	0.177484	0.335	0.194	0.000507671		Zpr1	8.88264e-05	0.193254	0.354	0.194	1		Maea	0.00872859	0.177346	0.089	0.052	1		Tomm7	0.477973	0.359777	0.603	0.564	1
Kcmf1	0.0357507	0.160422	0.206	0.156	1		Frmd4b	2.98188e-06	0.118719	0.035	0.004	0.0476624		Ncor1	0.0188359	0.170658	0.735	0.641	1		Slc35b1	1.87547e-08	0.177089	0.44	0.275	0.000299776		Mrps36	0.002343	0.193088	0.482	0.34	1		Vsig10l	0.00458114	0.177317	0.047	0.02	1		Rnf146	0.0874668	0.356949	0.241	0.103	1
Snrpd3	0.0646343	0.160397	0.28	0.231	1		Med19	0.00102552	0.118492	0.099	0.055	1		Commd7	0.0294935	0.17061	0.352	0.262	1		Tmem208	1.79648e-08	0.176996	0.609	0.423	0.000287149		Sdf2	0.033787	0.193088	0.522	0.441	1		Wipf1	0.00519061	0.177293	0.285	0.208	1		St13	0.0636683	0.356836	0.483	0.282	1
Bcas2	0.0760014	0.160331	0.33	0.281	1		Mlxip	0.0247753	0.11846	0.105	0.073	1		Ccl4	0.041126	0.170549	0.034	0.01	1		Sptlc2	1.58431e-05	0.176004	0.704	0.55	0.253236		Upp1	7.10742e-05	0.192768	0.115	0.028	1		Eid1	0.000626899	0.176895	0.171	0.103	1		Uvrag	0.285886	0.356525	0.241	0.179	1
Kmt2e	0.0961387	0.160323	0.526	0.489	1		Ap1ar	0.0203061	0.11811	0.1	0.068	1		Man2b1	0.0264215	0.170318	0.324	0.246	1		Eci2	4.77427e-06	0.175476	0.416	0.274	0.0763119		Triap1	0.00118537	0.192685	0.447	0.302	1		Mif	0.00335342	0.176837	0.067	0.032	1		Cdca2	0.0400849	0.356113	0.103	0	1
Denr	0.0636487	0.159702	0.183	0.141	1		Uchl3	0.00762924	0.118088	0.245	0.182	1		Mdfic	0.00800314	0.169723	0.062	0.02	1		Psmc5	1.92126e-06	0.175306	0.592	0.426	0.0307094		Utp3	0.00285357	0.192572	0.522	0.396	1		Rps6kb1	0.0197602	0.176805	0.047	0.025	1		Msl1	0.522152	0.355704	0.224	0.179	1
Kdm5d	0.0171289	0.159665	0.058	0.03	1		Psmd5	0.0307249	0.117983	0.1	0.071	1		Zfand5	0.0397357	0.169613	0.166	0.11	1		Tpi1	0.000109862	0.175183	0.73	0.608	1		Dpagt1	0.000284095	0.19248	0.199	0.09	1		Pttg1	0.0955586	0.176715	0.094	0.069	1		Trafd1	0.0556768	0.355513	0.19	0.051	1
Plxnc1	0.0687055	0.159375	0.06	0.038	1		Cnot4	0.022525	0.117844	0.207	0.159	1		Phip	0.246922	0.169466	0.377	0.332	1		Arf1	2.41811e-07	0.174941	0.945	0.885	0.00386511		Rpl13a	0.00715242	0.192201	0.779	0.701	1		Tbc1d1	0.00165827	0.176303	0.092	0.048	1		Mrpl35	0.0295945	0.355419	0.259	0.077	1
Cct8	0.14263	0.159196	0.419	0.38	1		Lrba	0.19462	0.117732	0.074	0.058	1		Fuom	0.0117241	0.169418	0.048	0.013	1		Rpain	1.41118e-08	0.174915	0.292	0.16	0.000225562		Ap3s1	0.00317243	0.192093	0.518	0.396	1		Arpc2	1.89997e-05	0.175537	0.897	0.832	0.303692		Leng9	0.10587	0.355294	0.155	0.051	1
Cd79b	1.69203e-05	0.158588	0.965	0.948	0.270454		Rfk	0.00427433	0.117688	0.082	0.047	1		Ogt	0.0775697	0.169341	0.623	0.518	1		Atp5g1	4.08993e-06	0.174491	0.845	0.732	0.0653735		Cblb	0.0572672	0.191151	0.412	0.33	1		Dcaf12	0.00919278	0.175508	0.116	0.074	1		Rap2c	0.0550933	0.355282	0.224	0.077	1
Trib2	0.0626493	0.158511	0.188	0.147	1		Eif2s3y	0.00336093	0.117456	0.176	0.124	1		Maz	0.0754201	0.169167	0.344	0.272	1		Acaa1a	1.46625e-06	0.174205	0.504	0.358	0.0234365		Naca	0.000450996	0.190591	0.982	0.976	1		Klhdc2	0.017675	0.175298	0.179	0.129	1		Tpp1	0.121089	0.355066	0.155	0.051	1
Zfp664	0.00755557	0.158436	0.06	0.028	1		Map4k4	0.00031886	0.117421	0.4	0.307	1		Clptm1l	0.0635331	0.168813	0.265	0.203	1		Tle3	5.41122e-06	0.174131	0.451	0.318	0.0864929		Eef1a1	3.8659e-06	0.190497	0.996	1	0.0617926		Flot2	0.000390635	0.175263	0.044	0.012	1		Atp5h	0.0400421	0.354717	0.948	0.872	1
Psmd10	0.0224017	0.158225	0.091	0.056	1		Gngt2	0.00305643	0.117392	0.104	0.064	1		Zap70	0.0876519	0.16859	0.361	0.296	1		Tspan13	2.33897e-05	0.174047	0.576	0.441	0.373861		Tpgs1	0.00328176	0.190464	0.496	0.372	1		Hgsnat	0.00391331	0.175013	0.282	0.202	1		Scaf8	0.103016	0.354597	0.155	0.051	1
Epb41	0.0201991	0.158187	0.169	0.119	1		Rpl30	1.23269e-07	0.117019	0.978	0.967	0.00197033		Sae1	0.0343854	0.168072	0.355	0.269	1		Rin3	0.000153385	0.173651	0.606	0.466	1		Fam241a	0.00163787	0.190418	0.42	0.288	1		Puf60	0.00750803	0.174963	0.221	0.159	1		Kansl2	0.192391	0.354142	0.138	0.051	1
Tmem147	0.0246202	0.157676	0.167	0.119	1		Dbi	0.0196142	0.116732	0.225	0.174	1		Atxn2	0.0379426	0.16784	0.11	0.063	1		Fcer1g	6.56771e-14	0.173588	0.988	0.981	1.04978e-09		Cltb	0.000462347	0.19024	0.319	0.181	1		Lamp1	0.0116333	0.174809	0.295	0.225	1		Mfap1b	0.0942624	0.354062	0.121	0.026	1
Raf1	0.0924302	0.157601	0.109	0.08	1		Arhgef6	0.0153044	0.116663	0.184	0.135	1		Gnai2	0.211124	0.16763	0.828	0.814	1		Tomm5	6.49295e-07	0.17309	0.713	0.536	0.0103783		Arid5a	0.0169791	0.190141	0.438	0.354	1		Lasp1	0.00152967	0.173906	0.214	0.142	1		Ndufa13	0.0737177	0.353721	0.862	0.692	1
Zfand2b	0.0176273	0.157549	0.126	0.083	1		Syt11	0.000539847	0.116504	0.044	0.015	1		Slfn5	0.0557151	0.167392	0.118	0.073	1		Mrps17	3.80766e-08	0.172953	0.554	0.365	0.000608616		Tpi1	0.0359777	0.190139	0.757	0.677	1		Gdpd3	0.000359219	0.173838	0.058	0.02	1		Grap2	0.102844	0.353285	0.207	0.077	1
Eif1a	0.0291273	0.157464	0.099	0.064	1		Gin1	0.00251633	0.116481	0.079	0.044	1		Tm2d2	0.00267036	0.167347	0.146	0.07	1		Cox6b1	1.35082e-08	0.172862	0.948	0.907	0.000215916		Pgls	0.00998746	0.190014	0.819	0.729	1		Cir1	0.000591798	0.173674	0.256	0.168	1		Maz	0.251812	0.353179	0.379	0.282	1
Susd3	0.130539	0.157347	0.179	0.144	1		AI314180	0.0106864	0.116172	0.146	0.104	1		Mrps36	0.0169768	0.167284	0.273	0.186	1		Fam174a	1.07058e-05	0.171978	0.857	0.706	0.171121		Adam9	1.17588e-05	0.189669	0.327	0.156	0.187952		Mrpl14	0.0192778	0.173564	0.253	0.19	1		Rnf114	0.189141	0.353147	0.345	0.231	1
Ube2b	0.0329945	0.157302	0.476	0.395	1		Uqcc2	0.00597861	0.116065	0.183	0.132	1		Mkln1	0.21309	0.167236	0.313	0.266	1		Apoe	0.00652904	0.171899	0.816	0.741	1		Mrpl30	0.0146925	0.189559	0.726	0.653	1		Clta	0.000614384	0.173173	0.564	0.427	1		Limd1	0.127249	0.353111	0.397	0.256	1
Mrpl9	0.06318	0.1573	0.126	0.092	1		Ankrd44	0.0369285	0.115922	0.508	0.429	1		0610012G03Rik	0.028242	0.167221	0.332	0.252	1		Psmc4	5.32145e-07	0.171795	0.617	0.446	0.0085058		Ibtk	0.00407496	0.189322	0.407	0.278	1		Asnsd1	0.00221312	0.171657	0.076	0.037	1		Itga4	0.0984861	0.352079	0.724	0.59	1
Plcg2	0.0157468	0.15724	0.241	0.178	1		Micu1	0.0309061	0.115908	0.07	0.046	1		Nmi	0.0214887	0.167169	0.324	0.236	1		Erp44	3.40256e-06	0.171786	0.633	0.462	0.0543864		Cops9	0.00325556	0.189004	0.704	0.587	1		Ptp4a1	0.00133272	0.171512	0.41	0.302	1		BC035044	0.113409	0.351834	0.19	0.077	1
Tyw1	0.00222167	0.15711	0.066	0.028	1		2410015M20Rik	0.00881875	0.115907	0.484	0.405	1		Psmd14	0.0718162	0.167067	0.332	0.252	1		Slfn1	4.27574e-07	0.171648	0.714	0.544	0.00683435		Psmb9	0.0238473	0.188925	0.836	0.785	1		Ap3s1	0.00424127	0.171143	0.133	0.083	1		Gstp1	0.0164767	0.351809	0.138	0	1
Il4i1	0.0844965	0.1571	0.089	0.062	1		Birc6	0.0489164	0.115842	0.401	0.339	1		Gata3	0.00885514	0.166935	0.251	0.163	1		Vcp	4.99992e-06	0.171551	0.763	0.639	0.0799188		Nol8	0.000273845	0.188638	0.204	0.094	1		Pdha1	0.00342442	0.170954	0.067	0.032	1		Nceh1	0.377656	0.35168	0.155	0.103	1
Mrps9	0.0407645	0.156692	0.105	0.072	1		Xaf1	0.0372453	0.115814	0.115	0.085	1		Rap1a	0.0208064	0.166884	0.563	0.475	1		Hdlbp	5.3803e-06	0.171546	0.64	0.501	0.0859987		Eif2b2	0.00135222	0.188541	0.487	0.333	1		Sys1	0.00347492	0.170565	0.302	0.214	1		Stip1	0.275737	0.351427	0.31	0.205	1
Cyth4	0.0297532	0.156575	0.105	0.069	1		Rplp1	2.67044e-09	0.115759	0.983	0.979	4.26844e-05		Cyld	0.0596785	0.166633	0.363	0.286	1		Ran	0.000193557	0.171486	0.762	0.633	1		Zfp120	0.000166518	0.188399	0.204	0.087	1		Pfkfb4	0.00181424	0.169754	0.358	0.262	1		Numa1	0.119002	0.351117	0.19	0.077	1
Eif5	0.0215876	0.156492	0.557	0.489	1		Nlrc5	0.251414	0.115729	0.097	0.08	1		3110002H16Rik	0.0321109	0.166422	0.138	0.083	1		Sdad1	3.33784e-06	0.17078	0.383	0.257	0.053352		1700123O20Rik	0.00153525	0.188361	0.407	0.278	1		Cyb5r4	0.0190756	0.169687	0.111	0.074	1		Armc10	0.0469583	0.351012	0.155	0.026	1
Naxd	0.0118555	0.156437	0.095	0.056	1		Slamf6	0.012319	0.115621	0.309	0.248	1		Myo1g	0.245164	0.166083	0.242	0.209	1		Utp23	3.44863e-11	0.170737	0.262	0.12	5.51228e-07		Tmpo	0.0108435	0.188301	0.85	0.809	1		Nsd1	0.00284973	0.169473	0.159	0.102	1		Fbxl8	0.0411077	0.350415	0.155	0.026	1
Osbpl8	0.0255998	0.156134	0.132	0.089	1		Pfdn6	0.0219045	0.115142	0.238	0.186	1		Chmp5	0.0435447	0.165996	0.285	0.216	1		Tmpo	2.40831e-07	0.170683	0.896	0.768	0.00384944		Psmc4	0.00238473	0.188299	0.619	0.465	1		Arpc1b	3.47739e-06	0.16934	0.972	0.934	0.0555825		Ubxn4	0.0680157	0.350185	0.586	0.359	1
Zw10	0.091883	0.15612	0.064	0.042	1		Rrm1	0.0122785	0.115069	0.065	0.038	1		Aldoa	0.0512149	0.165878	0.668	0.615	1		Ndrg1	1.87797e-06	0.169991	0.443	0.301	0.0300175		Polr2i	0.00256099	0.188109	0.46	0.326	1		Aph1b	0.000700815	0.169041	0.034	0.008	1		9930111J21Rik2	0.093667	0.350174	0.241	0.103	1
Stat3	0.0790779	0.156078	0.165	0.128	1		2310011J03Rik	0.0104957	0.115048	0.147	0.105	1		Usf3	0.0604433	0.165632	0.056	0.027	1		Snrpd1	1.03057e-07	0.169838	0.62	0.446	0.00164727		Mtch1	0.00733158	0.187973	0.659	0.538	1		Rgs18	0.000895325	0.168565	0.11	0.059	1		Chd1	0.0973913	0.349876	0.293	0.154	1
Ifi204	0.0196234	0.156063	0.066	0.036	1		Uimc1	0.00310265	0.114925	0.195	0.134	1		Hdgfl2	0.00567302	0.164987	0.166	0.09	1		Ssh2	0.000144649	0.16973	0.807	0.701	1		Oat	0.00292837	0.187931	0.513	0.382	1		Jaml	0.00111555	0.168461	0.847	0.738	1		Atp5g3	0.134017	0.3495	0.586	0.436	1
Slc35b2	0.0148728	0.156038	0.076	0.042	1		Rpl27a	2.4614e-10	0.11476	0.988	0.982	3.93431e-06		Cyth4	0.0339508	0.16476	0.239	0.166	1		Klhl6	2.22607e-08	0.169726	0.307	0.174	0.000355815		Bet1	0.00529128	0.187849	0.363	0.253	1		Mrfap1	0.0182309	0.168276	0.287	0.214	1		Unc13d	0.0969307	0.34919	0.259	0.128	1
Snx11	0.0104318	0.15601	0.056	0.027	1		Narfl	0.00422847	0.114557	0.043	0.019	1		Eif2s3y	0.0434028	0.164468	0.194	0.133	1		Klf6	0.000466147	0.169433	0.908	0.865	1		Nt5c	0.00390128	0.187706	0.748	0.667	1		Arrdc1	0.00222544	0.16811	0.071	0.034	1		Zfp706	0.213522	0.349066	0.552	0.436	1
Soat1	0.329278	0.155999	0.074	0.059	1		Lsm10	0.00276702	0.114499	0.081	0.045	1		Chst2	0.000778218	0.164334	0.045	0.003	1		Ufm1	8.14634e-07	0.169271	0.552	0.392	0.0130211		Psmd4	0.03127	0.187666	0.77	0.656	1		Avl9	0.00724961	0.167839	0.122	0.077	1		Btaf1	0.0603297	0.349025	0.138	0.026	1
Tbc1d31	0.00237629	0.155965	0.029	0.006	1		Adrb2	0.00120203	0.114447	0.082	0.044	1		Crbn	0.124544	0.164258	0.313	0.249	1		Csf2rb2	1.49469e-10	0.169194	0.215	0.09	2.38911e-06		Pcbp1	0.0285854	0.187538	0.854	0.778	1		5031439G07Rik	0.00300964	0.167141	0.223	0.148	1		Seh1l	0.702943	0.34897	0.172	0.154	1
Kif13b	0.0510377	0.155928	0.058	0.034	1		Tnrc6a	0.0321478	0.114231	0.286	0.226	1		Traf3ip3	0.247775	0.164174	0.518	0.458	1		Txnrd1	1.11703e-08	0.169071	0.224	0.112	0.000178546		Tax1bp3	0.000554219	0.18704	0.398	0.25	1		BC037034	0.00501382	0.167	0.084	0.046	1		Ube2d2a	0.231365	0.348711	0.552	0.436	1
Gm26853	0.174303	0.155609	0.049	0.033	1		Rpl7a	0.000532325	0.11412	0.962	0.938	1		Prkcd	0.0178044	0.163961	0.121	0.066	1		Edf1	4.70016e-07	0.169061	0.918	0.825	0.00751273		Ndufs2	0.00978432	0.18621	0.721	0.597	1		Rab14	0.019224	0.166436	0.401	0.313	1		Pkp3	0.271094	0.348433	0.293	0.205	1
Ubxn4	0.139955	0.155503	0.217	0.183	1		Plcg1	0.0310799	0.114047	0.154	0.115	1		Aak1	0.258087	0.163961	0.301	0.262	1		Slc2a1	0.000321078	0.169046	0.236	0.154	1		Ociad1	0.00564262	0.186172	0.527	0.403	1		Med11	0.00358121	0.166322	0.055	0.025	1		Neu1	0.023501	0.348319	0.172	0.026	1
H2-Q10	0.116105	0.155383	0.062	0.042	1		Ucp2	0.0865634	0.114	0.692	0.64	1		Fuca1	0.105251	0.163786	0.166	0.12	1		Rhob	4.03006e-06	0.168821	0.56	0.414	0.0644165		Soat1	0.00355482	0.18611	0.717	0.604	1		H2afy	0.00414778	0.16625	0.228	0.159	1		Pdia6	0.146389	0.347944	0.534	0.385	1
Wrnip1	0.00316675	0.155368	0.062	0.027	1		Myl12a	0.0384681	0.113936	0.658	0.579	1		Pitpnc1	0.125447	0.163606	0.397	0.326	1		1110008P14Rik	6.40742e-08	0.168752	0.51	0.341	0.00102416		Fh1	0.00531415	0.185919	0.412	0.285	1		Stx11	0.00143128	0.166069	0.334	0.236	1		Sptlc2	0.216128	0.347882	0.328	0.231	1
Psmd12	0.0697781	0.155359	0.192	0.15	1		Rpl12	2.82793e-09	0.113919	0.982	0.979	4.52017e-05		Lpgat1	0.00107488	0.16354	0.07	0.017	1		Cdc40	2.25858e-05	0.1687	0.577	0.431	0.361011		Mrps18c	0.00481478	0.185777	0.549	0.399	1		Gm3448	0.00160253	0.165861	0.042	0.014	1		Tor1aip1	0.187707	0.347799	0.259	0.154	1
Snx3	0.137855	0.154991	0.421	0.373	1		Pin4	0.018213	0.113863	0.189	0.142	1		Mettl21a	0.0177652	0.163445	0.039	0.01	1		Cltb	1.91604e-08	0.16847	0.246	0.127	0.00030626		Gpx1	0.000485685	0.185695	0.991	0.997	1		Pon2	0.00300913	0.165632	0.042	0.015	1		Mea1	0.0846979	0.347778	0.31	0.154	1
Ak2	0.0485252	0.154957	0.285	0.233	1		Zfp322a	0.00979938	0.113854	0.053	0.028	1		Reep3	0.011638	0.163196	0.161	0.093	1		Ndufs5	1.0639e-05	0.168214	0.773	0.627	0.170054		Man1a2	0.00677345	0.185452	0.46	0.337	1		Pfkl	0.000451382	0.165144	0.054	0.018	1		Zyg11b	0.224128	0.347387	0.155	0.077	1
Frg1	0.15335	0.154912	0.268	0.234	1		Eif3l	0.00678117	0.113633	0.23	0.172	1		Etfb	0.0889316	0.163176	0.237	0.179	1		Rpn1	7.83284e-10	0.168167	0.488	0.301	1.252e-05		Esf1	0.0268559	0.185186	0.274	0.194	1		Acadsb	0.00361626	0.164791	0.034	0.011	1		Mtch2	0.221685	0.347373	0.31	0.205	1
Sdf4	0.134736	0.154755	0.289	0.244	1		Cyth3	0.0730735	0.113617	0.119	0.091	1		Trappc2l	0.0206137	0.163102	0.248	0.166	1		Psmc2	6.32255e-07	0.168121	0.581	0.42	0.010106		Atp5c1	0.00394036	0.185129	0.889	0.889	1		Gca	0.00371655	0.164375	0.034	0.011	1		Golm1	0.114873	0.347303	0.259	0.128	1
Polr3k	0.0354361	0.154531	0.101	0.067	1		Elovl5	0.00654512	0.113468	0.161	0.113	1		Use1	0.0316662	0.163088	0.479	0.375	1		Scarb1	4.77741e-08	0.168106	0.548	0.372	0.000763622		Mrps7	0.00940742	0.185054	0.429	0.309	1		Paip2	0.0019519	0.164124	0.386	0.279	1		Smim7	0.103016	0.346698	0.155	0.051	1
Smpd1	0.0269143	0.154516	0.066	0.038	1		Nob1	0.0404196	0.11326	0.114	0.084	1		Dnajc3	0.0606146	0.163053	0.439	0.369	1		Cdk8	1.12641e-07	0.16765	0.278	0.155	0.00180045		Rraga	0.00237722	0.184946	0.544	0.406	1		Tpt1	8.69399e-05	0.164078	0.984	0.94	1		Usp45	0.0942624	0.346278	0.121	0.026	1
Creb1	0.201712	0.154281	0.169	0.139	1		Uri1	0.0276204	0.113233	0.182	0.139	1		Rnf6	0.00882586	0.162894	0.245	0.153	1		Cd93	1.6861e-06	0.167319	0.353	0.233	0.0269507		Uqcr11	0.0344613	0.184686	0.774	0.681	1		Sbf1	0.0190119	0.163993	0.035	0.015	1		Usp50	0.0469583	0.345903	0.155	0.026	1
Rpl8	3.39555e-07	0.154215	0.969	0.966	0.00542744		Smarcc2	0.0386235	0.113175	0.092	0.065	1		Aimp1	0.0721921	0.162617	0.493	0.395	1		Clec4a1	9.53883e-07	0.167068	0.871	0.772	0.0152469		Gpi1	0.0165533	0.184493	0.907	0.885	1		Lmo4	0.026682	0.163896	0.252	0.191	1		Gabpb2	0.191418	0.345817	0.293	0.179	1
Oat	0.0219561	0.154183	0.223	0.166	1		Triap1	0.00377019	0.112973	0.109	0.068	1		Mga	0.0914083	0.162588	0.175	0.126	1		Parp12	1.32429e-06	0.166753	0.325	0.199	0.0211675		Rpl10a	0.00016598	0.184478	0.982	0.993	1		Zfp217	0.0052733	0.163675	0.078	0.042	1		Pnpla2	0.305856	0.345673	0.379	0.282	1
Psmb10	0.132891	0.154181	0.334	0.286	1		Cbr1	0.0136488	0.112901	0.157	0.114	1		Cldnd1	0.00377995	0.1623	0.254	0.153	1		Trim30a	2.56391e-07	0.166619	0.691	0.522	0.00409815		Uqcc2	0.0166025	0.184055	0.611	0.5	1		Btbd1	0.0212717	0.163482	0.094	0.06	1		Cstf2	0.0866994	0.345669	0.207	0.077	1
Mkln1	0.445388	0.153978	0.173	0.192	1		Hprt	0.0825453	0.112789	0.272	0.228	1		Gm20342	0.00171602	0.162261	0.068	0.017	1		Mrpl18	2.11665e-07	0.166236	0.684	0.503	0.00338325		Smarcb1	8.39776e-05	0.183328	0.319	0.17	1		Ctla2a	0.105944	0.163452	0.024	0.012	1		Ebag9	0.0791053	0.345276	0.172	0.051	1
H2-T22	0.0800582	0.15387	0.27	0.223	1		Flvcr1	0.0057277	0.112768	0.031	0.012	1		Tbc1d4	0.0609941	0.162208	0.096	0.056	1		Olfm1	1.22334e-06	0.166158	0.575	0.407	0.0195538		Rpl19	1.91909e-06	0.182958	1	1	0.0306747		Psmb8	0.00512024	0.163335	0.42	0.319	1		Mrpl44	0.0257183	0.344851	0.121	0	1
Galnt6	0.238751	0.153854	0.029	0.019	1		Rpp14	0.00560576	0.112678	0.082	0.048	1		Lpcat3	0.00228017	0.162168	0.138	0.063	1		Chmp4b	2.27738e-06	0.165347	0.892	0.821	0.0364016		Mak16	3.72982e-05	0.18292	0.301	0.153	0.596175		Lamtor5	0.00353171	0.163302	0.129	0.079	1		Chkb	0.577648	0.343934	0.241	0.205	1
Tubgcp5	0.29873	0.153775	0.06	0.047	1		Hnrnpm	0.0305763	0.112659	0.394	0.333	1		Mrps33	0.0234208	0.162166	0.451	0.339	1		Rpl28	5.85512e-16	0.164772	0.99	0.98	9.35882e-12		Snrpd3	0.00389379	0.182785	0.668	0.549	1		Tspan13	0.00307294	0.163167	0.672	0.542	1		Dnm2	0.383507	0.343769	0.362	0.308	1
Gadd45g	0.105108	0.153561	0.091	0.066	1		Mrpl50	0.00770947	0.112547	0.085	0.052	1		Tmx3	0.0100291	0.161858	0.166	0.096	1		0610040J01Rik	3.30938e-14	0.164674	0.149	0.034	5.28971e-10		Hspa14	0.00405941	0.182635	0.376	0.253	1		Hnrnph1	0.0312602	0.163076	0.112	0.077	1		Uqcrh	0.0533459	0.343243	0.931	0.872	1
Crebrf	0.0423	0.153541	0.237	0.186	1		Rpf2	0.0157617	0.112536	0.111	0.075	1		Thap2	0.00962212	0.161678	0.09	0.04	1		Eif3b	9.28442e-07	0.164489	0.502	0.346	0.0148402		Erg28	0.00140911	0.182512	0.363	0.229	1		Myd88	0.00435931	0.163061	0.365	0.279	1		Sarnp	0.248224	0.343225	0.379	0.282	1
Thap7	0.0175451	0.153443	0.066	0.036	1		Cct2	0.0458257	0.112246	0.586	0.518	1		Gm2a	0.0165548	0.16154	0.344	0.236	1		Ndufab1	0.000199261	0.164478	0.675	0.527	1		Cbfa2t3	0.0365256	0.182508	0.549	0.469	1		Prok2	0.00216699	0.163009	0.021	0.003	1		Zfx	0.100224	0.343134	0.155	0.051	1
Rplp1	3.35622e-05	0.153266	0.973	0.961	0.536458		Nup62	0.000218157	0.112213	0.054	0.02	1		Spcs2	0.0308554	0.161468	0.73	0.658	1		Mrpl42	3.0889e-06	0.164215	0.56	0.408	0.0493729		Rps8	4.37264e-05	0.182406	0.996	1	0.698922		Elob	0.002681	0.162895	0.607	0.488	1		Lmbrd1	0.127793	0.342734	0.19	0.077	1
Mastl	0.00418097	0.153148	0.033	0.009	1		Lpcat3	0.0288836	0.112173	0.127	0.092	1		Unc119	0.00566009	0.161394	0.096	0.04	1		9930111J21Rik2	0.000184938	0.163889	0.588	0.461	1		Kdelr1	0.00624179	0.182011	0.681	0.552	1		Gtpbp2	0.0127119	0.162791	0.155	0.106	1		Fbxo31	0.306619	0.342328	0.138	0.077	1
Cep57	0.103269	0.153052	0.192	0.156	1		Ccdc71	0.000238639	0.112134	0.067	0.028	1		Senp1	0.0549435	0.161371	0.107	0.063	1		Gng2	0.000168907	0.163692	0.738	0.594	1		Psmd7	0.00151135	0.181724	0.562	0.406	1		Leprot	0.0213681	0.162444	0.139	0.097	1		Atp9b	0.501322	0.34216	0.086	0.051	1
Fam60a	0.00936889	0.152958	0.093	0.053	1		Itgb2	0.00811842	0.111901	0.278	0.215	1		Tsc22d4	0.100303	0.16124	0.462	0.402	1		Rex1bd	9.02958e-06	0.163497	0.682	0.516	0.144329		Tpd52	0.00153024	0.181423	0.951	0.955	1		Tmem268	0.00612649	0.16162	0.058	0.028	1		Tubb5	0.604706	0.341934	0.552	0.487	1
Zfp729b	0.0229016	0.152399	0.039	0.017	1		Cnot1	0.110733	0.111829	0.206	0.169	1		Zwint	0.0507347	0.161171	0.172	0.116	1		Snrpd3	7.86235e-06	0.163238	0.682	0.531	0.125672		Alkbh1	0.0398602	0.181368	0.27	0.201	1		Hcst	0.00435083	0.161585	0.55	0.43	1		Ube2q1	0.414517	0.341835	0.362	0.333	1
Il10rb	0.0302518	0.152264	0.202	0.152	1		Fam3c	0.0231138	0.11181	0.305	0.245	1		Gbp3	0.00405462	0.161117	0.135	0.063	1		Fam26f	9.71654e-06	0.162779	0.23	0.136	0.155309		Psmg3	0.000681367	0.181251	0.23	0.118	1		Mob1a	0.00300358	0.161557	0.207	0.139	1		Srpr	0.60704	0.341321	0.276	0.256	1
Gm11808	0.0496927	0.151849	0.266	0.217	1		Ypel2	0.00165163	0.111589	0.04	0.015	1		Inpp4a	0.197571	0.161009	0.09	0.063	1		Rps27l	1.9111e-05	0.162321	0.896	0.796	0.305471		Psmd8	0.00732258	0.18118	0.805	0.743	1		Tmem131	0.0133889	0.16101	0.062	0.034	1		Dync1li1	0.223945	0.341157	0.19	0.103	1
Ppcs	0.0440649	0.151815	0.056	0.033	1		Twf2	0.019393	0.111183	0.355	0.279	1		Agfg1	0.023005	0.161002	0.375	0.279	1		Ccdc115	1.30544e-07	0.162236	0.439	0.282	0.00208661		Rpl14	0.000351844	0.18106	0.982	0.99	1		Csf2rb2	0.00368543	0.160819	0.034	0.011	1		Vcp	0.217885	0.341105	0.552	0.436	1
Gdf11	0.106654	0.151763	0.068	0.045	1		Sertad2	0.0369286	0.111126	0.115	0.084	1		Ipo8	0.0601393	0.160889	0.096	0.056	1		Ube2f	4.60054e-07	0.162111	0.634	0.468	0.0073535		Nedd8	0.000525485	0.180938	0.929	0.892	1		Rgs2	0.0107591	0.160608	0.486	0.384	1		Tprkb	0.0603297	0.340982	0.138	0.026	1
Ganab	0.0411256	0.151283	0.091	0.059	1		Oxct1	0.00571206	0.111061	0.259	0.193	1		Tnks2	0.0197634	0.160743	0.293	0.206	1		Sec11c	1.62339e-06	0.161901	0.93	0.852	0.0259482		Calhm2	0.00088934	0.180933	0.434	0.285	1		Ccdc126	0.00191371	0.160283	0.049	0.018	1		Eif2ak4	0.0400849	0.340912	0.103	0	1
Bri3bp	0.0127741	0.151234	0.101	0.061	1		Klhl20	0.0569584	0.110915	0.058	0.038	1		Med8	0.0182207	0.160442	0.285	0.199	1		Naa38	3.73316e-07	0.161797	0.478	0.325	0.00596708		Hsd17b4	0.0175815	0.180839	0.358	0.271	1		Cox7c	0.00323032	0.160262	0.155	0.099	1		Smc6	0.204779	0.34054	0.672	0.538	1
Ube2r2	0.0586995	0.151224	0.254	0.208	1		Tomm70a	0.00277	0.11086	0.172	0.116	1		Nudcd2	0.052385	0.160408	0.211	0.153	1		D1Ertd622e	1.23426e-08	0.161322	0.749	0.559	0.000197284		Kdelr2	0.00331909	0.180657	0.54	0.406	1		Arf5	0.0149425	0.160067	0.556	0.448	1		Cd164	0.152513	0.340495	0.31	0.179	1
Cep104	0.0284385	0.151216	0.045	0.022	1		Rpl26	9.92895e-05	0.11083	0.961	0.951	1		Gnb1	0.0416377	0.160066	0.462	0.359	1		Mbd2	2.8047e-06	0.161298	0.803	0.683	0.0448304		Rpl18	4.86384e-07	0.180581	0.996	0.993	0.00777436		Azin1	0.00305624	0.159992	0.182	0.119	1		Ublcp1	0.119744	0.34002	0.259	0.128	1
Eif4b	0.0602402	0.151181	0.326	0.266	1		Pdia6	0.0557114	0.110707	0.28	0.235	1		Cox6b1	0.0689632	0.159863	0.704	0.645	1		Coa3	1.47262e-05	0.161122	0.634	0.482	0.235384		Nars	0.015248	0.180099	0.544	0.424	1		Sf3b2	0.0614679	0.159589	0.405	0.334	1		Asb6	0.22843	0.339839	0.19	0.103	1
Rps5	3.69522e-06	0.151132	0.969	0.961	0.0590644		Srm	0.0306416	0.110515	0.103	0.073	1		Ly9	0.0959619	0.159545	0.206	0.153	1		Ssr4	4.36888e-06	0.160856	0.942	0.872	0.0698322		Ssr3	0.0109165	0.180089	0.721	0.663	1		Prickle3	0.0208753	0.159058	0.05	0.026	1		Mdn1	0.470533	0.339327	0.086	0.051	1
Txnl1	0.0723796	0.151023	0.223	0.184	1		Maea	0.042421	0.110483	0.114	0.082	1		Cct7	0.068681	0.159291	0.583	0.482	1		Tnfaip8	2.63855e-05	0.160491	0.594	0.451	0.421746		Pin4	0.00561276	0.180006	0.5	0.365	1		Ifitm2	0.00119843	0.159008	0.959	0.917	1		Vps39	0.0400849	0.339292	0.103	0	1
Rps23	5.74008e-06	0.150963	0.965	0.959	0.0917494		Rplp2	9.36307e-07	0.110373	0.977	0.961	0.0149659		Gtf2e2	0.00897259	0.159123	0.124	0.063	1		Wnk1	6.60764e-06	0.160178	0.675	0.523	0.105617		Gm10076	0.0150161	0.179792	0.832	0.812	1		Ubald2	0.00202401	0.158432	0.379	0.277	1		Gnaq	0.0469583	0.338886	0.155	0.026	1
Ccdc117	0.126639	0.150387	0.049	0.031	1		Zmynd8	0.344633	0.110233	0.191	0.169	1		Smim26	0.0123036	0.158717	0.169	0.096	1		Hikeshi	2.98755e-06	0.159647	0.375	0.245	0.047753		Ndufa4	0.00251263	0.179615	0.929	0.878	1		Atxn7l3b	0.00324902	0.158421	0.358	0.268	1		Ing5	0.0942624	0.338527	0.121	0.026	1
Ywhag	0.145265	0.150299	0.083	0.062	1		Rps14	5.37221e-08	0.109953	0.976	0.968	0.000858695		Slc6a6	0.0381662	0.158568	0.152	0.096	1		Tram1	2.83504e-05	0.159613	0.654	0.52	0.453152		Psmc3	0.00411554	0.179366	0.597	0.444	1		Zhx2	0.00151175	0.158416	0.019	0.002	1		Uso1	0.292175	0.338317	0.172	0.103	1
Emg1	0.0239139	0.150191	0.33	0.264	1		Dnaja3	0.00247516	0.109944	0.076	0.041	1		Ndufab1	0.0539684	0.158319	0.454	0.355	1		Emc7	0.000671947	0.158905	0.703	0.566	1		Cog8	0.00532591	0.178987	0.398	0.274	1		Gm14548	0.000494563	0.158137	0.059	0.022	1		Naa50	0.160915	0.337287	0.31	0.179	1
Wrap73	0.0550233	0.150136	0.078	0.05	1		Rps3a1	8.89512e-09	0.109867	0.979	0.973	0.00014218		Fam120b	0.0133182	0.158222	0.115	0.06	1		Ppp1cc	1.02591e-05	0.158256	0.704	0.553	0.163981		Cdkn2d	0.00574721	0.178616	0.717	0.615	1		Atg12	0.0318742	0.158074	0.089	0.059	1		1110038F14Rik	0.0824829	0.336864	0.207	0.077	1
Cdk13	0.159055	0.150134	0.301	0.262	1		Rps5	2.92226e-07	0.10976	0.972	0.967	0.00467095		Tbx21	0.0627044	0.157979	0.031	0.01	1		Arhgap30	0.00029227	0.158251	0.886	0.801	1		Brd7	0.00335641	0.17849	0.509	0.361	1		Sirpb1b	0.0349966	0.157796	0.199	0.151	1		Wdfy1	0.499877	0.336397	0.276	0.231	1
Kmt2a	0.303268	0.149984	0.369	0.338	1		Gpat4	0.00561911	0.109628	0.065	0.035	1		Nabp1	0.010427	0.157712	0.124	0.063	1		Rrbp1	1.2865e-06	0.157941	0.918	0.836	0.0205633		Klf13	0.00147836	0.178075	0.991	0.99	1		Blvrb	0.010314	0.157408	0.087	0.051	1		S100a4	0.227088	0.33613	0.534	0.359	1
Slc25a53	0.00277316	0.149921	0.05	0.019	1		Pim2	0.00576311	0.109597	0.068	0.038	1		Sdf2l1	0.142458	0.157674	0.13	0.093	1		Tcirg1	0.000281027	0.157602	0.511	0.385	1		Atp5g1	0.0152721	0.177847	0.81	0.705	1		Arl6ip5	0.00544371	0.157386	0.153	0.099	1		Timm21	0.242236	0.335556	0.121	0.051	1
Sptan1	0.163963	0.149845	0.171	0.139	1		Gm47230	0.0004528	0.109357	0.028	0.006	1		Cmtm6	0.207975	0.157599	0.234	0.196	1		S100a11	2.8264e-05	0.157554	0.972	0.956	0.451771		Cdc42	1.45655e-05	0.177338	0.982	1	0.232815		Gm17018	0.0133082	0.157312	0.047	0.023	1		Cisd2	0.240355	0.335145	0.448	0.333	1
Selenow	0.0150641	0.149588	0.668	0.611	1		Irf3	0.0633724	0.109128	0.154	0.12	1		Pip4k2a	0.0461647	0.157378	0.22	0.156	1		Cox5b	2.93589e-07	0.157365	0.951	0.895	0.00469273		Atp5o.1	0.00266584	0.177233	0.85	0.753	1		Rab11a	0.00400364	0.15693	0.327	0.24	1		Cnot3	0.0401159	0.334981	0.207	0.051	1
Desi1	0.0199616	0.149242	0.074	0.042	1		Snrnp48	0.0975445	0.109115	0.275	0.234	1		Setd5	0.0569092	0.157365	0.239	0.173	1		Ccdc124	1.11862e-06	0.157343	0.65	0.477	0.01788		Lman2	0.00379317	0.176847	0.867	0.764	1		Ppp1r2	0.0113283	0.156808	0.737	0.647	1		Egln1	0.138848	0.334641	0.379	0.231	1
Crebl2	0.0067732	0.149082	0.058	0.027	1		Dock8	0.0820041	0.109103	0.245	0.206	1		Mrps12	0.0046595	0.157356	0.214	0.123	1		Pik3cd	2.80354e-06	0.157332	0.608	0.453	0.0448118		Etfa	0.00439963	0.176628	0.487	0.351	1		Taok2	0.124646	0.156558	0.046	0.031	1		Snf8	0.15053	0.33425	0.397	0.282	1
Bora	0.0229777	0.149045	0.039	0.017	1		Notch1	0.139509	0.109095	0.146	0.12	1		Narf	0.0180849	0.157161	0.113	0.06	1		Klhl2	4.44116e-11	0.157243	0.443	0.26	7.09874e-07		Cox6b1	0.00727414	0.17644	0.929	0.924	1		Flot1	0.0117403	0.156256	0.224	0.163	1		Cox5a	0.113513	0.33377	0.793	0.59	1
Naa16	0.0244971	0.148961	0.068	0.039	1		Ndufs6	0.0265778	0.109019	0.32	0.262	1		Mbd2	0.021528	0.156811	0.625	0.528	1		Cnih4	0.000192423	0.157232	0.709	0.598	1		Lypla1	0.0700468	0.176064	0.345	0.274	1		Naa60	0.0193355	0.156188	0.075	0.045	1		Crtc2	0.0973362	0.333168	0.121	0.026	1
Card11	0.056154	0.148831	0.204	0.159	1		Nifk	0.00332347	0.108815	0.111	0.068	1		Itm2b	0.0103559	0.15678	0.941	0.9	1		Ywhae	3.34192e-05	0.156994	0.88	0.778	0.534173		Btf3	0.000320551	0.175977	0.96	0.969	1		Ciapin1	0.0061408	0.156061	0.06	0.029	1		Rpn2	0.252104	0.333083	0.431	0.308	1
Snip1	0.0669314	0.148825	0.06	0.038	1		Ccny	0.0199019	0.108748	0.173	0.127	1		3110040N11Rik	0.0125654	0.156551	0.104	0.05	1		Ciita	5.77124e-05	0.156888	0.118	0.059	0.922475		Ssr2	0.00775575	0.175745	0.668	0.549	1		Tpm3	0.00841784	0.155698	0.313	0.237	1		Zfp800	0.138865	0.332605	0.293	0.154	1
Isg20l2	0.0230405	0.148101	0.111	0.07	1		Nup210	0.654669	0.108743	0.221	0.212	1		Bcl3	0.000757418	0.156542	0.073	0.017	1		Taf12	1.7087e-08	0.156804	0.369	0.22	0.000273118		Atp5f1	0.00133154	0.175704	0.907	0.899	1		Isg20	0.139259	0.154943	0.156	0.126	1		Trim12c	0.796983	0.33259	0.155	0.154	1
Panx1	0.0349105	0.148034	0.062	0.036	1		Mrpl13	0.0263099	0.10874	0.171	0.129	1		Mfsd10	0.0246661	0.156525	0.104	0.056	1		Nemf	5.67241e-06	0.156344	0.496	0.352	0.0906677		Mrpl17	0.0118373	0.175525	0.465	0.361	1		H3f3a	1.8012e-06	0.15483	0.993	0.985	0.0287903		Jdp2	0.0625198	0.332432	0.086	0	1
Ciao1	0.0185194	0.148032	0.101	0.062	1		Snhg20	0.00495775	0.108697	0.098	0.06	1		Capzb	0.111345	0.156236	0.606	0.551	1		Ndufs6	9.48172e-06	0.156195	0.748	0.601	0.151556		Spr	0.00345933	0.175497	0.367	0.247	1		Tcp11l2	0.00261739	0.154552	0.261	0.182	1		Mlxip	0.254936	0.332319	0.155	0.077	1
Lyar	0.228975	0.147919	0.169	0.144	1		Dtx3l	0.00755681	0.108629	0.145	0.1	1		Cdk12	0.103068	0.156195	0.363	0.282	1		Ciapin1	9.67153e-07	0.155677	0.399	0.252	0.015459		Arf1	4.165e-05	0.17528	0.947	0.958	0.665733		Calm1	0.015619	0.154111	0.776	0.675	1		Pigx	0.225068	0.332174	0.397	0.282	1
Gopc	0.030576	0.147581	0.087	0.055	1		Copg1	0.0324487	0.108487	0.082	0.055	1		Cdc42	0.0291935	0.156033	0.887	0.847	1		Atp5a1	8.3871e-07	0.155418	0.935	0.872	0.0134059		Fam50a	0.0108123	0.175084	0.496	0.382	1		Samd8	0.0256472	0.153963	0.079	0.049	1		Gapdh	0.132865	0.331776	0.845	0.744	1
Ranbp3	0.172254	0.147493	0.087	0.066	1		Rpl22	5.16995e-05	0.108429	0.978	0.956	0.826365		Mgat1	0.00779024	0.155994	0.087	0.037	1		Dr1	7.92929e-07	0.155332	0.439	0.299	0.0126742		Slc28a2	0.00136498	0.1746	0.204	0.108	1		Ssbp4	0.00320824	0.15396	0.04	0.014	1		Pdlim2	0.119054	0.33168	0.345	0.205	1
Mapk11	0.138662	0.147468	0.12	0.092	1		1810013L24Rik	0.0274321	0.108395	0.066	0.041	1		Pou2af1	0.212279	0.155949	0.023	0.01	1		Klhl9	1.2961e-07	0.155228	0.35	0.21	0.00207168		Sdhd	0.0520274	0.174433	0.664	0.608	1		Ly96	0.0255566	0.153001	0.132	0.092	1		Lrif1	0.455743	0.331535	0.121	0.077	1
Irf5	0.139776	0.147313	0.268	0.234	1		Lipa	0.00513864	0.108342	0.212	0.153	1		Psmb5	0.0343949	0.155747	0.583	0.485	1		Pdcd2l	2.94693e-07	0.155005	0.294	0.173	0.00471038		Igtp	0.0383101	0.174374	0.261	0.188	1		Mpp1	0.0142999	0.15259	0.226	0.166	1		Synj2bp	0.0850319	0.331196	0.328	0.179	1
Adrm1	0.217603	0.147247	0.153	0.13	1		Rbm48	0.018463	0.108232	0.115	0.079	1		Taldo1	0.223885	0.155438	0.572	0.518	1		Eif4e2	5.67455e-05	0.154988	0.677	0.531	0.90702		Coa4	1.08804e-05	0.174244	0.23	0.087	0.173913		Zdhhc18	0.022583	0.152465	0.285	0.222	1		Slc2a3	0.303345	0.330722	0.172	0.103	1
Rpl13	3.96356e-08	0.14721	0.977	0.977	0.000633535		Nfe2l2	0.0145394	0.108204	0.09	0.059	1		Rangap1	0.030681	0.155288	0.256	0.179	1		S100a6	4.40148e-08	0.154684	0.985	0.982	0.000703532		Rex1bd	0.0101219	0.174213	0.655	0.559	1		Tprgl	0.0253659	0.152455	0.519	0.422	1		Spop	0.189717	0.330628	0.431	0.282	1
Anapc11	0.139503	0.147044	0.122	0.094	1		AC149090.1	0.0464264	0.108195	0.105	0.076	1		Srpr	0.117824	0.15526	0.223	0.173	1		Gbp5	9.49981e-08	0.154673	0.081	0.02	0.00151845		Golga4	0.000917262	0.174143	0.416	0.278	1		Raly	0.0416133	0.152222	0.231	0.18	1		Ubfd1	0.406514	0.330512	0.207	0.154	1
Med30	0.0711772	0.146992	0.171	0.131	1		Rpl18	1.43831e-06	0.108045	0.98	0.969	0.02299		Ascc2	0.0560561	0.155215	0.056	0.027	1		Prpf19	3.75378e-05	0.154558	0.344	0.232	0.600004		Sart1	0.0298833	0.174016	0.394	0.292	1		Gda	0.0202176	0.152182	0.612	0.519	1		Glrx	0.041299	0.330264	0.207	0.051	1
Lrig2	0.130076	0.146929	0.06	0.041	1		Bet1	0.00972625	0.107913	0.091	0.058	1		Samsn1	0.00263345	0.155039	0.144	0.066	1		Ccl2	0.149773	0.154534	0.134	0.108	1		Ifitm3	5.04254e-05	0.173446	1	1	0.806		Armc3	0.0206806	0.152043	0.064	0.037	1		Glipr2	0.273261	0.330096	0.397	0.308	1
Zfp1	0.070501	0.146928	0.161	0.122	1		Agap3	0.00339172	0.107789	0.092	0.054	1		Stk16	0.0440139	0.15494	0.183	0.126	1		Dpp9	6.41874e-08	0.154525	0.262	0.143	0.00102597		Rcsd1	0.0200794	0.173178	0.615	0.535	1		Btf3	0.0263389	0.15202	0.444	0.354	1		Ttyh3	0.0623557	0.330095	0.138	0.026	1
Tuba1b	0.174435	0.146716	0.212	0.177	1		Coq5	0.0661195	0.107598	0.111	0.082	1		BC037034	0.0050425	0.154606	0.107	0.047	1		Psmg3	2.08116e-09	0.154077	0.266	0.132	3.32652e-05		Commd6	0.0314342	0.172994	0.473	0.382	1		Klra2	0.00136435	0.151416	0.285	0.194	1		Mtif2	0.0400849	0.33006	0.103	0	1
Zfp707	0.00189856	0.146582	0.033	0.008	1		Gbf1	0.0339867	0.107463	0.112	0.08	1		Scpep1	0.00155014	0.154551	0.073	0.02	1		Arl1	7.88264e-07	0.154016	0.652	0.481	0.0125996		Tnfrsf1a	0.0063149	0.172794	0.907	0.906	1		Phip	0.00523706	0.151287	0.21	0.145	1		Tlr4	0.0979004	0.329944	0.069	0	1
Kmt2d	0.160259	0.146262	0.111	0.086	1		Usp33	0.01243	0.107445	0.063	0.036	1		Il10ra	0.0103756	0.154283	0.07	0.027	1		Cxcl9	0.0684624	0.153667	0.01	0.003	1		Commd7	0.0918822	0.172739	0.544	0.455	1		Ctsz	0.0416147	0.151281	0.314	0.253	1		Pglyrp2	0.286694	0.329892	0.172	0.103	1
Smim12	0.116585	0.146246	0.122	0.095	1		Ppie	0.0313981	0.107341	0.187	0.144	1		Minos1	0.0558633	0.154191	0.549	0.465	1		Ppib	1.30294e-06	0.153654	0.967	0.938	0.0208262		Ywhah	0.0258966	0.172715	0.832	0.76	1		Lman2	0.0270101	0.151248	0.234	0.176	1		Tmod3	0.196397	0.329431	0.517	0.385	1
Pik3r4	0.347008	0.146225	0.049	0.038	1		Stau1	0.00162116	0.107282	0.068	0.034	1		Edf1	0.0692661	0.154169	0.73	0.631	1		Hmgb2	2.59354e-05	0.153634	0.942	0.887	0.414552		Vdac1	0.00517545	0.172582	0.558	0.424	1		Ccdc186	0.0114678	0.150615	0.12	0.077	1		Hsbp1	0.354141	0.329397	0.31	0.231	1
Snx16	0.00273425	0.14618	0.043	0.014	1		Tomm22	0.0368934	0.107187	0.374	0.311	1		Rrnad1	0.0383302	0.154141	0.073	0.037	1		Psmd14	5.9732e-06	0.153415	0.439	0.292	0.0954756		Clta	0.000214009	0.172297	0.978	0.965	1		Mrto4	0.00885577	0.150541	0.069	0.037	1		Prrc2b	0.0747298	0.329271	0.414	0.231	1
Rps24	4.09383e-08	0.14606	0.965	0.97	0.000654358		Esd	0.0341128	0.107064	0.327	0.267	1		Rab5c	0.0270502	0.154125	0.321	0.246	1		Nubp2	4.02289e-06	0.153398	0.402	0.265	0.0643019		Idi1	0.096207	0.172217	0.252	0.191	1		Ccdc125	0.00223253	0.150021	0.06	0.026	1		Ezh1	0.0710297	0.329261	0.138	0.026	1
Rae1	0.381513	0.146025	0.132	0.114	1		Nipa2	0.205085	0.106956	0.111	0.091	1		Bod1l	0.103804	0.154004	0.454	0.382	1		Ddx39	1.5227e-07	0.15322	0.367	0.228	0.00243388		Atp5e	0.00192757	0.172129	0.969	0.965	1		Snx10	0.00830968	0.149668	0.123	0.079	1		Phb	0.0933488	0.329187	0.207	0.077	1
Psmc3	0.0127134	0.145968	0.249	0.181	1		Mrpl44	0.000172715	0.106826	0.053	0.019	1		Tecr	0.0887842	0.153972	0.313	0.249	1		Aif1	0.00217801	0.152953	0.615	0.503	1		Ccdc115	0.000399722	0.171992	0.451	0.285	1		Rps16	0.00278541	0.149462	0.824	0.743	1		Rest	0.293136	0.328083	0.224	0.154	1
Whamm	0.357807	0.145868	0.097	0.083	1		Myd88	0.00035366	0.106805	0.092	0.047	1		Fasl	0.141716	0.153923	0.025	0.01	1		Soat1	3.6524e-06	0.152755	0.704	0.57	0.05838		Mrpl51	0.00893582	0.171945	0.469	0.358	1		Asprv1	0.00776853	0.149383	0.443	0.359	1		Gyg	0.179923	0.327883	0.328	0.205	1
Ttc32	0.107135	0.145753	0.097	0.072	1		Sugt1	0.04231	0.106756	0.414	0.345	1		Ndufa13	0.0602333	0.153664	0.704	0.628	1		Zdhhc12	2.6414e-07	0.152255	0.243	0.132	0.00422202		Taf12	0.00900107	0.171891	0.407	0.299	1		Cgnl1	0.00200081	0.149045	0.025	0.005	1		Abracl	0.0856281	0.327401	0.897	0.718	1
4932438A13Rik	0.581428	0.145459	0.194	0.181	1		Arhgap17	0.0168053	0.106754	0.153	0.113	1		Mcm9	0.160415	0.15333	0.085	0.056	1		Fcor	3.14177e-10	0.152216	0.163	0.059	5.0218e-06		Spop	0.0126405	0.171768	0.845	0.774	1		Mad2l1bp	0.00747615	0.148932	0.034	0.012	1		Mdm4	0.0594887	0.327398	0.397	0.205	1
Trabd	0.0809194	0.145372	0.212	0.169	1		Hipk2	0.0480127	0.106707	0.073	0.049	1		Mrpl41	0.0014371	0.153108	0.254	0.143	1		Pacsin2	2.27619e-05	0.152117	0.538	0.398	0.363826		Bnip2	0.025954	0.171726	0.717	0.625	1		Gdi2	0.00934371	0.148864	0.258	0.186	1		Brd3	0.103341	0.327193	0.276	0.128	1
Emsy	0.0959309	0.145328	0.142	0.109	1		Mrpl43	0.0528971	0.106444	0.24	0.193	1		Ptpn1	0.0996158	0.153079	0.482	0.415	1		Ms4a4a	9.86547e-12	0.151823	0.2	0.074	1.5769e-07		Dpep2	0.000820399	0.171649	0.31	0.177	1		Ppp4c	0.00652665	0.148447	0.183	0.123	1		Psap	0.0287043	0.326968	0.655	0.436	1
Kdm2a	0.0280478	0.145279	0.276	0.219	1		Tmem256	0.00801972	0.106376	0.097	0.061	1		Rpain	0.0189886	0.152912	0.13	0.073	1		Slc7a7	2.03303e-05	0.150898	0.517	0.373	0.324959		2310011J03Rik	0.0391378	0.171623	0.478	0.396	1		Eif1	0.000381776	0.147996	0.985	0.965	1		Hexa	0.204535	0.326752	0.19	0.103	1
Nhp2	0.0687379	0.144737	0.163	0.123	1		Rps18	8.28311e-05	0.106361	0.97	0.96	1		Arhgap45	0.0424684	0.151946	0.746	0.648	1		Mfsd6	0.00014612	0.150865	0.307	0.209	1		Gng2	0.00919343	0.171391	0.655	0.556	1		Gadd45a	0.00508105	0.147863	0.388	0.29	1		Glrx5	0.302273	0.326552	0.414	0.333	1
Umad1	0.0111739	0.144708	0.045	0.019	1		Cst3	0.0775415	0.106339	0.35	0.294	1		Ttll3	0.032631	0.151887	0.085	0.043	1		Tnfsf14	1.45707e-13	0.150696	0.133	0.028	2.32897e-09		Mmp19	0.00012005	0.171328	0.146	0.049	1		St3gal4	0.00703157	0.147701	0.254	0.183	1		BC037034	0.161175	0.326447	0.138	0.051	1
Rpl37a	0.000119657	0.144684	0.963	0.955	1		Cant1	0.0378466	0.106318	0.101	0.072	1		Treml2	0.0625371	0.151794	0.183	0.13	1		C1rl	4.84426e-10	0.15037	0.181	0.07	7.74307e-06		Gspt1	0.0199355	0.170852	0.496	0.392	1		Ebp	0.00737035	0.147643	0.086	0.049	1		Selenow	0.235591	0.324957	0.793	0.795	1
Akap10	0.0141641	0.144584	0.066	0.034	1		Snx20	0.0433468	0.106269	0.184	0.145	1		Sh3bgrl3	0.231855	0.151614	0.893	0.89	1		Mlxip	3.09545e-06	0.15037	0.26	0.156	0.0494776		Ufc1	0.0151951	0.170843	0.677	0.562	1		Txnip	5.08415e-05	0.147506	0.847	0.727	0.812651		As3mt	0.074153	0.324883	0.379	0.179	1
Xbp1	0.00549283	0.144576	0.08	0.041	1		Rab8b	0.0349685	0.106203	0.065	0.041	1		Zranb2	0.061915	0.151229	0.282	0.216	1		Ndufa1	4.98372e-05	0.150261	0.796	0.659	0.796598		Dad1	0.00767093	0.170642	0.827	0.809	1		Cfp	0.147552	0.147459	0.201	0.168	1		Poglut1	0.0625198	0.324783	0.086	0	1
Psmc2	0.113466	0.144574	0.192	0.158	1		Nsd1	0.0238772	0.106077	0.271	0.214	1		Tspo	0.116277	0.151221	0.823	0.767	1		Gmppb	4.07106e-08	0.150168	0.232	0.115	0.000650718		Fcer1g	4.8587e-05	0.17024	0.991	1	0.776614		Tlr7	0.0076766	0.147442	0.034	0.012	1		Acaa1a	0.558346	0.324751	0.138	0.103	1
Gng2	0.257573	0.144417	0.264	0.238	1		Arhgap39	0.0531818	0.106077	0.052	0.033	1		Timm10	0.0032451	0.151212	0.146	0.07	1		Sfpq	3.30398e-06	0.150074	0.787	0.633	0.0528109		Ifi203	0.0225227	0.170147	0.699	0.576	1		Commd6	0.0105332	0.146956	0.08	0.046	1		2700049A03Rik	0.0625198	0.324635	0.086	0	1
Irf1	0.0493723	0.144396	0.117	0.081	1		Ppa1	0.00594738	0.106038	0.167	0.116	1		Sytl1	0.0302544	0.150933	0.186	0.12	1		Srpr	1.51875e-05	0.150019	0.474	0.346	0.242757		Cyb5a	0.0519182	0.169962	0.721	0.656	1		Fam192a	0.0146463	0.14684	0.08	0.048	1		Ywhag	0.214476	0.32457	0.155	0.077	1
Mysm1	0.146627	0.144308	0.173	0.141	1		Vim	0.0555444	0.106017	0.579	0.522	1		Tspan31	0.0147953	0.150572	0.11	0.056	1		Atp5f1	9.81866e-07	0.149965	0.946	0.902	0.0156941		Olfm1	0.0021729	0.16976	0.367	0.243	1		Mrps18c	0.0400804	0.146396	0.051	0.029	1		Mmd	0.0589313	0.324478	0.19	0.051	1
Zfp110	0.114335	0.144275	0.068	0.047	1		Dpp8	0.0252528	0.10587	0.111	0.078	1		Upf3b	0.199774	0.15052	0.268	0.223	1		Twf2	5.56995e-05	0.149792	0.721	0.593	0.890301		Emc7	0.132537	0.169448	0.748	0.691	1		Ssu72	0.0326006	0.146221	0.586	0.487	1		Map4k2	0.347655	0.324442	0.19	0.128	1
Icosl	0.0632193	0.143938	0.173	0.13	1		Anxa5	0.027941	0.105787	0.253	0.199	1		Usp4	0.116394	0.150471	0.121	0.083	1		Zdhhc9	1.04763e-07	0.149648	0.257	0.142	0.00167453		Rpn2	0.00309531	0.169358	0.739	0.59	1		Sqor	0.00386369	0.146198	0.195	0.129	1		Smarcad1	0.124808	0.324208	0.19	0.077	1
Mknk2	0.0308819	0.143916	0.377	0.311	1		Sla	0.0787322	0.105681	0.111	0.084	1		Rilpl2	0.0161138	0.150387	0.124	0.066	1		Zdhhc23	7.77914e-09	0.149648	0.12	0.039	0.000124342		Ciita	0.00789602	0.168716	0.274	0.177	1		Sat1	0.000245568	0.146106	0.906	0.834	1		Usp15	0.102845	0.324169	0.379	0.231	1
Ly75	0.0171809	0.143884	0.033	0.013	1		4632415L05Rik	0.0159583	0.105005	0.041	0.021	1		Gpr68	0.0220685	0.149847	0.07	0.03	1		Stn1	0.000474625	0.149587	0.298	0.212	1		Hyou1	0.00459426	0.168557	0.265	0.17	1		Gm26699	0.000984587	0.146004	0.118	0.063	1		Vps28	0.327274	0.324113	0.724	0.564	1
Them6	0.10099	0.14383	0.06	0.039	1		Ccnd3	0.00940037	0.104935	0.628	0.551	1		Tmem106b	0.141928	0.149821	0.141	0.103	1		Minos1	8.15209e-07	0.149242	0.851	0.736	0.0130303		Strap	0.017222	0.168165	0.615	0.528	1		Tmem33	0.0115389	0.14521	0.093	0.055	1		Ttc9c	0.161175	0.323989	0.138	0.051	1
Nipsnap3b	0.0890281	0.143778	0.128	0.097	1		Npm1	0.00236251	0.104911	0.945	0.932	1		Slc9a8	0.141743	0.149816	0.085	0.056	1		Uqcrq	2.67214e-06	0.149215	0.891	0.809	0.0427116		Mafb	0.0547102	0.167956	0.637	0.556	1		Itsn2	0.00716207	0.145053	0.167	0.112	1		Gpank1	0.114808	0.323872	0.155	0.051	1
Glud1	0.21945	0.14373	0.194	0.166	1		Arhgef10	0.00300048	0.104836	0.04	0.016	1		Jak3	0.240623	0.149669	0.082	0.06	1		Ndufb7	9.71715e-06	0.148324	0.909	0.818	0.155319		Arpc4	0.0140554	0.167941	0.872	0.819	1		Nlrx1	0.0238825	0.144547	0.071	0.043	1		Eif3l	0.162349	0.323729	0.362	0.231	1
Naxe	0.161136	0.143728	0.103	0.08	1		Psen2	0.0137211	0.104711	0.139	0.1	1		Ankrd17	0.179321	0.149202	0.332	0.269	1		Clec4d	1.34887e-06	0.148141	0.44	0.296	0.0215603		Pdcd6	0.0251346	0.16789	0.765	0.691	1		Klf7	0.00655689	0.144512	0.188	0.128	1		Calm1	0.0631978	0.323251	0.983	0.949	1
Myo5a	0.151618	0.143689	0.117	0.091	1		Nemp2	0.0170639	0.104696	0.059	0.034	1		Opa1	0.0758237	0.149174	0.113	0.073	1		Snrnp40	2.47113e-05	0.147423	0.393	0.272	0.394986		Ifngr2	0.00132723	0.167885	0.757	0.635	1		Ctsc	0.00711376	0.144279	0.032	0.011	1		Klrb1f	0.173828	0.323233	0.69	0.641	1
Lpxn	0.055187	0.143256	0.13	0.094	1		Nudt16l1	0.00884061	0.104666	0.101	0.065	1		St8sia4	0.208456	0.149156	0.251	0.206	1		Pcbp1	4.03725e-05	0.147188	0.871	0.759	0.645314		Fdft1	0.00780195	0.167654	0.195	0.111	1		Ltb4r1	0.123991	0.142649	0.142	0.112	1		Hook3	0.194441	0.322996	0.31	0.205	1
Ufm1	0.0399541	0.143185	0.161	0.116	1		Gnb1	0.0600466	0.104372	0.331	0.275	1		Slc25a3	0.0448483	0.149008	0.786	0.714	1		Lamtor2	3.21172e-06	0.147	0.901	0.801	0.0513361		Mat2a	0.0144943	0.167458	0.65	0.524	1		Sdcbp	0.00654175	0.142613	0.585	0.492	1		Cyba	0.11284	0.322869	0.983	0.974	1
Nup214	0.0594526	0.143085	0.083	0.055	1		Gadd45b	0.0112575	0.104355	0.046	0.024	1		Hdhd2	0.00208818	0.148968	0.087	0.03	1		Canx	0.000473818	0.146858	0.731	0.6	1		Dcps	0.0235146	0.167247	0.412	0.319	1		Usp2	0.00152811	0.142335	0.019	0.002	1		Heca	0.107586	0.322742	0.431	0.256	1
Rab24	0.31258	0.143053	0.13	0.112	1		Adgrl1	0.0161706	0.104202	0.059	0.034	1		Tmem50a	0.199738	0.148834	0.741	0.688	1		Ppp1r35	1.2985e-06	0.146718	0.361	0.228	0.0207553		Aimp1	0.0284497	0.16719	0.584	0.497	1		Gng11	0.0153701	0.142135	0.016	0.003	1		Tbl1xr1	0.16974	0.322709	0.172	0.077	1
Gimap8	0.152085	0.143035	0.212	0.18	1		A430005L14Rik	0.0130325	0.104109	0.111	0.075	1		Abracl	0.106946	0.148709	0.732	0.678	1		Tpd52l2	9.55726e-05	0.14667	0.534	0.406	1		Ppp1ca	0.00592658	0.167119	0.973	0.941	1		Pygl	0.0164484	0.141849	0.673	0.598	1		Zfp319	0.091267	0.322607	0.121	0.026	1
Mrps33	0.0450816	0.142794	0.268	0.216	1		1700097N02Rik	0.00219106	0.104087	0.135	0.086	1		Arhgap10	0.00553837	0.148462	0.076	0.027	1		Chchd1	2.35686e-05	0.146516	0.616	0.465	0.376721		Eif3k	0.00277344	0.16711	0.969	0.938	1		Ensa	0.019629	0.141736	0.149	0.105	1		Ywhah	0.126146	0.322451	0.69	0.538	1
Tial1	0.153973	0.142619	0.194	0.162	1		Cldnd1	0.0389152	0.103925	0.097	0.068	1		Cd74	0.190239	0.148455	0.09	0.063	1		Banf1	0.000134531	0.146238	0.534	0.407	1		Gm47283	4.352e-05	0.167074	0.301	0.149	0.695624		Tmem208	0.00831244	0.141618	0.071	0.039	1		Gpd2	0.256689	0.322224	0.19	0.103	1
Yaf2	0.0376258	0.142567	0.109	0.073	1		Hivep2	0.0339136	0.10386	0.157	0.119	1		Trmt1l	0.0913925	0.148387	0.141	0.096	1		Pop5	2.03569e-06	0.145826	0.426	0.279	0.0325384		Cnot2	0.0249059	0.166587	0.323	0.236	1		Krr1	0.00398899	0.141567	0.084	0.045	1		Alox5ap	0.332196	0.321949	0.069	0.026	1
Eftud2	0.0636004	0.14244	0.115	0.081	1		H13	0.00180601	0.103834	0.278	0.2	1		Gtf2a2	0.103463	0.148048	0.248	0.193	1		Rnasel	8.46634e-08	0.145707	0.321	0.19	0.00135326		Pik3r6	0.0094373	0.166381	0.398	0.288	1		Ly6c2	0.0154969	0.141551	0.094	0.059	1		Fam8a1	0.229069	0.321826	0.155	0.077	1
Cdc40	0.143701	0.142273	0.219	0.184	1		Naa30	0.0133261	0.103825	0.074	0.045	1		Trmt10c	0.00689371	0.147886	0.155	0.083	1		Ufsp2	5.52446e-06	0.145602	0.444	0.301	0.0883029		Uspl1	0.00804548	0.166357	0.15	0.08	1		Golga4	0.00229164	0.141141	0.041	0.014	1		Ddx51	0.0979004	0.321764	0.069	0	1
Rbm4b	0.0214906	0.14221	0.163	0.114	1		Gng5	0.064487	0.103812	0.7	0.634	1		Calm1	0.0853396	0.147864	0.946	0.93	1		Kdm7a	1.14058e-05	0.145519	0.878	0.774	0.182311		Cyc1	0.00243977	0.166287	0.664	0.531	1		Csf2rb	0.0901195	0.140778	0.348	0.288	1		Polr3k	0.17543	0.321591	0.293	0.179	1
Bnip2	0.131079	0.142149	0.163	0.13	1		Tmem173	0.00290003	0.103638	0.115	0.072	1		Tbc1d15	0.0694412	0.147841	0.208	0.146	1		Morf4l2	5.03827e-07	0.14544	0.429	0.279	0.00805317		Samd1	0.00624315	0.166009	0.345	0.236	1		Atp11a	0.0452126	0.140646	0.068	0.043	1		Birc5	0.967295	0.321447	0.069	0.077	1
Hnrnpk	0.0652766	0.142138	0.614	0.572	1		Mettl23	0.0193733	0.103507	0.24	0.189	1		Cap1	0.0907664	0.147638	0.597	0.532	1		Trafd1	0.00022771	0.145431	0.606	0.508	1		Mgat2	0.0169179	0.165846	0.615	0.497	1		Eif3h	0.0318656	0.140545	0.137	0.097	1		Atp5j	0.166341	0.321392	0.828	0.615	1
Ubqln1	0.0972323	0.142062	0.165	0.128	1		Cd69	0.00621132	0.103504	0.351	0.276	1		Kdelr1	0.07849	0.147326	0.197	0.143	1		Lrp1	1.53922e-07	0.145416	0.835	0.698	0.00246028		Asnsd1	0.0414128	0.165549	0.385	0.299	1		Edem1	0.038593	0.14046	0.111	0.077	1		Cmip	0.137494	0.321321	0.345	0.205	1
Inip	0.0108154	0.14185	0.078	0.042	1		Zfp182	0.00574363	0.10341	0.044	0.02	1		Ttc19	0.0344439	0.147249	0.186	0.123	1		Mrps21	0.000398344	0.145032	0.714	0.619	1		Mospd2	0.0800635	0.16546	0.35	0.274	1		Wdr82	0.00589302	0.140053	0.027	0.008	1		Map4k4	0.170003	0.320874	0.362	0.205	1
Slc20a1	0.172122	0.141659	0.035	0.022	1		Rps24	7.27207e-09	0.103382	0.99	0.985	0.000116237		S1pr4	0.441272	0.147139	0.462	0.425	1		Mrps36	1.37939e-08	0.144717	0.503	0.322	0.000220481		Mvd	0.0260127	0.165446	0.274	0.198	1		Ubap1	0.0154372	0.13911	0.125	0.083	1		Elovl7	0.269225	0.320737	0.207	0.128	1
Gtf3c6	0.0413619	0.141351	0.099	0.066	1		Ufm1	0.0285256	0.103073	0.147	0.109	1		Gnb2	0.20261	0.147078	0.656	0.598	1		Gng12	1.44245e-06	0.144663	0.435	0.291	0.0230561		Zmat5	0.000951228	0.165381	0.389	0.25	1		Rbx1	0.0401751	0.138621	0.315	0.251	1		Snapc5	0.159634	0.320376	0.431	0.308	1
Trim28	0.0379992	0.141321	0.136	0.095	1		Git2	0.0159933	0.102788	0.371	0.305	1		Ppp1r35	0.00779747	0.146965	0.172	0.096	1		Glipr2	8.1763e-06	0.144291	0.784	0.647	0.13069		Zfp524	0.0013192	0.165239	0.354	0.222	1		Agfg1	0.00496051	0.1386	0.133	0.083	1		Dcun1d2	0.0625198	0.320357	0.086	0	1
Atp5j2	0.154686	0.141049	0.45	0.398	1		Ppcs	0.00238984	0.102783	0.082	0.045	1		Mrpl51	0.0532673	0.146869	0.197	0.14	1		Psmb2	2.23489e-05	0.14419	0.86	0.782	0.357225		Map3k10	3.69904e-05	0.16516	0.217	0.09	0.591255		Rab2a	0.0279134	0.138033	0.371	0.291	1		Maea	0.16974	0.320237	0.172	0.077	1
Crlf3	0.0205609	0.140698	0.736	0.662	1		Rmi1	0.00300698	0.102779	0.07	0.038	1		Fam174a	0.0595304	0.146834	0.163	0.113	1		Atp5g3	3.72257e-06	0.144166	0.78	0.642	0.0595015		Ndufc2	0.0351047	0.165121	0.748	0.667	1		Eef1a1	0.0240194	0.137582	0.687	0.59	1		Fxr1	0.225844	0.320166	0.414	0.282	1
Psmd7	0.15115	0.140587	0.225	0.191	1		Toe1	0.0075215	0.102706	0.069	0.039	1		Nbeal1	0.0215417	0.146814	0.107	0.056	1		Atp5e	5.32676e-06	0.143874	0.969	0.935	0.085143		Zfp36l1	0.536819	0.165119	0.482	0.448	1		Add1	0.0103434	0.137527	0.125	0.082	1		Srp9	0.26648	0.320137	0.724	0.667	1
Macf1	0.0556982	0.140515	0.664	0.572	1		Rps8	3.36386e-08	0.10263	0.987	0.978	0.00053768		Ran	0.185767	0.146731	0.71	0.664	1		Psmc1	0.000143247	0.143527	0.411	0.288	1		Rpl23a	0.00169454	0.165117	0.978	0.979	1		Map2k2	0.00861283	0.137508	0.21	0.146	1		H2-Ab1	0.0209412	0.320115	0.19	0.026	1
Rpl9	6.77339e-07	0.140415	0.963	0.97	0.0108266		Rassf1	0.0339151	0.102611	0.137	0.101	1		4632415L05Rik	0.00399542	0.146727	0.073	0.023	1		Nlrx1	9.8089e-09	0.143456	0.198	0.09	0.000156786		Banf1	0.0360912	0.165052	0.531	0.451	1		Emc2	0.0123942	0.137459	0.071	0.04	1		Arf2	0.0400849	0.320026	0.103	0	1
4833420G17Rik	0.0175288	0.140299	0.208	0.15	1		Agpat3	0.0077895	0.10258	0.156	0.109	1		Arhgap5	0.0523558	0.146606	0.152	0.1	1		Atp5b	4.67551e-05	0.143393	0.931	0.889	0.747334		Znrd1	0.00929573	0.164137	0.637	0.528	1		Cd200r1	0.00490086	0.13718	0.066	0.032	1		Nfyb	0.0561735	0.319946	0.276	0.103	1
Nxt1	0.0879489	0.140249	0.078	0.053	1		1110008P14Rik	0.0656485	0.102513	0.166	0.132	1		Samd4b	0.00362135	0.146575	0.085	0.03	1		Dtx3l	2.61844e-07	0.143253	0.341	0.208	0.00418531		Ppp2r3c	0.00159267	0.163922	0.314	0.184	1		Lamtor1	0.0117033	0.137171	0.231	0.168	1		Hagh	0.117916	0.319776	0.155	0.051	1
2022-03-05	0.0858365	0.14023	0.163	0.128	1		Skap2	0.031867	0.102496	0.058	0.035	1		Pdia3	0.0550572	0.146445	0.572	0.472	1		Cox19	2.72606e-08	0.143183	0.362	0.212	0.000435734		1110008P14Rik	0.0592288	0.163719	0.504	0.434	1		Zfyve26	0.0343436	0.137111	0.118	0.082	1		Vps37a	0.332602	0.319597	0.138	0.077	1
Rps3	4.67169e-06	0.139981	0.967	0.964	0.0746723		Zfp260	0.0171484	0.1024	0.09	0.059	1		Uap1	0.0232878	0.146363	0.115	0.063	1		Lnpep	4.18191e-07	0.143082	0.511	0.348	0.00668437		Tsn	0.0483941	0.163635	0.571	0.51	1		Eif3k	0.0324187	0.137091	0.199	0.148	1		Ankrd17	0.189165	0.318502	0.328	0.205	1
Eif2a	0.0763809	0.139838	0.107	0.077	1		Cdk2ap2	0.0743136	0.102225	0.647	0.578	1		Hcfc1r1	0.00922916	0.14628	0.2	0.12	1		Srrt	2.88882e-05	0.142875	0.315	0.21	0.46175		Rpl21	0.0010795	0.163373	0.996	0.997	1		Eci2	0.00299182	0.137051	0.029	0.008	1		2410015M20Rik	0.120403	0.318498	0.603	0.462	1
Arpc4	0.123988	0.139793	0.274	0.227	1		Casp8ap2	0.0312212	0.102221	0.12	0.086	1		Rpl28	0.000395664	0.146255	0.989	0.993	1		Picalm	1.60208e-09	0.142782	0.926	0.821	2.56077e-05		Mpp1	0.00818244	0.163309	0.743	0.615	1		Ccdc12	0.0134329	0.136142	0.473	0.378	1		Nr3c1	0.324737	0.318236	0.466	0.333	1
Metap2	0.124368	0.139777	0.167	0.134	1		Eri1	0.0090993	0.102075	0.204	0.149	1		Mrpl40	0.0513196	0.146058	0.203	0.143	1		Med21	9.64736e-06	0.141464	0.433	0.306	0.154203		Cox5b	0.0115756	0.163287	0.898	0.91	1		Ufd1	0.0083025	0.135757	0.086	0.049	1		Dhx9	0.120199	0.318003	0.362	0.205	1
Rhno1	0.0556198	0.139766	0.072	0.045	1		Itgal	0.0694444	0.102075	0.156	0.124	1		Zfp825	0.00229827	0.145989	0.059	0.013	1		Cwc15	4.83887e-05	0.141392	0.794	0.67	0.773444		Ssr4	0.0194437	0.163184	0.898	0.868	1		Relt	0.0244528	0.135698	0.2	0.148	1		Map3k14	0.319861	0.317945	0.103	0.051	1
Akirin2	0.0266386	0.139742	0.196	0.142	1		Atp13a1	0.213988	0.10194	0.065	0.051	1		Cetn2	0.0673252	0.145955	0.293	0.226	1		Sec22b	4.82111e-05	0.141354	0.375	0.259	0.770607		Adam15	0.154259	0.163016	0.429	0.385	1		Mitd1	0.024663	0.135606	0.038	0.018	1		Wdr37	0.0973362	0.317858	0.121	0.026	1
Cybb	0.189192	0.139733	0.322	0.284	1		Arfip2	0.00311898	0.101909	0.073	0.039	1		Sumo1	0.0473355	0.145935	0.614	0.505	1		Cir1	0.00429526	0.141301	0.403	0.31	1		Cflar	0.194152	0.162793	0.487	0.438	1		Arfgap2	0.0143845	0.135574	0.072	0.042	1		Map2k4	0.121089	0.317756	0.155	0.051	1
Taf13	0.038254	0.139727	0.105	0.07	1		Whamm	0.016942	0.101757	0.109	0.075	1		Pfdn5	0.0115087	0.145724	0.961	0.944	1		Golgb1	3.58943e-05	0.14113	0.353	0.24	0.573734		Rpl24	0.000157828	0.162679	0.987	0.997	1		BC017643	0.00552054	0.135504	0.133	0.083	1		Gm9844	0.0625198	0.317653	0.086	0	1
Zscan26	0.00486304	0.139653	0.074	0.036	1		C1qbp	0.0119348	0.101671	0.347	0.279	1		Stat2	0.0167153	0.145669	0.076	0.033	1		Smap2	0.000191147	0.141058	0.726	0.585	1		Ndufa3	0.0163021	0.162623	0.588	0.462	1		Ankrd37	0.0132459	0.135062	0.029	0.011	1		Calm3	0.348785	0.317517	0.466	0.436	1
Chmp4b	0.0985111	0.139513	0.2	0.162	1		Mcts1	0.0456732	0.101622	0.256	0.208	1		Eif4ebp1	0.0298982	0.145357	0.121	0.07	1		Grb2	1.39359e-05	0.140446	0.848	0.743	0.222751		Appbp2	0.233055	0.162557	0.23	0.198	1		Bin3	0.0106123	0.134698	0.316	0.234	1		Bag1	0.177592	0.317246	0.69	0.538	1
Pitpna	0.105681	0.139466	0.45	0.398	1		Ppil4	0.0936331	0.10162	0.215	0.18	1		Srsf7	0.0575718	0.145325	0.332	0.252	1		Prdx1	3.26272e-06	0.140425	0.969	0.935	0.0521514		Uqcrh	0.00249599	0.162486	0.951	0.948	1		Ifit2	0.281457	0.134635	0.014	0.008	1		C1galt1	0.117916	0.316871	0.155	0.051	1
Ddit4	0.218484	0.139366	0.181	0.152	1		Tbpl1	0.0052355	0.101584	0.129	0.085	1		Ptpre	0.0116436	0.145315	0.169	0.096	1		Smim11	0.000121104	0.140258	0.476	0.346	1		Csf2rb	0.0649652	0.162377	0.712	0.653	1		Asxl1	0.00178479	0.134569	0.198	0.128	1		Wfdc17	0.528686	0.316805	0.052	0.026	1
Mrpl50	0.0389744	0.139202	0.07	0.042	1		D430042O09Rik	0.0312228	0.101421	0.048	0.028	1		Hspa14	0.0322738	0.145198	0.223	0.15	1		Mrps12	1.13322e-07	0.140145	0.391	0.239	0.00181134		Utp11	0.00504025	0.162164	0.367	0.253	1		Ywhab	0.0422055	0.133722	0.127	0.091	1		Hexim1	0.0209412	0.316403	0.19	0.026	1
Mrpl21	0.0783691	0.139152	0.138	0.103	1		Lamtor4	0.037086	0.101407	0.196	0.155	1		Chic2	0.191696	0.145044	0.507	0.432	1		Lsm4	3.18413e-05	0.139918	0.581	0.433	0.508951		Cript	0.0370567	0.161956	0.739	0.653	1		Sdf2	0.00299178	0.133568	0.066	0.031	1		Gosr1	0.088872	0.316255	0.207	0.077	1
Top1	0.329946	0.139053	0.379	0.353	1		Gm9493	0.0190565	0.101148	0.233	0.18	1		Hsd17b12	0.0552125	0.144989	0.146	0.096	1		Tradd	0.00166748	0.139836	0.283	0.205	1		Dstn	0.0187382	0.161918	0.748	0.656	1		Acrbp	0.00824021	0.132765	0.041	0.017	1		Cyth4	0.0292398	0.316078	0.448	0.205	1
Dcaf17	0.318276	0.138909	0.105	0.088	1		D17H6S53E	2.80588e-05	0.101106	0.035	0.006	0.448491		Dok2	0.0516542	0.144839	0.538	0.452	1		Atp5o.1	1.02311e-05	0.139723	0.898	0.803	0.163533		2022-03-02	0.0165233	0.161833	0.602	0.49	1		Minos1	0.0310941	0.132596	0.212	0.16	1		Mrps21	0.129678	0.316055	0.414	0.256	1
Ehmt1	0.0712875	0.138873	0.118	0.086	1		Alkbh1	0.0252827	0.101044	0.211	0.162	1		Psma7	0.0877646	0.144689	0.704	0.605	1		Dctn3	0.000366453	0.139686	0.813	0.705	1		Ddt	0.0725401	0.161787	0.35	0.274	1		Atp5h	0.00603587	0.132458	0.25	0.177	1		Cst7	0.140967	0.315656	0.414	0.256	1
H2afz	0.0892085	0.138848	0.491	0.428	1		Rars	0.00416651	0.100625	0.13	0.085	1		Phf11b	0.156663	0.144664	0.251	0.203	1		Lgals8	2.31591e-05	0.139556	0.353	0.229	0.370175		Arid5b	0.0380825	0.161539	0.358	0.257	1		Trim11	0.014999	0.131714	0.101	0.063	1		Gpatch2	0.10704	0.315589	0.121	0.026	1
Abcf2	0.0176743	0.138794	0.083	0.048	1		Jagn1	0.0111978	0.10045	0.077	0.047	1		Krtcap2	0.0725769	0.144426	0.662	0.591	1		Malsu1	5.39477e-06	0.139382	0.414	0.282	0.08623		Slu7	0.0836296	0.161312	0.367	0.299	1		Slbp	0.0318658	0.131667	0.142	0.102	1		Mrps15	0.17219	0.315192	0.414	0.282	1
Rbm48	0.118543	0.138786	0.064	0.044	1		Gbp3	0.0142282	0.100382	0.066	0.039	1		Slu7	0.0198637	0.144353	0.248	0.166	1		C1galt1c1	0.000395589	0.13916	0.611	0.484	1		Rnpepl1	0.00637668	0.16078	0.478	0.33	1		Ppib	0.0116127	0.131594	0.203	0.143	1		Dlg4	0.350792	0.314829	0.103	0.051	1
Preb	0.21604	0.138686	0.083	0.064	1		Psmc6	0.0109249	0.100305	0.278	0.213	1		Prps1	0.0680092	0.144252	0.175	0.123	1		B4galt6	4.10634e-07	0.139011	0.147	0.065	0.00656357		A630001G21Rik	0.00832416	0.16056	0.341	0.233	1		Aamp	0.0135104	0.13136	0.124	0.082	1		Vamp4	0.469503	0.314721	0.224	0.179	1
Rpl36a	0.00798041	0.138634	0.899	0.875	1		Ndufb10	0.0209606	0.100267	0.516	0.444	1		Fmnl1	0.0451259	0.143968	0.341	0.249	1		Bud31	1.12512e-05	0.138756	0.558	0.406	0.179839		Ywhag	0.0625833	0.160501	0.584	0.49	1		Cul4b	0.0106588	0.131332	0.035	0.014	1		Mrpl33	0.155765	0.31445	0.655	0.564	1
Uap1	0.0813747	0.138516	0.111	0.08	1		Rock1	0.132075	0.100206	0.432	0.381	1		Lman1	0.00940796	0.143592	0.115	0.056	1		Itgb5	2.73103e-05	0.138712	0.227	0.137	0.436527		Pole4	0.248213	0.160401	0.323	0.285	1		Fam122a	0.00841456	0.131324	0.211	0.149	1		Coro1c	0.177598	0.314113	0.172	0.077	1
N4bp1	0.327771	0.138404	0.099	0.083	1		Tsn	0.0153918	0.100101	0.366	0.296	1		Uqcc3	0.026893	0.143459	0.38	0.279	1		Selenbp1	4.84486e-06	0.138458	0.359	0.23	0.0774402		Uqcrq	0.0414832	0.160159	0.907	0.812	1		Fbxl14	0.0566529	0.131262	0.107	0.077	1		Exoc4	0.383892	0.314033	0.224	0.154	1
Ube2w	0.10314	0.138203	0.14	0.106	1		Mcm4	0.00485077	0.100082	0.136	0.089	1		Anxa1	0.120925	0.143172	0.068	0.04	1		Tlr4	3.25369e-12	0.138405	0.143	0.038	5.2007e-08		Rae1	0.00345574	0.160048	0.389	0.267	1		Cyth1	0.00863174	0.130804	0.084	0.048	1		Slamf1	0.0979004	0.313971	0.069	0	1
Trp53bp1	0.0540464	0.138152	0.058	0.034	1		Ttc1	0.0522356	0.0999455	0.146	0.114	1		Psma4	0.0476202	0.142976	0.479	0.382	1		Psma3	8.13357e-05	0.13834	0.881	0.799	1		Ppp1cc	0.0579846	0.159963	0.628	0.538	1		Napg	0.0152561	0.130738	0.097	0.062	1		Entpd1	0.165384	0.313877	0.138	0.051	1
Cpox	0.0299492	0.138005	0.074	0.044	1		Ppid	0.0252138	0.0996992	0.173	0.129	1		Pfdn4	0.00619572	0.142966	0.146	0.076	1		Ndufa12	0.000147791	0.138257	0.576	0.438	1		Psmb3	0.0102456	0.159726	0.872	0.788	1		Arhgap9	0.024257	0.130513	0.332	0.257	1		Fos	0.17282	0.313766	0.517	0.359	1
Chchd3	0.0937576	0.137734	0.219	0.18	1		Malsu1	0.00998059	0.0996939	0.141	0.096	1		Arfgef1	0.122504	0.142734	0.217	0.163	1		Grk6	0.000647166	0.138104	0.54	0.423	1		Cyfip1	0.0145903	0.159712	0.655	0.528	1		Gm29264	0.000715063	0.130356	0.025	0.003	1		Inppl1	0.249607	0.313763	0.155	0.077	1
Inpp4a	0.0352812	0.137693	0.025	0.009	1		Ptcd2	0.06763	0.0996583	0.164	0.132	1		Smurf2	0.0224888	0.142341	0.107	0.056	1		Chd7	0.000465773	0.137897	0.318	0.224	1		Trappc6b	0.0168926	0.159589	0.597	0.479	1		Chmp2b	0.0463457	0.130322	0.06	0.037	1		Odf2	0.194302	0.313413	0.19	0.103	1
Clcf1	0.116771	0.137686	0.064	0.044	1		Rps11	0.000463277	0.0995712	0.982	0.979	1		Ahr	0.00267219	0.142119	0.065	0.017	1		Ndufa13	2.13144e-05	0.137816	0.924	0.848	0.34069		H2-Q7	0.0727099	0.159277	0.363	0.299	1		Rad9a	0.00591085	0.130315	0.027	0.008	1		Gpatch8	0.150224	0.31321	0.431	0.282	1
Nfyb	0.101081	0.137661	0.118	0.089	1		Irf2bpl	0.0471953	0.0995223	0.165	0.128	1		Pgam1	0.0744106	0.142002	0.428	0.342	1		Ak6	8.65989e-06	0.137652	0.323	0.204	0.13842		Rpl29	0.032661	0.159167	0.606	0.538	1		Rpl27a	0.0258189	0.130307	0.736	0.636	1		Cab39l	0.275943	0.313032	0.172	0.103	1
Entpd6	0.0226388	0.137653	0.05	0.025	1		Vdac3	0.0324544	0.099497	0.225	0.175	1		Rab24	0.0521978	0.141953	0.189	0.133	1		Rnpepl1	0.000223706	0.137324	0.371	0.261	1		Sh3bgrl3	0.00157413	0.159095	0.987	0.976	1		Litaf	0.0167533	0.130278	0.565	0.456	1		Inpp4a	0.10049	0.312431	0.121	0.026	1
Ccdc71	0.0157293	0.137635	0.056	0.028	1		Rap1gds1	0.00823955	0.0994871	0.136	0.093	1		Gm26917	0.483158	0.141876	0.527	0.508	1		Ap3s1	6.48183e-08	0.1369	0.525	0.348	0.00103606		Cetn2	0.00460256	0.15908	0.31	0.198	1		Man1a2	0.0491553	0.129839	0.061	0.039	1		Ilk	0.13389	0.312331	0.431	0.308	1
Dpp8	0.270941	0.137471	0.14	0.117	1		Det1	0.00161356	0.099388	0.04	0.015	1		Xpa	0.0255532	0.14179	0.301	0.219	1		Nt5dc2	1.26956e-07	0.136739	0.141	0.058	0.00202927		Atpif1	0.0751133	0.159038	0.677	0.594	1		Slc25a37	0.0369012	0.1296	0.105	0.072	1		Serpinb6b	0.25104	0.312217	0.724	0.744	1
Zfp942	0.123453	0.13739	0.045	0.028	1		B3galt4	0.00282917	0.0993441	0.061	0.031	1		Lpxn	0.111052	0.141745	0.127	0.086	1		Tmem87b	3.86336e-05	0.136614	0.297	0.194	0.61752		Elavl1	0.0985412	0.158743	0.504	0.417	1		N4bp2l2	0.0871682	0.129454	0.08	0.057	1		Rsrp1	0.14764	0.311867	0.897	0.795	1
Ergic2	0.128092	0.137027	0.19	0.155	1		Cdk2	0.297018	0.0992878	0.028	0.02	1		Klhl6	0.0337813	0.141735	0.6	0.505	1		Rab14	2.59363e-06	0.136508	0.871	0.79	0.0414566		Timm10	1.4541e-05	0.158594	0.235	0.09	0.232424		Hjurp	0.0149649	0.129448	0.128	0.085	1		Hspa9	0.518545	0.310977	0.207	0.154	1
Ndufaf5	0.00240825	0.136959	0.029	0.006	1		Ears2	0.000659484	0.0992098	0.051	0.02	1		Fbxo7	0.065511	0.141488	0.079	0.043	1		Med9	1.30636e-06	0.136418	0.241	0.136	0.0208808		Icam1	0.280986	0.158593	0.385	0.326	1		Vps36	0.0917818	0.129412	0.125	0.096	1		Mre11a	0.103016	0.310632	0.155	0.051	1
Fcf1	0.0507444	0.136565	0.148	0.108	1		Man2a1	0.00627002	0.0986879	0.097	0.06	1		Ubl4a	0.0501379	0.141299	0.183	0.126	1		Cflar	1.10521e-05	0.136137	0.446	0.307	0.176657		mt-Cytb	0.0328981	0.158254	0.996	0.997	1		Ccno	0.00503756	0.12935	0.059	0.028	1		Pold3	0.159761	0.310462	0.207	0.103	1
Gm42418	0.452201	0.136532	0.994	0.991	1		Mrpl51	0.0226012	0.0985674	0.158	0.118	1		2022-03-02	0.100792	0.141147	0.403	0.332	1		Ngdn	5.05869e-05	0.135895	0.444	0.306	0.808582		Sarnp	0.0259723	0.157923	0.562	0.465	1		Pigc	0.0399372	0.129156	0.041	0.022	1		Plekha3	0.236399	0.310186	0.121	0.051	1
Cd200	0.0846031	0.136343	0.148	0.112	1		Ccng1	0.0371784	0.0984533	0.13	0.096	1		Tssc4	0.0160078	0.141103	0.124	0.066	1		Eef2kmt	4.76859e-07	0.135772	0.293	0.167	0.00762212		Rpl41	0.00014772	0.157839	0.996	0.997	1		E030030I06Rik	0.00894865	0.128759	0.101	0.06	1		Etf1	0.344618	0.310154	0.224	0.154	1
Nemp1	0.010122	0.136338	0.043	0.017	1		Ctdnep1	0.0220986	0.0982804	0.181	0.138	1		Desi2	0.0973928	0.141083	0.203	0.15	1		Pla2g15	3.29992e-09	0.135594	0.165	0.065	5.27459e-05		Rab10	0.0721952	0.157758	0.664	0.604	1		Mapk13	0.0198981	0.128415	0.096	0.062	1		Scnm1	0.229069	0.309831	0.155	0.077	1
Gar1	0.0818092	0.136311	0.144	0.108	1		Bud23	0.0142207	0.0982263	0.141	0.099	1		Gtf3a	0.190714	0.141041	0.248	0.206	1		Tmem258	5.19524e-05	0.135462	0.823	0.73	0.830408		Elob	0.0110843	0.157724	0.92	0.913	1		Adpgk	0.014444	0.128113	0.041	0.018	1		Laptm5	0.236176	0.309037	0.983	0.923	1
Rc3h2	0.69134	0.136178	0.101	0.109	1		Thada	0.0181944	0.098205	0.091	0.06	1		Abcg1	0.0319941	0.14096	0.169	0.106	1		Psmd6	9.3625e-05	0.135308	0.639	0.485	1		Psmd11	0.0117031	0.157591	0.624	0.49	1		4732440D04Rik	0.0140925	0.128098	0.05	0.025	1		Cfdp1	0.526573	0.308918	0.293	0.256	1
Trnt1	0.0113643	0.136104	0.14	0.091	1		Nt5c	0.155274	0.0981213	0.448	0.395	1		Gmpr2	0.0531951	0.14083	0.118	0.073	1		Utp11	2.15213e-06	0.135242	0.379	0.251	0.0343996		Commd2	0.0274334	0.157192	0.42	0.33	1		2022-03-02	0.0220914	0.127984	0.165	0.117	1		Slc25a53	0.091267	0.308778	0.121	0.026	1
Mrpl15	0.0533054	0.135739	0.173	0.131	1		Eif3k	0.0275353	0.0980347	0.78	0.705	1		Tmem243	0.0827281	0.14082	0.256	0.196	1		Arhgdib	3.69245e-06	0.134803	0.976	0.956	0.0590202		Med10	0.00398757	0.157116	0.469	0.33	1		Rps21	0.0609588	0.127911	0.428	0.359	1		Ankrd10	0.333886	0.308777	0.224	0.154	1
Trmt112	0.406786	0.135555	0.375	0.353	1		Nagpa	0.0310627	0.0979782	0.044	0.025	1		Ambra1	0.00136983	0.14082	0.087	0.027	1		Snx17	2.72422e-05	0.134722	0.592	0.442	0.435439		Eef1akmt4	0.000144427	0.156886	0.181	0.073	1		Mtif3	0.0069497	0.127669	0.018	0.003	1		Stx16	0.398041	0.308382	0.328	0.256	1
Sec63	0.0788256	0.13544	0.173	0.134	1		Fyco1	0.003687	0.0979578	0.081	0.046	1		Dhrs4	0.0110019	0.14042	0.11	0.053	1		Arfip2	2.03262e-07	0.134396	0.204	0.102	0.00324894		Cited4	0.603489	0.156776	0.009	0.014	1		Tcta	0.0500464	0.127536	0.037	0.02	1		Sec22c	0.0979004	0.308358	0.069	0	1
Blnk	0.105923	0.135352	0.41	0.356	1		Btbd2	0.00555938	0.0978771	0.059	0.031	1		Ddx39	0.234108	0.140306	0.228	0.189	1		Tufm	5.15119e-08	0.134383	0.28	0.152	0.000823366		Reep5	0.0048461	0.156216	0.925	0.882	1		Slc22a20	0.00497369	0.127484	0.043	0.017	1		Bola2	0.0902874	0.308217	0.328	0.154	1
Rbm43	0.0568488	0.135179	0.089	0.059	1		Hspa4l	0.00545378	0.0977572	0.055	0.028	1		Nfatc3	0.197308	0.14021	0.332	0.276	1		Rac1	4.44548e-05	0.134356	0.958	0.908	0.710566		Atp6v1b2	0.128289	0.156207	0.752	0.684	1		9930021J03Rik	0.100092	0.127438	0.072	0.051	1		Ppib	0.139689	0.307852	0.897	0.821	1
Glrx5	0.0224374	0.135084	0.214	0.155	1		Ssb	0.0335205	0.0976356	0.475	0.408	1		Ndufc1	0.0504924	0.139994	0.332	0.256	1		Golph3l	1.79998e-06	0.13423	0.259	0.151	0.0287708		Hck	0.0347354	0.155897	0.898	0.882	1		Pef1	0.0279898	0.127389	0.09	0.059	1		Ly6e	0.341859	0.307775	0.069	0.026	1
Lyrm2	0.0223596	0.134973	0.078	0.045	1		Slc25a30	0.00426453	0.0976156	0.092	0.055	1		1110008F13Rik	0.039492	0.139822	0.394	0.302	1		Fkbp4	3.09851e-05	0.133986	0.483	0.345	0.495266		Tmem214	0.0016638	0.155392	0.257	0.146	1		Tnfrsf1a	0.094213	0.127151	0.52	0.439	1		Pigs	0.0845699	0.307729	0.207	0.077	1
Med1	0.161742	0.134787	0.192	0.158	1		Insig2	0.0130223	0.0975185	0.065	0.038	1		Rc3h1	0.0826404	0.139805	0.211	0.156	1		Lamc1	4.37734e-12	0.133982	0.095	0.013	6.99674e-08		Ly6c2	0.119296	0.155175	0.69	0.639	1		9330160F10Rik	0.00344468	0.126921	0.032	0.009	1		Zfp260	0.0400849	0.306802	0.103	0	1
Syngr2	0.310563	0.134579	0.192	0.169	1		Galk2	0.05914	0.0973823	0.093	0.067	1		Rnf13	0.321556	0.139796	0.113	0.09	1		Sri	3.32071e-05	0.133758	0.882	0.763	0.530783		Cops6	0.0347515	0.155122	0.549	0.448	1		Ireb2	0.0309282	0.126751	0.054	0.031	1		Srsf1	0.279895	0.306668	0.328	0.231	1
Usp33	0.0541783	0.134532	0.068	0.042	1		Myc	0.0310093	0.0971757	0.074	0.048	1		Sp3	0.0195105	0.139794	0.268	0.183	1		Pdcd4	0.0114575	0.133662	0.57	0.48	1		Trim30a	0.0287039	0.154892	0.646	0.542	1		Mrpl41	0.0998607	0.126619	0.044	0.028	1		Rps6ka1	0.131138	0.306369	0.293	0.154	1
Tet3	0.374528	0.134524	0.111	0.095	1		Rad1	0.00527814	0.0971704	0.062	0.033	1		Pja1	0.0629418	0.139735	0.163	0.113	1		Esd	0.000812248	0.133515	0.933	0.857	1		H2afz	0.00804835	0.154833	0.969	0.962	1		Rc3h1	0.121332	0.126609	0.075	0.054	1		Sra1	0.0691007	0.306293	0.483	0.256	1
Anxa6	0.132583	0.134512	0.202	0.166	1		Stx16	0.0884491	0.0970577	0.265	0.218	1		Trappc12	0.0174385	0.139626	0.118	0.063	1		Rgs3	1.63199e-06	0.133474	0.22	0.123	0.0260857		2310022A10Rik	0.00431502	0.15463	0.23	0.132	1		Rbms2	0.00129341	0.126564	0.016	0	1		Lrrk1	0.179796	0.305693	0.448	0.308	1
Rpusd4	0.173788	0.134493	0.045	0.03	1		Sipa1	0.0720124	0.0968905	0.195	0.156	1		Rorc	0.00323279	0.139551	0.037	0.003	1		Eif4g2	3.03233e-08	0.13347	0.869	0.757	0.000484687		App	0.133333	0.154587	0.827	0.781	1		Ddit4	0.00151019	0.126526	0.023	0.003	1		Rab10	0.426478	0.30568	0.431	0.385	1
Phc1	0.128757	0.134422	0.049	0.031	1		Irak4	0.000397811	0.0967799	0.054	0.021	1		Psmd6	0.0917239	0.139281	0.234	0.179	1		Zfp207	1.23202e-05	0.133431	0.593	0.449	0.196926		Maz	0.0262036	0.154581	0.403	0.312	1		Ptprj	0.018205	0.126437	0.063	0.035	1		Brcc3	0.272231	0.305636	0.241	0.154	1
Aasdhppt	0.0857557	0.134201	0.083	0.058	1		Ass1	0.0465523	0.0967514	0.366	0.301	1		Naxe	0.0877898	0.139201	0.138	0.093	1		Prdx5	2.68814e-06	0.133423	0.983	0.969	0.0429672		Anxa2	0.0688328	0.154406	0.96	0.99	1		Got2	0.00585731	0.126338	0.122	0.076	1		Atpaf2	0.142152	0.305619	0.103	0.026	1
Fbxo31	0.00169623	0.134193	0.052	0.019	1		Ppp1r9b	0.0805782	0.0966613	0.1	0.075	1		Lman2l	0.0251643	0.139038	0.135	0.08	1		Eif2s3y	1.01293e-06	0.133418	0.455	0.299	0.0161907		Ndufs8	0.187865	0.1544	0.58	0.521	1		Gtf2h5	0.0579881	0.126243	0.122	0.089	1		Immt	0.71637	0.305608	0.276	0.256	1
Rnf14	0.16328	0.134156	0.049	0.033	1		Max	0.0210273	0.0964983	0.25	0.196	1		Fam114a2	0.0178776	0.139019	0.169	0.103	1		Gpi1	0.000231906	0.133215	0.955	0.906	1		Pfkl	0.0576339	0.154267	0.323	0.25	1		Safb	0.00522831	0.125748	0.186	0.125	1		Ehmt1	0.153001	0.305456	0.138	0.051	1
N4bp3	0.0086666	0.133951	0.064	0.031	1		Snx10	0.00425671	0.096454	0.043	0.019	1		C1galt1	0.0202688	0.138947	0.194	0.123	1		Gpaa1	3.52003e-08	0.133076	0.243	0.123	0.000562642		Tnfaip8	0.046121	0.154197	0.531	0.434	1		Zyx	0.00559474	0.125495	0.847	0.718	1		Irak1	0.099188	0.305417	0.379	0.205	1
Golga3	0.0182424	0.133941	0.066	0.036	1		2010107E04Rik	0.0469291	0.0962816	0.477	0.413	1		Vrk2	0.00697347	0.138908	0.104	0.047	1		Ndufs7	3.88871e-05	0.133015	0.757	0.621	0.621571		Emc4	0.0549643	0.154139	0.354	0.278	1		Trappc5	0.0226948	0.125356	0.154	0.108	1		Dgka	0.288948	0.305301	0.207	0.128	1
Chst3	0.049372	0.133709	0.2	0.155	1		Rela	0.0189501	0.0962734	0.113	0.078	1		Igtp	0.0432677	0.138808	0.321	0.233	1		Prkar1a	8.52531e-05	0.132723	0.697	0.557	1		Snx21	0.000480327	0.153902	0.204	0.094	1		Rdh10	0.011802	0.125277	0.025	0.008	1		H2-T22	0.186046	0.305266	0.328	0.205	1
Zfp322a	0.0523197	0.133694	0.056	0.033	1		Tars2	0.0104649	0.0962569	0.086	0.054	1		Oat	0.081259	0.138806	0.161	0.113	1		Abhd11	3.67638e-05	0.132648	0.365	0.251	0.587633		Sec62	0.0349804	0.15383	0.673	0.597	1		Tlr8	0.025396	0.125183	0.032	0.014	1		Ranbp1	0.255121	0.30526	0.466	0.359	1
Grb2	0.178004	0.133555	0.544	0.505	1		Lrrc45	0.00972811	0.096222	0.056	0.031	1		Mapre2	0.0518126	0.138682	0.093	0.053	1		Pfkl	4.4411e-06	0.132606	0.292	0.178	0.0709865		Prps1	0.00108266	0.153828	0.204	0.104	1		Tardbp	0.0483063	0.125174	0.09	0.062	1		Acin1	0.117859	0.304943	0.534	0.385	1
Cdk12	0.0760192	0.133462	0.278	0.227	1		Sorl1	0.0032037	0.0961311	0.144	0.095	1		Dctn1	0.0272146	0.1384	0.104	0.056	1		Polr2f	0.000353858	0.132512	0.681	0.544	1		S100a1	0.00292768	0.153699	0.398	0.267	1		Rinl	0.0221737	0.12504	0.167	0.119	1		Gtpbp4	0.206695	0.30432	0.379	0.256	1
Nrd1	0.0422513	0.133236	0.239	0.186	1		Slc25a38	0.00204457	0.0961227	0.069	0.035	1		Pcbp4	0.00494941	0.138343	0.054	0.013	1		Gpx1	1.30107e-07	0.132326	0.983	0.978	0.00207964		Rfxank	0.206606	0.153571	0.168	0.135	1		Ipmk	0.0350593	0.124944	0.092	0.062	1		Rasa2	0.131006	0.30379	0.224	0.103	1
Taok3	0.626568	0.133183	0.146	0.139	1		Fam208a	0.0579649	0.0960517	0.171	0.134	1		Rsu1	0.209672	0.138233	0.22	0.183	1		Tmed9	3.2919e-06	0.132292	0.877	0.749	0.0526177		Tmem55b	0.0231522	0.153361	0.624	0.517	1		Plec	0.0146481	0.124868	0.064	0.035	1		Ccdc61	0.0400849	0.303778	0.103	0	1
C530050E15Rik	0.00339739	0.132774	0.031	0.008	1		Gpkow	0.020088	0.0959113	0.036	0.018	1		Cyba	0.133175	0.138204	0.808	0.724	1		Cbl	0.000415143	0.132198	0.688	0.558	1		Trem2	0.135202	0.153337	0.336	0.281	1		Nlrc5	0.00151314	0.124761	0.023	0.003	1		Mbtd1	0.234087	0.303008	0.155	0.077	1
Tmem165	0.0502669	0.132765	0.089	0.059	1		Pigc	0.0127407	0.0958755	0.044	0.022	1		1600014C10Rik	0.0247891	0.138179	0.132	0.076	1		Nop16	5.78818e-08	0.131905	0.237	0.121	0.000925182		Atf6b	0.0341633	0.153324	0.482	0.399	1		Snrpd3	0.00453177	0.124686	0.041	0.015	1		Mrps10	0.116179	0.30275	0.19	0.077	1
Lpin2	0.116088	0.132672	0.076	0.053	1		4933434E20Rik	0.0283565	0.0957625	0.157	0.116	1		Usp7	0.129107	0.138136	0.282	0.223	1		Vrk3	3.8837e-07	0.131857	0.485	0.318	0.00620771		Ak6	0.00671992	0.152848	0.283	0.184	1		Srp9	0.0254305	0.124514	0.295	0.227	1		Nudcd3	0.190825	0.302674	0.397	0.282	1
Plin2	0.0485985	0.132634	0.054	0.031	1		Ubr3	0.0491238	0.0957374	0.071	0.048	1		Rala	0.0310903	0.138134	0.363	0.266	1		Eif3g	6.13839e-05	0.13168	0.673	0.509	0.981161		Eed	0.100716	0.152787	0.465	0.378	1		Mospd1	0.00537765	0.124428	0.033	0.011	1		Pcnp	0.211111	0.302671	0.448	0.282	1
Canx	0.0946347	0.13262	0.252	0.208	1		Mycbp2	0.0500759	0.0957191	0.582	0.531	1		Serpinb6b	0.0135687	0.138105	0.085	0.037	1		Cttnbp2nl	3.09094e-09	0.131652	0.119	0.036	4.94056e-05		Gde1	0.0147428	0.152504	0.372	0.25	1		Txnl4b	0.00693663	0.124326	0.055	0.026	1		Psma1	0.384414	0.302612	0.603	0.564	1
Lcp1	0.109406	0.132604	0.524	0.464	1		Ssr3	0.0558273	0.0956241	0.183	0.146	1		Thoc1	0.0050425	0.137836	0.107	0.047	1		Emilin2	2.58852e-05	0.131525	0.963	0.918	0.41375		Rasa4	0.58942	0.152274	0.332	0.319	1		Pfdn5	0.052091	0.124325	0.788	0.716	1		Aldoa	0.204818	0.302379	0.69	0.667	1
Esrra	0.0306062	0.132539	0.049	0.025	1		Ctsb	0.0739346	0.0954281	0.177	0.144	1		Fbxo22	0.0960277	0.13769	0.172	0.123	1		Ufl1	3.4793e-07	0.131515	0.342	0.204	0.00556131		Ppt1	0.0479741	0.152273	0.735	0.653	1		Aqp9	0.00366874	0.124291	0.071	0.035	1		Fiz1	0.624351	0.30223	0.103	0.077	1
Tulp4	0.0510205	0.132536	0.068	0.042	1		Tbc1d1	0.00647753	0.0953873	0.222	0.164	1		Fcho1	0.0377018	0.13766	0.127	0.076	1		Rdx	0.00027215	0.131198	0.469	0.345	1		Sf3b6	0.019583	0.152097	0.858	0.806	1		Grk6	0.0231145	0.12378	0.175	0.128	1		Rpl29	0.211699	0.302207	0.483	0.359	1
Ifit3	0.0128065	0.132523	0.017	0.003	1		Plekhg2	0.0669597	0.0952612	0.093	0.067	1		Itgb7	0.27762	0.137388	0.69	0.654	1		Ep300	2.41021e-05	0.131154	0.565	0.427	0.385248		Tfg	0.0499422	0.152044	0.376	0.302	1		Tmem181a	0.00718907	0.123726	0.024	0.006	1		Wdcp	0.0883485	0.302195	0.121	0.026	1
Cr1l	0.577601	0.132519	0.177	0.167	1		Rcn1	0.00379735	0.0951885	0.107	0.066	1		Cisd1	0.01817	0.137387	0.152	0.09	1		Mif4gd	2.55102e-06	0.130808	0.3	0.183	0.0407754		Tnfsf13os	0.000512767	0.151859	0.239	0.118	1		Rps10	0.00843586	0.123448	0.826	0.747	1		Pglyrp1	0.439122	0.301961	0.448	0.385	1
Mrps24	0.191035	0.132451	0.367	0.327	1		Nfyb	0.057891	0.095144	0.139	0.107	1		Eloa	0.0243195	0.137304	0.152	0.093	1		Pros1	4.59453e-08	0.13076	0.273	0.15	0.00073439		Hikeshi	0.023737	0.151658	0.412	0.302	1		Gabarapl2	0.0153927	0.1234	0.417	0.324	1		Edf1	0.165867	0.301844	0.828	0.744	1
Trpm7	0.0697931	0.132397	0.144	0.109	1		Tmem70	0.00903583	0.0950919	0.079	0.048	1		Commd3	0.0645673	0.137184	0.22	0.163	1		Mcfd2	5.09272e-06	0.130755	0.245	0.146	0.081402		Tbc1d15	0.0819864	0.151588	0.465	0.389	1		Mrpl34	0.0245018	0.123214	0.027	0.011	1		Gtf2a2	0.291072	0.301642	0.345	0.256	1
Nudc	0.0515124	0.132352	0.289	0.233	1		Psmg1	0.0338543	0.0950606	0.108	0.078	1		Fabp5	0.203696	0.137034	0.07	0.047	1		Ndufb8	0.000903532	0.130674	0.89	0.795	1		Nsdhl	0.000701394	0.151459	0.177	0.08	1		Ube2d3	0.033775	0.123017	0.742	0.647	1		Rbm5	0.0672791	0.301608	0.517	0.282	1
Rpl26	0.00383986	0.13222	0.932	0.919	1		Mrps11	0.011438	0.0950043	0.089	0.056	1		Ubl5	0.0699324	0.136868	0.676	0.595	1		Pak2	0.00307791	0.130661	0.738	0.606	1		Psmc2	0.00165386	0.151339	0.571	0.406	1		Rpl23	0.20487	0.123014	0.719	0.639	1		Bcl10	0.231738	0.301585	0.397	0.282	1
Slamf1	0.164178	0.132163	0.078	0.058	1		Rps7	3.20803e-05	0.094923	0.979	0.971	0.512771		Card19	0.0148358	0.136855	0.163	0.096	1		Rpsa	4.03007e-09	0.130583	0.995	0.989	6.44166e-05		Eif2b4	0.00996355	0.151273	0.204	0.122	1		Prtn3	0.00226562	0.122853	0.021	0.003	1		Nsd1	0.233736	0.301087	0.448	0.359	1
Cabin1	0.0592107	0.132089	0.186	0.142	1		Desi2	0.0540999	0.0948564	0.158	0.122	1		Susd3	0.0119002	0.136834	0.113	0.056	1		Trem3	4.73992e-07	0.130518	0.316	0.189	0.00757629		Exosc8	0.0602784	0.151073	0.314	0.24	1		Dazap1	0.0333691	0.122812	0.103	0.069	1		Gatd1	0.12272	0.300805	0.224	0.103	1
Rdm1	0.0202228	0.132018	0.105	0.066	1		Ddx55	0.00911387	0.0948286	0.12	0.08	1		Icos	0.323841	0.136831	0.214	0.186	1		Psmb6	0.000117087	0.130465	0.837	0.752	1		Rpl22l1	0.063991	0.151028	0.894	0.868	1		Gm11342	0.0292504	0.122798	0.046	0.025	1		Papola	0.160298	0.300684	0.466	0.282	1
Dennd6a	0.0414248	0.131763	0.093	0.061	1		Prdm2	0.068426	0.0947776	0.142	0.111	1		Ccnt2	0.0442001	0.136777	0.211	0.143	1		Actr3	4.82382e-07	0.130442	0.968	0.96	0.00771039		Atp6v1a	0.0791228	0.150863	0.558	0.469	1		4732465J04Rik	0.000955769	0.122777	0.163	0.097	1		Fyb	0.215064	0.300543	0.69	0.564	1
Plekhg2	0.0280534	0.131703	0.064	0.036	1		Kin	0.0106416	0.094626	0.141	0.096	1		Csnk2a2	0.110418	0.136661	0.251	0.193	1		Lrpap1	1.27858e-05	0.130138	0.681	0.524	0.204367		Rpl7l1	0.046746	0.150797	0.447	0.358	1		Plekhb2	0.0362848	0.1226	0.045	0.025	1		Shmt2	0.294146	0.300438	0.138	0.077	1
Erg28	0.169901	0.131645	0.148	0.119	1		Eif3g	0.0566704	0.0945974	0.34	0.282	1		Bccip	0.0316969	0.136539	0.299	0.209	1		Hacd2	3.29142e-05	0.130043	0.273	0.174	0.526101		Hopx	0.111973	0.150486	0.619	0.545	1		Cpne3	0.0143763	0.122514	0.151	0.103	1		Etfbkmt	0.0257183	0.30033	0.121	0	1
Dhx30	0.0741503	0.131599	0.15	0.114	1		Cwf19l2	0.0495448	0.094594	0.139	0.105	1		Ostc	0.20033	0.136502	0.473	0.412	1		Cox8a	1.31113e-05	0.129953	0.969	0.95	0.209571		Alox5ap	0.000782272	0.150199	0.991	0.997	1		Nhlrc3	0.0254152	0.122323	0.034	0.015	1		Arfgef1	0.19818	0.300322	0.259	0.154	1
Zfp950	0.167391	0.131516	0.095	0.073	1		Ifi35	0.0312331	0.0944658	0.232	0.181	1		Idh3a	0.363073	0.136399	0.223	0.193	1		Clec2d	5.69291e-08	0.129913	0.324	0.186	0.000909955		Ppp4r2	0.0452151	0.150078	0.54	0.438	1		Dnaja2	0.0598829	0.122256	0.141	0.105	1		Slc35d2	0.0400849	0.300092	0.103	0	1
Elac1	0.00876253	0.131347	0.041	0.016	1		Rasl11b	0.377138	0.0943982	0.02	0.014	1		Pml	0.0374051	0.136358	0.101	0.056	1		Irf9	4.53844e-06	0.129708	0.504	0.353	0.0725424		F11r	2.56145e-06	0.14988	0.102	0.01	0.0409422		Ttf1	0.019278	0.121871	0.044	0.022	1		Ms4a4c	0.146661	0.300013	0.103	0.026	1
Klf3	0.161947	0.131263	0.249	0.212	1		Phf23	0.0620385	0.094251	0.074	0.052	1		Fgfr1op2	0.0486785	0.136326	0.392	0.309	1		Ubxn4	4.33847e-06	0.129686	0.659	0.512	0.0693462		Ybx3	0.0871222	0.149794	0.637	0.559	1		Cxcr1	0.0446025	0.121761	0.044	0.025	1		Psma4	0.10321	0.299433	0.603	0.385	1
Poldip3	0.221423	0.131255	0.136	0.112	1		Por	0.00974745	0.0941316	0.075	0.045	1		Il16	0.104025	0.136321	0.423	0.362	1		Ampd3	0.000166614	0.129585	0.233	0.151	1		Hint1	0.00209194	0.149773	0.942	0.944	1		Tmem9b	0.0224806	0.121576	0.068	0.04	1		Fam98a	0.0400849	0.298976	0.103	0	1
Klhdc10	0.0857724	0.131169	0.035	0.019	1		Pno1	0.00764361	0.0941282	0.085	0.052	1		Tmem126b	0.0601004	0.13632	0.087	0.05	1		Elovl1	0.000426644	0.129345	0.485	0.369	1		Tradd	0.00994367	0.149121	0.372	0.267	1		Cdc25b	0.001029	0.121515	0.02	0.002	1		Ddx41	0.0813271	0.298582	0.172	0.051	1
Mavs	0.0481608	0.131092	0.054	0.031	1		Mis12	7.16273e-05	0.0940235	0.032	0.006	1		Nme1	0.11778	0.136272	0.642	0.585	1		Prpf31	1.24973e-05	0.129312	0.316	0.206	0.199757		Tmod3	0.0318766	0.149099	0.513	0.42	1		Sec61b	0.0560996	0.121445	0.468	0.384	1		Mrps16	0.475022	0.298401	0.328	0.282	1
Nagpa	0.0147203	0.130941	0.031	0.011	1		Exoc2	0.0122	0.0939159	0.086	0.055	1		Atp6v1a	0.0457541	0.136145	0.099	0.056	1		Ptpa	0.000793806	0.129007	0.419	0.314	1		Rplp1	0.00381706	0.148612	1	1	1		Napsa	0.0490963	0.121376	0.205	0.157	1		Prkcb	0.730456	0.298068	0.259	0.256	1
Samd8	0.565738	0.130861	0.041	0.034	1		Wdyhv1	0.0188443	0.0937234	0.076	0.048	1		Trp53i13	0.0241277	0.136128	0.132	0.076	1		Ahsa2	1.24432e-07	0.128815	0.297	0.167	0.00198892		Naa20	0.00276172	0.148511	0.376	0.24	1		Mau2	0.0427278	0.1213	0.189	0.142	1		Pdcd7	0.0665764	0.297983	0.138	0.026	1
Rps18	0.00143065	0.130691	0.936	0.912	1		Nsa2	0.0778693	0.0936228	0.717	0.669	1		Yipf1	0.0459455	0.135997	0.197	0.136	1		Ost4	0.000871156	0.128729	0.889	0.799	1		Cox5a	0.000948207	0.14851	0.942	0.917	1		Ntpcr	0.0197147	0.121012	0.037	0.017	1		Arhgef6	0.343155	0.297792	0.345	0.256	1
Dlgap4	0.203827	0.130486	0.097	0.077	1		Myl12b	0.0342248	0.0934707	0.858	0.821	1		Atp6ap1	0.00659799	0.135914	0.186	0.106	1		Cd74	0.460236	0.128563	0.412	0.379	1		Fbxo22	0.0446587	0.148307	0.301	0.219	1		Olfr190	0.00193939	0.120894	0.015	0	1		Vmp1	0.426498	0.297701	0.328	0.282	1
Agpat3	0.166332	0.130477	0.093	0.072	1		Rack1	6.72588e-05	0.0934553	0.976	0.965	1		A230050P20Rik	0.115985	0.135912	0.068	0.04	1		Cebpg	0.00146319	0.128456	0.658	0.534	1		Dohh	0.0059987	0.148016	0.376	0.26	1		Ifit3	0.374975	0.120747	0.027	0.02	1		Paip2	0.197461	0.297694	0.741	0.564	1
Ints11	0.0852696	0.130318	0.093	0.066	1		Rpl36	0.000725872	0.0934173	0.978	0.968	1		Ercc3	0.0798836	0.135708	0.054	0.027	1		Plekha1	5.51013e-06	0.128411	0.31	0.187	0.088074		Smpdl3a	0.0642756	0.147926	0.942	0.931	1		Notch2	0.0447049	0.120632	0.382	0.314	1		Ccdc6	0.0942624	0.297681	0.121	0.026	1
Sh3kbp1	0.257804	0.130223	0.249	0.216	1		Vav1	0.0203655	0.0932659	0.174	0.128	1		Gm37387	0.0295174	0.135452	0.172	0.11	1		Surf4	0.000894325	0.128336	0.553	0.439	1		Eif3h	0.0123289	0.147784	0.934	0.931	1		Syt11	0.0268652	0.12062	0.061	0.035	1		H2-D1	0.00325031	0.297647	1	1	1
B3gnt8	0.368711	0.130203	0.107	0.091	1		Ubxn4	0.00444319	0.0932518	0.316	0.242	1		Acly	0.078373	0.135189	0.166	0.116	1		Mphosph8	0.00172815	0.128279	0.241	0.171	1		Csnk2a2	0.0536778	0.14772	0.473	0.378	1		Fcgr4	0.075845	0.12049	0.227	0.18	1		Klhl2	0.091267	0.297501	0.121	0.026	1
Nt5c3	0.108315	0.130179	0.08	0.056	1		Setd6	0.0259272	0.0931386	0.071	0.046	1		Elob	0.0126885	0.135077	0.749	0.638	1		Psmc3	0.000198736	0.128272	0.608	0.466	1		Hnrnpa2b1	0.0576418	0.147666	0.947	0.931	1		Mcmbp	0.0241326	0.120367	0.097	0.063	1		Tnip1	0.320627	0.297112	0.172	0.103	1
Nat10	0.0193211	0.13009	0.035	0.014	1		Stk39	0.0725469	0.0930327	0.068	0.047	1		Fcer1g	0.132808	0.135064	0.062	0.037	1		Nip7	3.50444e-07	0.12819	0.269	0.151	0.00560149		Rps12	0.000573273	0.147618	0.991	1	1		Smad4	0.0499793	0.11976	0.182	0.14	1		Rassf1	0.167916	0.296733	0.259	0.128	1
Acap2	0.0459806	0.130029	0.113	0.078	1		Tsen15	0.0026653	0.0930197	0.056	0.027	1		Stat6	0.03275	0.135038	0.27	0.193	1		Ints12	5.06107e-06	0.128149	0.333	0.212	0.0808962		Irf9	0.0122657	0.147029	0.518	0.399	1		Iqcc	0.0591611	0.119667	0.078	0.052	1		Mroh1	0.181627	0.296713	0.172	0.077	1
Ccdc34	0.0667614	0.129838	0.045	0.025	1		Lsm2	0.0182335	0.0929957	0.185	0.139	1		Cbx1	0.08157	0.134772	0.338	0.266	1		Jtb	0.000152988	0.128137	0.64	0.497	1		Itgb5	0.105985	0.147016	0.42	0.361	1		Arf1	0.0111597	0.119548	0.529	0.424	1		Tmem248	0.278968	0.296707	0.207	0.128	1
Irf8	0.148618	0.129797	0.612	0.564	1		Rps27l	0.080939	0.0928699	0.219	0.178	1		Eea1	0.102311	0.134647	0.065	0.037	1		Commd7	9.64986e-05	0.128113	0.574	0.442	1		Ndufa6	0.00535654	0.146862	0.907	0.854	1		Psmc1	0.0694154	0.119355	0.034	0.018	1		Sel1l	0.103724	0.296137	0.121	0.026	1
Orc4	0.0527821	0.129706	0.091	0.061	1		Gm11808	0.0242257	0.0927452	0.406	0.322	1		Hddc2	0.0322894	0.134457	0.183	0.12	1		Eif2b1	2.31641e-07	0.128081	0.21	0.108	0.00370255		1810037I17Rik	0.00635317	0.1468	0.788	0.726	1		Cacybp	0.161303	0.119095	0.058	0.042	1		Atp5o.1	0.230634	0.295739	0.759	0.59	1
Dapk3	0.123895	0.12965	0.146	0.114	1		Abcg1	0.081105	0.0926451	0.138	0.108	1		Exosc1	0.0855997	0.134407	0.149	0.103	1		Cib1	0.000140516	0.127956	0.775	0.662	1		Plin3	0.000980104	0.146695	0.451	0.292	1		Smarcd2	0.121548	0.119028	0.089	0.066	1		Smim15	0.133675	0.295533	0.293	0.154	1
Rad21	0.286309	0.129595	0.163	0.141	1		Parp3	0.0013853	0.0926451	0.067	0.033	1		Btbd6	0.00699804	0.134386	0.079	0.03	1		Sem1	6.52868e-07	0.127945	0.98	0.972	0.0104354		Sptlc2	0.0471105	0.146601	0.611	0.51	1		D830025C05Rik	0.00207417	0.118887	0.049	0.018	1		Ccdc115	0.383838	0.295182	0.19	0.128	1
Adam17	0.05904	0.129577	0.13	0.092	1		Mrpl16	0.0770673	0.0926131	0.085	0.062	1		Cct8	0.0710821	0.134328	0.617	0.535	1		H2-Ab1	0.198837	0.127932	0.178	0.151	1		Krr1	0.0136071	0.146474	0.23	0.146	1		Idh1	0.00180765	0.118854	0.028	0.006	1		Sp3	0.266989	0.295108	0.276	0.179	1
Zfp330	0.0606368	0.129519	0.144	0.106	1		Selenoi	0.0424629	0.0925271	0.068	0.045	1		Mllt3	0.336549	0.134309	0.315	0.279	1		Psmd2	6.60364e-05	0.127849	0.609	0.458	1		Gabarapl2	0.00981069	0.146459	0.827	0.74	1		Itch	0.0441798	0.118604	0.114	0.08	1		Hsf1	0.165384	0.295067	0.138	0.051	1
Rbm14	0.0710659	0.129492	0.056	0.034	1		Spop	0.0587123	0.0924366	0.267	0.219	1		Mob1a	0.00739434	0.134304	0.237	0.143	1		Ccny	8.84399e-05	0.12783	0.348	0.236	1		Tmem51	0.0531028	0.146143	0.739	0.642	1		Scamp1	0.000577679	0.118491	0.018	0	1		Dgkz	0.231783	0.295037	0.431	0.308	1
Tomm34	0.119655	0.129049	0.124	0.094	1		Prps1	0.0422632	0.0921183	0.145	0.109	1		Slc3a2	0.0967595	0.134248	0.369	0.299	1		Rab27a	1.17822e-06	0.127653	0.262	0.15	0.0188327		Ubfd1	0.0343904	0.145774	0.243	0.174	1		Psmd8	0.0714942	0.117817	0.165	0.126	1		BC017643	0.122066	0.294952	0.241	0.103	1
Morc3	0.176068	0.129022	0.241	0.206	1		Rpl7	0.000147391	0.0920059	0.977	0.961	1		Rac2	0.149516	0.134035	0.938	0.93	1		Ndufa11	0.00220058	0.127617	0.763	0.664	1		Pomp	0.0204688	0.145734	0.938	0.903	1		2410015M20Rik	0.0390261	0.117426	0.113	0.079	1		Cspp1	0.248503	0.294872	0.259	0.154	1
1110059G10Rik	0.17737	0.128964	0.08	0.059	1		Safb	0.107674	0.091996	0.266	0.227	1		Gbp2	0.0369372	0.133978	0.217	0.15	1		Txn2	0.00110876	0.127541	0.649	0.528	1		Gon4l	0.0411008	0.145246	0.345	0.253	1		Klf5	0.0198253	0.117163	0.035	0.015	1		Lair1	0.111765	0.294648	0.155	0.051	1
Ndufa3	0.0290013	0.1289	0.206	0.152	1		Scyl3	0.0103006	0.091955	0.041	0.02	1		Ccr6	0.0124191	0.13391	0.048	0.013	1		Serpinb1a	0.000148343	0.127496	0.239	0.155	1		Ube2a	0.13791	0.145145	0.695	0.677	1		Stx7	0.0155321	0.116923	0.16	0.111	1		Polr2b	0.219264	0.29455	0.155	0.077	1
Tgfbr2	0.283247	0.128865	0.272	0.244	1		Oma1	0.00261506	0.0919002	0.062	0.031	1		Ube2n	0.0827632	0.133815	0.361	0.279	1		2410015M20Rik	0.00845185	0.1273	0.706	0.581	1		Zfp217	0.00662889	0.145115	0.265	0.167	1		Abcd2	0.020067	0.116884	0.114	0.076	1		Nipa2	0.177649	0.294414	0.259	0.154	1
Ebna1bp2	0.135545	0.128802	0.181	0.147	1		Yae1d1	0.105358	0.0918803	0.083	0.062	1		Dnmt3a	0.265184	0.133781	0.09	0.066	1		Fam160a2	2.73495e-06	0.127223	0.188	0.1	0.0437155		Cdc42se1	0.0288524	0.144991	0.85	0.83	1		Cant1	0.0187521	0.116828	0.061	0.034	1		Ostf1	0.122224	0.294261	0.948	0.872	1
1500015A07Rik	0.17266	0.128763	0.052	0.036	1		Ttyh3	0.124006	0.0918643	0.164	0.133	1		Bola2	0.0457681	0.133768	0.487	0.379	1		Tnip2	5.29411e-06	0.12718	0.169	0.088	0.0846211		Rgs2	0.376663	0.144911	0.907	0.872	1		Rpl7a	0.055167	0.116579	0.266	0.206	1		Slc25a5	0.108843	0.293902	0.776	0.59	1
Mdc1	0.0946459	0.128691	0.068	0.045	1		Igf1r	0.0649349	0.0918527	0.054	0.035	1		AI467606	0.00885207	0.133732	0.149	0.08	1		Golt1b	1.47677e-08	0.127124	0.179	0.077	0.000236047		Sec22b	0.0115057	0.144875	0.389	0.281	1		Carhsp1	0.0129477	0.116507	0.393	0.304	1		Rbm38	0.17735	0.293853	0.207	0.103	1
Snrnp48	0.0662913	0.128668	0.272	0.22	1		Psmd7	0.0985331	0.0918504	0.266	0.226	1		Mapkapk3	0.0158536	0.133713	0.101	0.05	1		Gsn	0.00112733	0.127015	0.653	0.53	1		St3gal4	0.762652	0.144477	0.695	0.694	1		Tmbim6	0.0553839	0.116327	0.693	0.584	1		Pigp	0.216573	0.293501	0.259	0.154	1
Ankle2	0.0147867	0.128626	0.097	0.058	1		Prkag2	0.0114655	0.0917744	0.046	0.024	1		Magt1	0.0514108	0.133682	0.2	0.14	1		Atp6v0d1	1.22957e-05	0.126952	0.761	0.594	0.196535		Snrpa1	0.0904126	0.144455	0.367	0.306	1		Sh3glb1	0.0615816	0.116247	0.762	0.664	1		Far1	0.193323	0.292995	0.241	0.128	1
3830406C13Rik	0.237868	0.128527	0.074	0.056	1		Scamp3	0.0137285	0.0916914	0.29	0.226	1		Ss18	0.301449	0.133316	0.22	0.186	1		Pgm1	3.51572e-06	0.12673	0.384	0.243	0.0561953		Nras	0.026597	0.144351	0.509	0.399	1		Scnn1a	0.0171083	0.116088	0.068	0.039	1		Gmcl1	0.0973362	0.292816	0.121	0.026	1
Gga2	0.29661	0.128473	0.299	0.269	1		Hsbp1	0.117313	0.0916602	0.28	0.239	1		Nacc2	0.0131015	0.133239	0.079	0.033	1		Psmd3	7.40314e-05	0.126627	0.41	0.287	1		Amd1	0.00133039	0.144345	0.301	0.174	1		Dnajc5	0.0314488	0.115807	0.313	0.243	1		Pald1	0.214127	0.292803	0.086	0.026	1
Rbm6	0.430983	0.128468	0.198	0.181	1		Mfsd6	0.0377127	0.0916083	0.067	0.044	1		Slc30a9	0.174182	0.133201	0.124	0.09	1		Mitd1	0.000413164	0.126517	0.201	0.129	1		Tmem131	0.148501	0.144222	0.473	0.42	1		Hpcal1	0.0594645	0.115346	0.289	0.227	1		Ncf1	0.0625198	0.291962	0.086	0	1
Atad2	0.0410444	0.128464	0.099	0.066	1		Cmtm6	0.0924125	0.0913801	0.243	0.205	1		Vps13c	0.0441985	0.132998	0.132	0.083	1		Tmed7	0.000157355	0.126255	0.574	0.438	1		Dnajc1	0.0315618	0.144077	0.367	0.274	1		Arhgap18	0.044102	0.115331	0.046	0.026	1		Mat2b	0.260359	0.291916	0.414	0.282	1
Prpsap1	0.40769	0.128436	0.171	0.153	1		Dscr3	0.00228969	0.091227	0.066	0.033	1		Jagn1	0.0432735	0.132901	0.113	0.066	1		Tax1bp1	0.00106263	0.126092	0.831	0.767	1		Rpl18a	0.000366612	0.144037	0.996	1	1		Gltp	0.0339599	0.115093	0.153	0.109	1		Ywhae	0.281085	0.291908	0.586	0.487	1
Max	0.0477427	0.128385	0.221	0.173	1		Ap1g1	0.053062	0.0908764	0.063	0.042	1		Esco1	0.186522	0.132898	0.225	0.179	1		Elob	0.00035772	0.126043	0.912	0.852	1		D830025C05Rik	0.000545854	0.143955	0.155	0.062	1		Stfa1	0.000577679	0.114982	0.018	0	1		Eci1	0.245893	0.291837	0.241	0.154	1
Cobll1	0.0379308	0.128236	0.078	0.048	1		Eif3i	0.0387055	0.0905215	0.584	0.496	1		Pomp	0.0743273	0.132754	0.628	0.545	1		Pfkfb3	4.85857e-06	0.12597	0.173	0.089	0.0776594		Gmppb	0.00134312	0.143929	0.235	0.125	1		Nisch	0.0203108	0.114969	0.501	0.407	1		Ccdc85b	0.272935	0.291552	0.121	0.051	1
Myg1	0.0668658	0.128234	0.082	0.055	1		Unc119b	0.0148619	0.0904899	0.053	0.029	1		Gtf2h4	0.01191	0.132751	0.085	0.037	1		Tirap	3.80641e-09	0.125921	0.178	0.073	6.08417e-05		Slc25a3	0.0179321	0.143873	0.916	0.92	1		Rpsa	0.0802672	0.114888	0.28	0.228	1		Plxnc1	0.338539	0.291376	0.172	0.103	1
Xpc	0.271782	0.128219	0.05	0.038	1		Rrp1b	0.104258	0.0904783	0.094	0.073	1		Kdm5d	0.00661164	0.132712	0.09	0.037	1		Mia2	0.00150391	0.125682	0.837	0.698	1		Rufy3	0.0699479	0.143676	0.235	0.174	1		Iws1	0.0201062	0.114865	0.04	0.018	1		2610507B11Rik	0.251818	0.291305	0.19	0.103	1
Smc2	0.0517425	0.12813	0.08	0.052	1		Snrpb	0.100936	0.0904655	0.607	0.554	1		Ppcs	0.0164668	0.132688	0.146	0.083	1		Gtf2f1	2.25224e-07	0.125468	0.323	0.189	0.00359998		Ddb1	0.19748	0.14333	0.381	0.333	1		Acta2	0.0399698	0.114751	0.379	0.31	1		Hbp1	0.305842	0.291272	0.293	0.205	1
Kctd14	0.0210331	0.128043	0.049	0.023	1		Eef1a1	5.80931e-07	0.0904638	0.991	0.98	0.00928559		Fam136a	0.00308624	0.132567	0.107	0.043	1		Tm9sf3	0.000379209	0.125432	0.714	0.593	1		Slc25a5	0.0188203	0.143317	0.965	0.965	1		Krit1	0.027847	0.114714	0.104	0.069	1		Ndufc2	0.339115	0.291269	0.483	0.436	1
Dalrd3	0.0791003	0.127977	0.103	0.073	1		Klhl6	0.0390235	0.0902555	0.524	0.455	1		Cd53	0.408109	0.132511	0.713	0.704	1		Uqcc2	0.000443932	0.125362	0.556	0.422	1		Nop14	0.0942211	0.143204	0.181	0.128	1		Noxred1	0.00439649	0.114656	0.023	0.005	1		Dmxl1	0.17405	0.291261	0.138	0.051	1
Hivep3	0.095287	0.127756	0.045	0.027	1		Zfand3	0.0510769	0.0902276	0.141	0.107	1		Ndufs5	0.0728062	0.132498	0.456	0.362	1		Slc35c1	1.03231e-05	0.125138	0.275	0.167	0.165004		Tbc1d1	0.0634548	0.143121	0.301	0.233	1		Nfyb	0.0149706	0.114561	0.064	0.035	1		Nde1	0.0400849	0.291245	0.103	0	1
Ocel1	0.122546	0.127722	0.138	0.106	1		AC129328.1	0.000481966	0.0901391	0.025	0.005	1		Tec	0.0349163	0.132469	0.155	0.096	1		Med30	0.000173755	0.125008	0.517	0.384	1		Gfer	0.0220854	0.142946	0.19	0.122	1		Pak2	0.0371663	0.11449	0.51	0.425	1		Myo1f	0.705637	0.291214	0.362	0.385	1
Nudcd2	0.0435819	0.12763	0.083	0.053	1		Ngrn	0.0403458	0.0900278	0.129	0.095	1		Nfkbil1	0.0910622	0.132438	0.158	0.113	1		Mafb	0.000526659	0.124941	0.57	0.442	1		Dpysl2	0.0289223	0.142721	0.319	0.233	1		Abhd11	0.00643592	0.114323	0.04	0.015	1		Nudt19	0.394356	0.291198	0.207	0.154	1
Sdad1	0.0835873	0.12759	0.089	0.062	1		Pim1	0.0118739	0.0900172	0.37	0.296	1		H1f0	0.153645	0.132212	0.065	0.04	1		Dnm1l	1.22046e-05	0.12493	0.147	0.075	0.195078		Atp5a1	0.0195643	0.142622	0.92	0.903	1		P2ry12	0.0176505	0.114305	0.026	0.009	1		Ifi47	0.250825	0.291139	0.534	0.41	1
Mcts1	0.0998128	0.127464	0.175	0.138	1		Kdm5b	0.162482	0.0898982	0.146	0.12	1		Tmem128	0.121907	0.132075	0.228	0.179	1		Gskip	0.000288132	0.124871	0.252	0.166	1		Eif3i	0.0155716	0.142555	0.774	0.674	1		Rabac1	0.0647673	0.114164	0.614	0.522	1		Tug1	0.177598	0.290949	0.172	0.077	1
Epc2	0.288555	0.127261	0.15	0.13	1		Chd8	0.222913	0.0898927	0.209	0.181	1		Tmem173	0.0306367	0.132056	0.161	0.1	1		Rab1a	0.000538845	0.124867	0.602	0.453	1		Oas2	0.0131972	0.142404	0.301	0.212	1		Sumo3	0.102136	0.114113	0.047	0.031	1		Rpia	0.0729858	0.290735	0.224	0.077	1
Phf2	0.0705471	0.127254	0.062	0.039	1		Dennd1a	0.0279364	0.0896716	0.085	0.056	1		Rpusd4	0.0227558	0.131989	0.093	0.047	1		Tmsb10	6.46936e-05	0.124493	0.994	0.978	1		Chchd1	0.0142375	0.142188	0.562	0.448	1		Rab21	0.0398447	0.113988	0.307	0.242	1		Cpsf7	0.127793	0.290689	0.19	0.077	1
Gbp5	0.00417048	0.127247	0.027	0.006	1		Bloc1s6	0.050764	0.089664	0.085	0.06	1		Klhl7	0.011634	0.131956	0.048	0.013	1		Rbmxl1	0.00457441	0.124487	0.33	0.249	1		Sp3	0.0640747	0.14208	0.527	0.424	1		Impa2	0.0179101	0.113833	0.049	0.025	1		Elmo1	0.411254	0.290208	0.397	0.308	1
Vipas39	0.0173669	0.127216	0.058	0.03	1		Tmed7	0.00842341	0.0894695	0.129	0.087	1		Pag1	0.0504831	0.131834	0.214	0.15	1		Ptpn12	0.00426279	0.124466	0.262	0.191	1		Exosc3	0.00832327	0.141891	0.478	0.354	1		Lsp1	0.0118684	0.113629	0.957	0.931	1		Psph	0.135331	0.290159	0.259	0.128	1
Nbr1	0.0695353	0.12717	0.076	0.05	1		Mrps7	0.0113049	0.0894538	0.135	0.093	1		Rab6a	0.0534003	0.131685	0.146	0.096	1		Gon4l	0.000260434	0.124458	0.298	0.204	1		Snx3	0.0575008	0.141833	0.805	0.792	1		Nlrp12	0.0944623	0.11349	0.25	0.202	1		Ifi214	0.184776	0.289849	0.207	0.103	1
Dcaf13	0.250323	0.12713	0.095	0.077	1		Gfod2	0.0066727	0.0893644	0.023	0.007	1		Pja2	0.00838265	0.131584	0.093	0.04	1		Med28	0.000377697	0.124264	0.572	0.454	1		Imp4	0.037122	0.141698	0.358	0.278	1		Atpif1	0.019128	0.11344	0.179	0.128	1		Ankrd40	0.116179	0.289731	0.19	0.077	1
Rexo1	0.154115	0.126852	0.194	0.161	1		Tbce	0.055317	0.0893525	0.082	0.058	1		Setd3	0.0377411	0.131539	0.242	0.173	1		Rac2	3.67013e-06	0.124246	0.958	0.941	0.0586633		Snx10	0.091944	0.14166	0.54	0.458	1		A530032D15Rik	0.00677611	0.113342	0.029	0.009	1		Stx11	0.0485258	0.289626	0.155	0.026	1
Cdc73	0.014168	0.126846	0.117	0.073	1		Trub2	0.084003	0.0892431	0.038	0.024	1		Ssr1	0.279911	0.131172	0.211	0.176	1		Srp19	0.00487083	0.124185	0.622	0.519	1		Cux1	0.00269762	0.141652	0.553	0.396	1		Cyba	0.00194413	0.113166	0.96	0.918	1		Sgta	0.1626	0.289559	0.241	0.128	1
Sgk3	0.37788	0.126788	0.134	0.117	1		Hjurp	0.0209739	0.0892264	0.142	0.102	1		Dcaf12	0.118929	0.131158	0.149	0.11	1		Mif	0.000933032	0.124133	0.515	0.395	1		Rps4x	0.000173077	0.141604	0.991	1	1		Ly6c1	0.0282211	0.112908	0.061	0.035	1		Fbxo8	0.17735	0.289216	0.207	0.103	1
Eed	0.288269	0.126671	0.15	0.128	1		Ndufb11	0.0909773	0.0891277	0.56	0.495	1		Cmc1	0.0555507	0.130807	0.341	0.259	1		Crispld2	3.09882e-10	0.123902	0.095	0.019	4.95316e-06		Rpl6	0.000606483	0.141592	0.987	0.993	1		Impa1	0.0197253	0.112727	0.037	0.017	1		Aco1	0.0625198	0.289177	0.086	0	1
Rbm4	0.152064	0.126627	0.021	0.011	1		Fam136a	0.0241381	0.0889806	0.076	0.049	1		Galk2	0.0144703	0.130741	0.146	0.083	1		Susd6	5.57927e-07	0.123832	0.408	0.26	0.0089179		Pex2	0.00636558	0.141539	0.327	0.212	1		Wfdc18	0.0151748	0.112665	0.016	0.003	1		Wdr95	0.426471	0.288765	0.155	0.103	1
Alkbh7	0.0392355	0.126574	0.074	0.045	1		Inf2	0.0165183	0.0889402	0.038	0.019	1		Zfp407	0.926668	0.1307	0.085	0.083	1		Ppp4c	0.00339085	0.123722	0.599	0.485	1		Fam26f	0.809864	0.141465	0.27	0.271	1		Parg	0.0291984	0.112594	0.044	0.023	1		Dock8	0.350606	0.288574	0.328	0.231	1
Nemf	0.687078	0.12649	0.163	0.156	1		Sec11a	0.0349996	0.0888539	0.634	0.578	1		Selenof	0.0838439	0.130694	0.665	0.571	1		P2ry1	2.60386e-09	0.123656	0.142	0.05	4.162e-05		Raly	0.0233266	0.141162	0.845	0.753	1		Prkab1	0.0189006	0.112506	0.087	0.054	1		Yipf5	0.103341	0.288366	0.276	0.128	1
Ascc3	0.482743	0.126345	0.128	0.114	1		Eif2b3	0.0265733	0.0886575	0.085	0.056	1		Ssbp4	0.0935378	0.130689	0.4	0.316	1		Mphosph10	0.000350445	0.123586	0.369	0.256	1		Aifm1	0.0177757	0.141149	0.248	0.163	1		Acox3	0.0550191	0.112395	0.095	0.066	1		Ak3	0.363792	0.288263	0.276	0.205	1
Sh2d3c	0.0571756	0.126287	0.083	0.055	1		Fam46c	0.0297965	0.0886246	0.397	0.332	1		Papola	0.127535	0.130639	0.389	0.326	1		Grpel1	0.000286988	0.123472	0.615	0.47	1		Uchl5	0.041605	0.141141	0.332	0.253	1		Elac1	0.0417539	0.111989	0.038	0.02	1		Polr3gl	0.16974	0.288124	0.172	0.077	1
Cited2	0.0211683	0.126281	0.163	0.112	1		Tmem184c	0.106886	0.0885036	0.037	0.024	1		2410015M20Rik	0.0538724	0.130638	0.6	0.538	1		Alox5ap	9.82812e-08	0.123293	0.982	0.976	0.00157093		Rtn3	0.140318	0.141134	0.673	0.594	1		Cep19	0.0054772	0.111905	0.098	0.057	1		Nfx1	0.121089	0.28809	0.155	0.051	1
Sec16a	0.070187	0.126111	0.072	0.047	1		Lck	0.132389	0.0884999	0.707	0.648	1		Ywhaz	0.185682	0.130432	0.566	0.482	1		Ier5	1.51106e-05	0.123165	0.94	0.877	0.241527		Mrpl19	0.00548265	0.141103	0.235	0.139	1		Rnh1	0.0917144	0.111885	0.123	0.094	1		Syne3	0.242236	0.288089	0.121	0.051	1
Slfn8	0.0213044	0.126002	0.105	0.067	1		Yipf3	0.0862575	0.0884179	0.171	0.135	1		Dnaja3	0.0535702	0.130385	0.11	0.066	1		1110008F13Rik	0.000395866	0.122918	0.877	0.813	1		Fpr2	0.147703	0.141071	0.407	0.344	1		Cradd	0.021176	0.111853	0.02	0.006	1		Ddit3	0.239182	0.288087	0.155	0.077	1
Pfn1	0.0313324	0.125933	0.94	0.917	1		Marf1	0.0539854	0.0882951	0.127	0.095	1		4833403J16Rik	0.0216617	0.130356	0.065	0.027	1		Casp1	0.000171225	0.122895	0.641	0.503	1		Txndc5	0.0195014	0.141001	0.381	0.285	1		Selenof	0.0976303	0.111279	0.163	0.128	1		Cnot7	0.358616	0.287992	0.259	0.179	1
Gnaq	0.0764099	0.125884	0.078	0.052	1		Ubxn7	0.141881	0.0882295	0.093	0.073	1		Irak4	0.0471603	0.130333	0.099	0.056	1		Vamp4	9.7539e-05	0.122553	0.621	0.485	1		Tbc1d10b	0.0347623	0.140888	0.509	0.403	1		Aplp2	0.0216792	0.111213	0.082	0.051	1		Trmt2b	0.0942624	0.287942	0.121	0.026	1
Timm10b	0.104774	0.125821	0.186	0.15	1		Ostm1	0.0334726	0.0881957	0.111	0.079	1		Scamp2	0.0499243	0.130243	0.166	0.11	1		Eef1g	0.000721936	0.122505	0.828	0.726	1		Ahr	0.065436	0.140881	0.27	0.201	1		Gga3	0.0939806	0.111179	0.031	0.017	1		Katnb1	0.0589313	0.287674	0.19	0.051	1
Rpl36	0.00412664	0.125639	0.94	0.945	1		Med1	0.0644815	0.0881894	0.197	0.16	1		Rab1b	0.126629	0.130219	0.192	0.146	1		Fam114a2	0.000285309	0.12219	0.374	0.268	1		Lamp1	0.00174516	0.140868	0.969	0.965	1		Anapc13	0.0193243	0.111178	0.042	0.02	1		Stoml2	0.336092	0.287625	0.19	0.128	1
Tsen34	0.0489322	0.125464	0.056	0.033	1		Impdh2	0.0867122	0.0881795	0.262	0.22	1		Mre11a	0.0150366	0.12992	0.087	0.04	1		Tcp1	0.000197061	0.122184	0.624	0.499	1		Tmem126a	0.00209411	0.14084	0.434	0.288	1		Cyp4f18	0.0622816	0.110942	0.718	0.644	1		Ndufb3	0.205807	0.287493	0.466	0.385	1
Ybx1	0.0224242	0.12537	0.802	0.738	1		Crkl	0.0273481	0.0881741	0.056	0.034	1		Ints6	0.0925464	0.1299	0.155	0.11	1		Gucd1	0.000266552	0.122078	0.236	0.154	1		Atraid	0.120102	0.140688	0.487	0.41	1		Snx2	0.05428	0.11091	0.061	0.039	1		Cenpq	0.326527	0.287394	0.172	0.103	1
Ccar1	0.164628	0.12537	0.26	0.225	1		Tmem59	0.0971289	0.0881133	0.539	0.476	1		Sra1	0.0498367	0.129795	0.366	0.276	1		Banp	1.38717e-08	0.122021	0.224	0.106	0.000221725		Akt1s1	0.00171116	0.140548	0.243	0.135	1		1500011B03Rik	0.0138924	0.110895	0.052	0.026	1		Zfp143	0.220698	0.287099	0.086	0.026	1
Prr5	0.198824	0.125104	0.12	0.097	1		Psap	0.116524	0.088087	0.412	0.359	1		Naca	0.00410079	0.129745	0.98	0.983	1		Map1lc3b	0.000207557	0.12183	0.922	0.871	1		Ankrd49	0.187225	0.140309	0.199	0.16	1		Triobp	0.0159959	0.110854	0.138	0.092	1		Gatad2a	0.569995	0.287007	0.293	0.256	1
Alg14	0.0120633	0.12503	0.037	0.014	1		C730034F03Rik	0.113261	0.0880419	0.044	0.029	1		Zfp84	0.0556597	0.129701	0.079	0.043	1		Zc3h12d	6.83602e-07	0.121779	0.198	0.101	0.0109267		Banp	0.00774502	0.140269	0.265	0.17	1		Lsm1	0.0596805	0.110751	0.064	0.042	1		Gnpda2	0.594039	0.28678	0.19	0.154	1
Plpp3	0.00321747	0.124998	0.031	0.008	1		Trp53rka	0.00329774	0.0879502	0.069	0.036	1		Polr2g	0.0960332	0.129682	0.361	0.289	1		Atp2a2	0.000208464	0.121368	0.396	0.279	1		Eepd1	0.000164291	0.140257	0.168	0.062	1		Irf2	0.015818	0.110565	0.445	0.35	1		Irf2bpl	0.580914	0.286704	0.276	0.256	1
Pja1	0.0414559	0.124817	0.078	0.048	1		Gm11361	0.0196979	0.0879479	0.498	0.411	1		Sys1	0.111758	0.12966	0.485	0.409	1		Hspd1	2.08454e-06	0.121324	0.544	0.38	0.0333193		Aig1	0.0011203	0.140057	0.159	0.069	1		Sec14l1	0.035599	0.110464	0.228	0.174	1		Mia2	0.584523	0.286464	0.241	0.205	1
Aftph	0.548464	0.124626	0.103	0.094	1		Zfp950	0.0404772	0.0878959	0.076	0.051	1		Nedd8	0.0245545	0.129477	0.721	0.635	1		Rplp1	7.10957e-08	0.121236	0.987	0.977	0.00113639		Arpc1b	7.95842e-05	0.14001	1	0.997	1		Slc35d2	0.0236786	0.110196	0.078	0.048	1		Cyth2	0.409194	0.286336	0.19	0.128	1
Zfp408	0.0126177	0.124616	0.017	0.003	1		Parp9	0.013242	0.0878069	0.118	0.08	1		Fth1	0.031679	0.129394	0.989	0.973	1		Ncoa4	1.53491e-05	0.12103	0.238	0.143	0.24534		Psmb1	0.0256945	0.139693	0.916	0.872	1		Creb1	0.0243699	0.110161	0.13	0.089	1		Mynn	0.234087	0.28601	0.155	0.077	1
Kcnk5	0.0154779	0.12454	0.043	0.019	1		Rpl39	0.00128109	0.0877888	0.976	0.974	1		C1d	0.118466	0.129373	0.245	0.189	1		Slc38a9	0.00479687	0.12099	0.289	0.212	1		Nkiras2	0.0568639	0.139212	0.438	0.354	1		Rps2	0.0218918	0.110106	0.226	0.165	1		Ints5.1	0.214127	0.285806	0.086	0.026	1
Usp34	0.192149	0.12453	0.254	0.223	1		Pam16	0.0123565	0.0877864	0.137	0.095	1		Chmp1b	0.0719042	0.129329	0.158	0.106	1		Ywhab	4.84786e-06	0.120953	0.868	0.763	0.0774882		Atp5d	0.0099401	0.139203	0.92	0.903	1		Dnaja1	0.0435719	0.109801	0.301	0.236	1		Trpm4	0.0400849	0.285697	0.103	0	1
Slc31a2	0.00192604	0.124285	0.039	0.011	1		Zfp646	0.0339999	0.0877594	0.142	0.105	1		Usp33	0.00381805	0.129238	0.079	0.027	1		Hsp90ab1	0.0226625	0.120952	0.982	0.95	1		Pdzd11	0.00465644	0.139147	0.226	0.128	1		Ctse	0.0155709	0.10948	0.21	0.149	1		AC149090.1	0.281424	0.285481	0.241	0.154	1
Sec13	0.12998	0.124096	0.12	0.092	1		Tnip2	0.00343466	0.0877038	0.029	0.009	1		Lias	0.12257	0.129024	0.13	0.09	1		Parp14	0.00330664	0.120816	0.449	0.352	1		Ost4	0.0324698	0.139034	0.898	0.816	1		Rab5b	0.0226247	0.109455	0.11	0.072	1		Grk6	0.22856	0.285122	0.345	0.231	1
Lrrk2	0.0649398	0.124052	0.186	0.142	1		Rpl4	0.00587736	0.0876742	0.967	0.958	1		Tomm7	0.530161	0.128959	0.589	0.551	1		Slc16a10	0.00011268	0.12081	0.325	0.224	1		Ola1	0.00464525	0.138974	0.593	0.448	1		Eef1b2	0.0881447	0.10943	0.353	0.293	1		Heatr1	0.142152	0.284818	0.103	0.026	1
Mrpl43	0.055462	0.123958	0.285	0.234	1		Blmh	0.0408836	0.0875043	0.096	0.067	1		Fbxo6	0.0152527	0.128916	0.068	0.027	1		Srprb	9.06636e-08	0.120664	0.207	0.101	0.00144917		Rtraf	0.0472941	0.138963	0.788	0.736	1		Tlr13	0.0278558	0.109316	0.166	0.12	1		Cd5	0.0979004	0.284706	0.069	0	1
Maea	0.156268	0.123834	0.109	0.084	1		Orc4	0.117192	0.0874641	0.128	0.101	1		Dap	0.141835	0.128897	0.318	0.259	1		Snf8	0.000950951	0.120461	0.757	0.615	1		Shtn1	0.00134998	0.138884	0.199	0.097	1		Spag7	0.0385535	0.109081	0.086	0.057	1		Arhgap10	0.234087	0.283756	0.155	0.077	1
Nkiras2	0.00536043	0.123791	0.062	0.028	1		Rbm12b2	0.00167437	0.0874428	0.037	0.013	1		Il2rb	0.524673	0.128804	0.397	0.362	1		Zfp36	4.52377e-09	0.120442	0.976	0.934	7.23079e-05		Ddx28	0.0403628	0.138333	0.35	0.264	1		Trpc4ap	0.181241	0.108829	0.153	0.126	1		Rbm15b	0.091267	0.283706	0.121	0.026	1
Cuta	0.13171	0.123755	0.181	0.147	1		Brd3	0.277075	0.087362	0.089	0.073	1		Sarnp	0.00267887	0.128597	0.332	0.203	1		Abracl	0.000388935	0.120278	0.927	0.858	1		Grb2	0.0117132	0.138171	0.894	0.847	1		Utp14a	0.0550907	0.108719	0.067	0.043	1		Gmppa	0.335096	0.283539	0.103	0.051	1
Khsrp	0.24867	0.123698	0.107	0.088	1		Tmem55b	0.0779791	0.0872969	0.179	0.144	1		Tpm1	0.0598542	0.128438	0.121	0.076	1		Sav1	5.1896e-06	0.120192	0.327	0.208	0.0829506		Zmiz2	0.185177	0.138146	0.42	0.361	1		Tmem120a	0.0649571	0.108708	0.056	0.035	1		Ppp2cb	0.309035	0.283514	0.172	0.103	1
Isca2	0.448687	0.123581	0.103	0.091	1		Dnajc1	0.0987729	0.0872721	0.207	0.171	1		Sf3b6	0.416552	0.128368	0.572	0.528	1		Lsm3	0.000493207	0.120135	0.458	0.357	1		Golgb1	0.0398266	0.138119	0.354	0.26	1		Emb	0.0435225	0.10862	0.744	0.638	1		Ttc13	0.304363	0.283442	0.207	0.128	1
Mlec	0.106917	0.123537	0.148	0.116	1		Pms2	0.0316536	0.0871906	0.081	0.054	1		Ifitm2	0.033136	0.128352	0.158	0.096	1		Cop1	5.55657e-07	0.119895	0.581	0.41	0.00888163		Dr1	0.00951962	0.137869	0.442	0.316	1		Ypel5	0.076284	0.108589	0.197	0.156	1		Atp1b1	0.348981	0.283082	0.672	0.564	1
Rsrp1	0.0856432	0.123527	0.621	0.606	1		Itpr2	0.189304	0.0870769	0.35	0.307	1		Map2k1	0.047257	0.12819	0.146	0.093	1		Nipsnap3b	0.000228519	0.119796	0.443	0.318	1		Tmem205	0.0204781	0.137604	0.288	0.201	1		Apc	0.0565311	0.108497	0.043	0.025	1		6030458C11Rik	0.556188	0.283055	0.19	0.154	1
Eri3	0.0619218	0.123497	0.043	0.023	1		Mtmr3	0.101368	0.0870708	0.101	0.078	1		Commd6	0.0359655	0.128154	0.265	0.186	1		1700020I14Rik	8.32623e-05	0.119783	0.342	0.228	1		Stk3	0.170402	0.13758	0.186	0.139	1		Pdcl3	0.048526	0.108365	0.098	0.068	1		Tnfaip8l2	0.118316	0.282772	0.397	0.231	1
Rps8	2.07484e-05	0.123468	0.975	0.972	0.331642		Hsd17b12	0.051419	0.0869299	0.118	0.087	1		Kcnq1ot1	0.0504273	0.128069	0.462	0.365	1		BC031181	0.000932668	0.11976	0.636	0.511	1		Ccar1	0.0330785	0.137361	0.562	0.448	1		Rhog	0.020912	0.108338	0.592	0.478	1		Chmp3	0.303777	0.2825	0.259	0.179	1
Zufsp	0.0852238	0.123452	0.221	0.177	1		Rev1	0.520245	0.0868453	0.056	0.049	1		Slc1a5	0.0227717	0.128002	0.161	0.096	1		Mpp1	0.00198621	0.119723	0.784	0.67	1		Borcs8	0.0274233	0.137358	0.619	0.507	1		Nabp2	0.0684642	0.108119	0.06	0.039	1		Crtam	0.0572848	0.282466	0.19	0.051	1
Mob4	0.254661	0.12318	0.245	0.214	1		Psmd13	0.0334417	0.0867236	0.23	0.18	1		Sec11c	0.196362	0.127975	0.586	0.518	1		Pgam1	0.00329871	0.119667	0.859	0.803	1		Lage3	0.0853907	0.137123	0.327	0.26	1		Psmd7	0.0255875	0.107893	0.027	0.011	1		Akap8l	0.19243	0.282397	0.207	0.103	1
Cisd3	0.038008	0.123037	0.062	0.036	1		Plekha1	0.0120832	0.0866745	0.097	0.062	1		4833420G17Rik	0.0409676	0.127797	0.301	0.219	1		Eif3k	7.7697e-05	0.119624	0.969	0.933	1		Cox7b	0.0353079	0.136956	0.841	0.788	1		Vav1	0.0512789	0.107881	0.16	0.12	1		P4hb	0.271791	0.282227	0.328	0.231	1
Rpl14	0.00362313	0.122889	0.953	0.945	1		Sdhaf2	0.0272535	0.0866414	0.122	0.087	1		Exosc3	0.0419871	0.127794	0.293	0.216	1		Gm46224	4.09654e-07	0.119605	0.183	0.089	0.00654791		Rgmb	0.000301629	0.136706	0.106	0.028	1		Dhdds	0.0458673	0.107806	0.044	0.025	1		Zrsr2	0.373164	0.282091	0.328	0.256	1
Cdkl1	0.0461415	0.122761	0.049	0.027	1		Ndufaf4	0.0558931	0.0866391	0.126	0.094	1		Sec61b	0.0971875	0.127774	0.806	0.754	1		Ccdc117	9.59228e-07	0.119599	0.168	0.081	0.0153323		Rps7	0.000302697	0.136308	1	1	1		P2ry1	0.0454684	0.107603	0.023	0.009	1		Uck1	0.0469583	0.282013	0.155	0.026	1
BC035044	0.00344088	0.122629	0.064	0.028	1		Rps13	8.30102e-05	0.0865286	0.975	0.966	1		Ctdspl2	0.0510958	0.127682	0.144	0.093	1		Sipa1	0.000610464	0.119575	0.497	0.373	1		Ptgir	0.0164419	0.136174	0.159	0.09	1		Dtx3l	0.0696298	0.107571	0.095	0.068	1		Wasl	0.406514	0.281451	0.207	0.154	1
Dcaf5	0.535262	0.122617	0.058	0.05	1		Thap2	0.013552	0.0864353	0.069	0.041	1		Flad1	0.0266371	0.127619	0.087	0.043	1		Tmem19	0.00161911	0.119475	0.206	0.136	1		Tor2a	0.00330668	0.136009	0.438	0.309	1		Myl12b	0.00536539	0.107317	0.91	0.857	1		Tulp4	0.639827	0.281406	0.603	0.59	1
Derl2	0.126426	0.122481	0.115	0.088	1		Secisbp2l	0.0241922	0.0863739	0.103	0.071	1		Rtn3	0.196254	0.127493	0.268	0.223	1		Btbd9	7.54834e-05	0.119164	0.237	0.148	1		Hs2st1	0.004958	0.135701	0.181	0.097	1		Pbx2	0.0421687	0.107301	0.214	0.163	1		Arpc1b	0.0899034	0.281088	1	0.974	1
Supt5	0.0873344	0.122328	0.157	0.122	1		Zfp637	0.0360919	0.0863674	0.071	0.047	1		Exoc6b	0.0142169	0.127458	0.087	0.04	1		Snx27	7.04216e-05	0.119139	0.348	0.241	1		Actb	0.0166298	0.135556	1	1	1		Sfpq	0.00603183	0.107255	0.163	0.106	1		Eif6	0.392385	0.281012	0.517	0.462	1
Tpt1	6.12772e-07	0.12229	0.973	0.972	0.00979454		Nup35	0.00843793	0.0862479	0.047	0.024	1		Ctsd	0.130392	0.127385	0.645	0.578	1		Ube2k	0.000293216	0.119087	0.566	0.446	1		Skap2	0.0237086	0.135466	0.85	0.826	1		Tspan5	0.0112718	0.107223	0.053	0.026	1		Retreg3	0.251818	0.280945	0.19	0.103	1
Zmiz1	0.269833	0.122195	0.159	0.134	1		Mat2a	0.13017	0.0862149	0.266	0.227	1		Sh2d3c	0.181649	0.127334	0.13	0.096	1		Fgd6	1.76733e-10	0.11898	0.086	0.013	2.8249e-06		Selenof	0.0529864	0.135402	0.885	0.847	1		Gng2	0.165596	0.106477	0.38	0.322	1		Tmem101	0.0400849	0.280902	0.103	0	1
Paip1	0.271183	0.122139	0.072	0.056	1		Mrs2	0.00437587	0.0861959	0.05	0.024	1		Zfp637	0.0227261	0.12715	0.099	0.05	1		Tomm22	0.000587651	0.118961	0.75	0.633	1		Adora2a	0.0940984	0.135388	0.08	0.045	1		Ncoa4	0.104032	0.106461	0.064	0.045	1		Copg1	0.292175	0.280834	0.172	0.103	1
Ost4	0.0679886	0.121753	0.421	0.366	1		Pfdn5	0.00775454	0.0861475	0.912	0.878	1		Ero1l	0.0137324	0.127078	0.127	0.066	1		Abcf1	0.000335924	0.118905	0.538	0.403	1		Slc35c1	0.00158086	0.135214	0.235	0.125	1		Rtraf	0.037044	0.106402	0.063	0.039	1		Pdia4	0.308008	0.280607	0.224	0.154	1
Smc1a	0.234787	0.121648	0.239	0.209	1		Cipc	0.007054	0.0861349	0.032	0.013	1		Clec2d	0.0563974	0.126902	0.38	0.299	1		Atp5d	0.000201598	0.118881	0.962	0.904	1		Rpl8	0.000709409	0.135201	1	1	1		Gm9733	0.0364927	0.106324	0.118	0.082	1		Ndufa10	0.429653	0.280496	0.414	0.359	1
Znrf1	0.0335469	0.121641	0.082	0.05	1		Ikzf3	0.0479049	0.0859546	0.088	0.061	1		Preb	0.0826032	0.126701	0.166	0.116	1		Sec23b	1.57111e-07	0.118853	0.291	0.164	0.00251127		Psmc6	0.106616	0.13515	0.531	0.451	1		Larp4b	0.0606616	0.106256	0.115	0.083	1		Cdpf1	0.16591	0.279368	0.172	0.077	1
Lbh	0.200566	0.121555	0.375	0.338	1		Higd2a	0.0948317	0.0859484	0.34	0.288	1		Tvp23b	0.112272	0.126668	0.121	0.083	1		Sfxn5	4.10744e-10	0.118632	0.145	0.047	6.56534e-06		Ppid	0.0376225	0.135123	0.252	0.177	1		Rnf139	0.0128047	0.106125	0.027	0.009	1		Cep350	0.160915	0.27935	0.31	0.179	1
Imp3	0.120112	0.121517	0.276	0.234	1		Paqr7	0.0159999	0.0858052	0.082	0.052	1		Map4	0.0750782	0.126649	0.203	0.146	1		Wfdc18	2.8255e-08	0.118617	0.118	0.039	0.000451629		Mrps18a	0.00448488	0.135059	0.482	0.347	1		Gab2	0.227861	0.10595	0.084	0.066	1		Lcorl	0.61736	0.279336	0.155	0.128	1
Gm15991	0.0111315	0.121424	0.035	0.013	1		Zkscan6	0.0142897	0.0857436	0.048	0.026	1		Ubald2	0.106652	0.126611	0.541	0.462	1		Tspan31	0.000382396	0.118548	0.478	0.344	1		Rnaseh2a	0.00484439	0.134923	0.248	0.146	1		Med7	0.0683779	0.105876	0.086	0.06	1		Btbd1	0.280797	0.279118	0.259	0.179	1
Rnf11	0.114359	0.121391	0.078	0.055	1		Rdh14	0.00789324	0.0856214	0.107	0.069	1		Cd200	0.00209458	0.126515	0.031	0	1		Trf	0.00475431	0.118259	0.89	0.822	1		Hras	0.0184262	0.134749	0.54	0.427	1		Chmp5	0.051724	0.105749	0.299	0.237	1		Serinc1	0.307808	0.278927	0.345	0.256	1
Chmp5	0.1028	0.121351	0.194	0.158	1		Psmg3	0.00288447	0.085404	0.066	0.034	1		Rbm5	0.199885	0.126366	0.392	0.329	1		Itgb1bp1	0.000250164	0.118053	0.476	0.348	1		Zkscan6	0.00398015	0.134664	0.133	0.059	1		Ppp1r10	0.00943652	0.105584	0.166	0.112	1		2210016L21Rik	0.124808	0.278872	0.19	0.077	1
Pop5	0.0923264	0.121273	0.227	0.183	1		Rpl11	1.74563e-05	0.0853784	0.985	0.974	0.279022		Eif1ax	0.0585745	0.126315	0.315	0.246	1		Psma5	0.000818034	0.118036	0.794	0.697	1		Eif2s2	0.0787021	0.134474	0.796	0.767	1		Rad52	0.00751624	0.105561	0.024	0.006	1		Jaml	0.0979004	0.278823	0.069	0	1
Banf1	0.190797	0.121258	0.217	0.183	1		Rps27a	0.000121289	0.0851438	0.977	0.969	1		Trpc4ap	0.0969525	0.126264	0.38	0.299	1		Psmb4	1.00522e-05	0.117599	0.881	0.801	0.160674		Pgm1	0.00232852	0.134428	0.341	0.222	1		Atp5j	0.0162661	0.105524	0.282	0.21	1		Ssu72	0.442496	0.278605	0.5	0.436	1
Trim24	0.224941	0.121226	0.124	0.103	1		Dhrs7b	0.0174619	0.0851246	0.063	0.038	1		Reep5	0.943089	0.126203	0.465	0.482	1		Atp5h	2.61483e-05	0.117593	0.969	0.941	0.417955		Ctsd	0.484685	0.134242	0.757	0.785	1		Txnl4a	0.0321036	0.105522	0.169	0.123	1		Gstm1	0.614043	0.27836	0.103	0.077	1
Lyl1	0.185182	0.121222	0.148	0.12	1		Mrpl18	0.0482122	0.0851006	0.317	0.26	1		Cln3	0.012044	0.12607	0.048	0.013	1		Dhrs1	0.00492888	0.117479	0.41	0.319	1		Tpt1	0.000190835	0.134169	1	1	1		Eloc	0.0225822	0.105158	0.147	0.103	1		Aff4	0.818189	0.278354	0.138	0.128	1
Rpl10a	0.00211791	0.121194	0.955	0.952	1		Gde1	0.0270069	0.0850973	0.105	0.073	1		Lamtor5	0.0616273	0.126062	0.369	0.289	1		Vps36	0.00147245	0.117256	0.488	0.377	1		Mecr	2.67467e-05	0.133867	0.155	0.045	0.427519		Vrk3	0.14619	0.104976	0.087	0.066	1		Mkrn2	0.227411	0.278157	0.086	0.026	1
Tmem131	0.476462	0.121192	0.058	0.048	1		Trpc4ap	0.480046	0.0849351	0.188	0.172	1		Relt	0.0148388	0.126015	0.068	0.027	1		P4ha1	1.55151e-05	0.116917	0.241	0.148	0.247993		H2afx	0.0038307	0.133829	0.31	0.194	1		Washc2	0.0353275	0.104471	0.401	0.317	1		Zzz3	0.142152	0.278091	0.103	0.026	1
Atpaf1	0.0061155	0.121151	0.029	0.008	1		Abcc5	0.159099	0.0849183	0.059	0.044	1		Slc35d2	0.0112904	0.12585	0.07	0.027	1		Mgme1	4.27583e-07	0.116899	0.159	0.073	0.00683449		Mlf2	0.102962	0.133755	0.54	0.451	1		Psmd10	0.0255493	0.104026	0.078	0.048	1		Gpr180	0.0625198	0.278072	0.086	0	1
Dennd1a	0.351439	0.12104	0.066	0.053	1		Psmg2	0.0324522	0.0848968	0.09	0.061	1		Spag9	0.0189802	0.125735	0.208	0.136	1		Ppil3	3.81299e-06	0.116618	0.306	0.183	0.0609468		Ankib1	0.00218993	0.133754	0.248	0.139	1		1600020E01Rik	0.00705491	0.103972	0.018	0.003	1		P2ry14	0.0625198	0.277866	0.086	0	1
Pten	0.0303269	0.12083	0.4	0.334	1		Kif3b	0.0115531	0.0848726	0.059	0.033	1		Zc3h7b	0.306756	0.125579	0.045	0.03	1		Lap3	8.35351e-06	0.116465	0.252	0.148	0.133523		Mplkip	0.0617166	0.133709	0.345	0.281	1		Ctbp2	0.0200249	0.1039	0.035	0.015	1		Ttc33	0.114808	0.277583	0.155	0.051	1
Npm1	0.0329322	0.120738	0.833	0.781	1		Zfp707	0.00646166	0.0848005	0.052	0.026	1		Hmbox1	0.319138	0.125451	0.104	0.08	1		Lsg1	3.58198e-05	0.116369	0.312	0.205	0.572544		Il15ra	0.000278301	0.133687	0.168	0.066	1		Bet1l	0.0373139	0.103884	0.093	0.062	1		Padi2	0.0665764	0.277548	0.138	0.026	1
Ech1	0.17826	0.120733	0.161	0.133	1		Slc25a12	0.11941	0.0847633	0.077	0.058	1		Iah1	0.0158622	0.125348	0.121	0.063	1		Rps9	3.12008e-09	0.116364	0.992	0.988	4.98713e-05		Mrpl23	0.0564735	0.133657	0.531	0.441	1		Trim12c	0.00693279	0.103752	0.324	0.24	1		Inip	0.0687734	0.277491	0.138	0.026	1
Isg15	0.015749	0.120702	0.041	0.017	1		Psmb8	0.0330859	0.0846518	0.828	0.787	1		Ankhd1	0.0678173	0.125254	0.242	0.176	1		Mfsd10	0.000218093	0.116076	0.337	0.23	1		Erp29	0.0452099	0.13345	0.912	0.938	1		Tlr6	0.00996342	0.103747	0.092	0.054	1		Tmub1	0.0625198	0.277365	0.086	0	1
Zfp598	0.35493	0.120701	0.045	0.034	1		Dnmt1	0.191756	0.0845648	0.12	0.098	1		Anapc4	0.0322377	0.12517	0.076	0.037	1		Psmb1	0.000160243	0.115927	0.948	0.896	1		Guk1	0.030465	0.133339	0.398	0.302	1		Washc3	0.0577878	0.103744	0.031	0.015	1		Golga7	0.179584	0.277335	0.397	0.256	1
Exosc1	0.0812256	0.120673	0.085	0.058	1		BC005624	0.03391	0.0845192	0.25	0.201	1		Ptpn18	0.0668962	0.125021	0.932	0.887	1		Gpr108	0.021847	0.115755	0.488	0.4	1		G3bp1	0.0746241	0.133326	0.637	0.538	1		Cdc40	0.0432404	0.103566	0.123	0.088	1		Rpe	0.583579	0.27684	0.103	0.077	1
Ppargc1b	0.082343	0.120655	0.033	0.017	1		Tnk2	0.00180818	0.0842725	0.04	0.015	1		Nup62	0.00801718	0.124972	0.073	0.027	1		Hspa14	0.000768682	0.115606	0.378	0.268	1		Kti12	0.0738166	0.13315	0.208	0.149	1		Got1	0.00895854	0.103558	0.02	0.005	1		Zfp69	0.0625198	0.276824	0.086	0	1
Rps15	0.000502994	0.120504	0.963	0.963	1		Borcs8	0.0272802	0.0840472	0.316	0.254	1		L1cam	0.00858057	0.12493	0.062	0.02	1		Pyurf	0.000117835	0.115376	0.239	0.151	1		Lman2l	0.0653125	0.133003	0.296	0.233	1		Tmem222	0.130853	0.103429	0.046	0.031	1		Borcs8	0.10588	0.276739	0.448	0.256	1
Hmgxb4	0.172579	0.12047	0.045	0.03	1		Gopc	0.00334033	0.0839924	0.078	0.044	1		Cdyl2	0.258926	0.124899	0.068	0.047	1		Trabd	1.58343e-05	0.11536	0.471	0.341	0.253096		Ldhb	0.127622	0.132907	0.332	0.267	1		Cfl1	0.0300931	0.10298	0.811	0.74	1		Lhfp	0.0979004	0.276585	0.069	0	1
Gfpt1	0.122063	0.120435	0.052	0.034	1		Chid1	0.0207499	0.0838787	0.061	0.036	1		Pdcd2	0.10108	0.124838	0.318	0.249	1		Sdcbp	0.00018517	0.115244	0.895	0.791	1		Gbp4	0.00118786	0.132667	0.093	0.028	1		Zdhhc4	0.0194893	0.102798	0.031	0.012	1		Lsm10	0.142722	0.276499	0.224	0.103	1
Ints6l	0.0810004	0.120292	0.033	0.017	1		Zfp952	0.00148586	0.0838765	0.031	0.009	1		Prrc2b	0.431934	0.12463	0.299	0.272	1		Mrpl12	3.74539e-07	0.115072	0.539	0.352	0.00598663		Mrps21	0.111977	0.132465	0.69	0.632	1		Prrg2	0.0858624	0.102541	0.103	0.076	1		Abcf1	0.194315	0.276386	0.466	0.333	1
Psmd5	0.0175095	0.120275	0.078	0.044	1		Tbc1d4	0.177557	0.0838521	0.062	0.047	1		Ssbp1	0.178062	0.124574	0.254	0.209	1		Pdcd10	0.00039677	0.115034	0.708	0.566	1		Rpl10-ps3	0.0587329	0.132458	0.319	0.25	1		Mlxip	0.0627645	0.102429	0.062	0.04	1		Nck1	0.0603174	0.276343	0.276	0.103	1
Bcl7b	0.438629	0.120264	0.153	0.139	1		Rpl37a	0.000770243	0.083844	0.979	0.968	1		Rbm42	0.0509689	0.124495	0.346	0.259	1		Mpst	6.28646e-06	0.11492	0.229	0.131	0.100483		Cuta	0.0246443	0.132397	0.606	0.521	1		Zfp407	0.03558	0.102236	0.047	0.026	1		Sdccag8	0.169676	0.275981	0.138	0.051	1
Scaf4	0.0322312	0.120245	0.05	0.027	1		Calcoco1	0.538285	0.0838299	0.045	0.039	1		Cep68	0.0949989	0.124459	0.079	0.047	1		Kif2a	3.91594e-07	0.114822	0.361	0.217	0.00625924		Eif1a	0.0319883	0.132294	0.407	0.312	1		Vti1b	0.0192344	0.102115	0.124	0.083	1		Sirt5	0.091267	0.27596	0.121	0.026	1
Mrto4	0.0250892	0.120132	0.097	0.061	1		Gle1	0.0392106	0.0838216	0.103	0.073	1		Med17	0.117974	0.124429	0.101	0.066	1		Ptges3	0.000764442	0.114731	0.593	0.465	1		Lyrm2	0.0149292	0.132047	0.279	0.194	1		Rit1	0.0135451	0.102011	0.114	0.072	1		9430015G10Rik	0.15478	0.275929	0.052	0	1
Slc25a37	0.0627082	0.120034	0.144	0.108	1		Slfn1	0.0327194	0.0838066	0.477	0.402	1		Hells	0.0515358	0.124348	0.076	0.04	1		Hmbs	3.75258e-06	0.114383	0.265	0.156	0.0599813		Esrra	0.000303216	0.132032	0.292	0.153	1		Sp3os	0.025628	0.101956	0.11	0.074	1		Mbtps2	0.0979004	0.274894	0.069	0	1
Cd2ap	0.0340322	0.119996	0.299	0.234	1		Smc2	0.0649329	0.0837608	0.081	0.058	1		Polr2h	0.0337651	0.12433	0.158	0.1	1		Ssr3	0.000135544	0.114334	0.735	0.598	1		Chd1l	0.0301363	0.131912	0.102	0.052	1		Herpud1	0.00997197	0.101732	0.234	0.168	1		Atl2	0.117916	0.274891	0.155	0.051	1
Ccdc88a	0.281376	0.119894	0.07	0.055	1		Gart	0.047008	0.0837058	0.136	0.102	1		Zdhhc2	0.092627	0.124325	0.048	0.023	1		Snx10	1.24992e-05	0.114194	0.641	0.473	0.199788		Hist1h1e	0.197294	0.13187	0.412	0.358	1		Ogfr	0.085162	0.101731	0.125	0.094	1		C1qtnf6	0.189888	0.274289	0.172	0.077	1
Ddb1	0.23531	0.11975	0.118	0.097	1		Ubxn2a	0.118808	0.0836937	0.114	0.091	1		Naa38	0.0220566	0.124256	0.192	0.12	1		Acadvl	0.000101321	0.113872	0.333	0.226	1		Canx	0.185214	0.131746	0.704	0.653	1		Hsd17b4	0.0209863	0.101561	0.02	0.006	1		Eif4b	0.260647	0.27417	0.466	0.333	1
Cd38	0.106079	0.119714	0.179	0.142	1		Dym	0.0693982	0.0835638	0.062	0.042	1		Atp6v0d1	0.0211676	0.124173	0.152	0.09	1		Smox	4.54644e-05	0.113691	0.315	0.212	0.726703		Orai3	0.15236	0.131436	0.442	0.372	1		Gm46224	0.019147	0.101539	0.028	0.011	1		Stard10	0.230546	0.274144	0.224	0.128	1
Sclt1	0.0538277	0.119707	0.078	0.05	1		Yipf4	0.0778092	0.083556	0.219	0.18	1		Tufm	0.0266789	0.124064	0.127	0.073	1		Lrrc59	0.000567683	0.113441	0.448	0.332	1		Vps53	0.0543586	0.131103	0.367	0.271	1		Rnf13	0.0193481	0.101513	0.233	0.171	1		Lin37	0.236399	0.274044	0.121	0.051	1
Cep162	0.0783821	0.119704	0.062	0.039	1		Pank3	0.0506956	0.0835248	0.046	0.028	1		Capn15	0.0529977	0.123989	0.118	0.073	1		Sarnp	0.000224597	0.113424	0.558	0.414	1		Pdlim1	0.0659226	0.130808	0.473	0.399	1		Pcsk7	0.0327791	0.101486	0.132	0.092	1		Ehd3	0.0625198	0.273983	0.086	0	1
Ssr1	0.426458	0.119618	0.122	0.108	1		Akap10	0.492105	0.0835106	0.052	0.045	1		Noc2l	0.146708	0.123885	0.161	0.12	1		Zfp706	8.76111e-05	0.113283	0.872	0.765	1		Pmm2	0.0299081	0.130647	0.27	0.188	1		Amfr	0.018237	0.101385	0.21	0.154	1		Cdc42se1	0.396461	0.27388	0.534	0.487	1
Lsg1	0.0621497	0.119598	0.153	0.116	1		Psmd6	0.0676426	0.0834877	0.185	0.148	1		Mndal	0.149927	0.12386	0.769	0.704	1		Kif3b	2.94767e-05	0.113279	0.205	0.12	0.471155		Sppl2a	0.174226	0.130619	0.659	0.597	1		Zkscan6	0.0935412	0.101344	0.046	0.029	1		Ehd4	0.181035	0.273669	0.207	0.103	1
Trappc5	0.21954	0.119567	0.214	0.184	1		mt-Nd6	0.183391	0.0834795	0.103	0.082	1		Psmb1	0.132802	0.123812	0.834	0.774	1		Snrnp27	0.00278533	0.112789	0.415	0.311	1		Gbp7	0.0466789	0.130463	0.217	0.153	1		Zfp825	0.0152304	0.10131	0.016	0.003	1		Tmbim1	0.220698	0.273648	0.086	0.026	1
Zbtb14	0.00644166	0.119384	0.037	0.013	1		Kmt2b	0.159462	0.0834456	0.121	0.099	1		Zmat2	0.116147	0.123791	0.394	0.329	1		Trim11	0.00010551	0.112766	0.17	0.097	1		Fgfr1op2	0.0263149	0.130418	0.65	0.524	1		Zbtb42	0.0415415	0.101223	0.075	0.048	1		Ralgapa2	0.165801	0.273613	0.103	0.026	1
Uqcc3	0.0289944	0.119357	0.194	0.142	1		Fkrp	0.65127	0.0834359	0.051	0.046	1		Sirt2	0.0911316	0.123736	0.192	0.14	1		Desi1	1.36165e-06	0.112728	0.204	0.106	0.0217645		Lap3	0.0241295	0.130127	0.265	0.188	1		Phospho2	0.0874277	0.101138	0.033	0.018	1		Tmem126a	0.299362	0.273593	0.345	0.256	1
Arrb2	0.297975	0.119286	0.07	0.055	1		Gcc2	0.247971	0.0833753	0.132	0.113	1		Armc1	0.059604	0.12371	0.135	0.086	1		Igsf8	4.2766e-05	0.112613	0.54	0.391	0.683572		Me2	0.0431681	0.130125	0.46	0.382	1		Trim25	0.0319252	0.101132	0.139	0.099	1		Hyou1	0.511817	0.27348	0.086	0.051	1
Pptc7	0.516171	0.119254	0.064	0.055	1		Cept1	0.0571446	0.0829656	0.119	0.088	1		Stmn2	0.0651388	0.123608	0.011	0	1		Rap2c	2.82268e-05	0.112264	0.392	0.272	0.451177		Gmpr2	0.0326647	0.129653	0.345	0.253	1		Swi5	0.0619504	0.100755	0.096	0.068	1		Zfp846	0.0979004	0.27339	0.069	0	1
Zfp217	0.00996134	0.119121	0.043	0.017	1		Dhx38	0.110778	0.0829406	0.062	0.045	1		Klrb1f	0.432759	0.123574	0.025	0.017	1		Cox20	4.93054e-05	0.112261	0.343	0.233	0.788098		Flt1	0.0715419	0.129507	0.199	0.142	1		Tmem38b	0.0921739	0.100397	0.228	0.185	1		F8a	0.142152	0.273281	0.103	0.026	1
Parp3	0.252035	0.119059	0.058	0.044	1		Galnt7	0.128593	0.0828713	0.123	0.099	1		Psma3	0.179092	0.123545	0.71	0.628	1		Nrgn	0.109766	0.112228	0.023	0.012	1		Adrm1	0.0222126	0.129475	0.473	0.361	1		Rbms1	0.0907235	0.100346	0.453	0.384	1		Cd6	0.0625198	0.273252	0.086	0	1
Smn1	0.0329871	0.11904	0.126	0.086	1		Magi3	0.0828275	0.082825	0.024	0.013	1		Grb2	0.266188	0.123499	0.456	0.409	1		Ripor2	0.000205451	0.112072	0.27	0.182	1		Golga3	0.0302783	0.129407	0.199	0.128	1		Nsmce1	0.0460345	0.100223	0.023	0.009	1		R3hcc1l	0.0659148	0.273046	0.19	0.051	1
Usp6nl	0.240152	0.11898	0.066	0.05	1		Ptcd3	0.0151341	0.0825708	0.066	0.039	1		Osbpl2	0.0634498	0.123491	0.073	0.04	1		Msr1	2.61194e-05	0.111905	0.662	0.492	0.417492		Rras	0.075189	0.129361	0.832	0.792	1		Prkag1	0.0622856	0.0997408	0.085	0.059	1		Sfxn3	0.266626	0.272947	0.19	0.103	1
Zhx2	0.0295292	0.118963	0.023	0.008	1		Slc39a1	0.0566649	0.0825322	0.052	0.033	1		Tmem65	0.173192	0.123459	0.079	0.053	1		Mrpl57	0.00232067	0.111849	0.693	0.566	1		Eloc	0.0450788	0.129206	0.642	0.552	1		Slc31a2	0.0617131	0.0996387	0.064	0.042	1		Ykt6	0.0572848	0.272879	0.19	0.051	1
Gtf2h2	0.0194662	0.118929	0.082	0.047	1		Cd47	0.0295682	0.0823576	0.804	0.742	1		Rnf157	0.0169046	0.123388	0.076	0.033	1		Pdrg1	5.11337e-06	0.111727	0.182	0.096	0.0817321		Arrdc2	0.00217643	0.129203	0.133	0.056	1		Gm15283	0.00336375	0.0996352	0.017	0.002	1		Agpat1	0.0625198	0.272728	0.086	0	1
Slc37a3	0.0301061	0.118788	0.023	0.008	1		Usp7	0.0778127	0.082353	0.232	0.193	1		Taf12	0.0647062	0.123368	0.223	0.163	1		F630028O10Rik	0.000114045	0.111618	0.22	0.139	1		Mrpl24	0.0278052	0.128958	0.575	0.441	1		Arl6ip4	0.0206245	0.0995886	0.037	0.017	1		Rras2	0.266989	0.272584	0.276	0.179	1
Cfdp1	0.079499	0.118577	0.208	0.166	1		Txndc16	0.0155913	0.0823415	0.045	0.024	1		Oxa1l	0.0980773	0.123331	0.22	0.166	1		Abhd5	1.17125e-07	0.111448	0.282	0.158	0.00187212		Siah2	0.0690576	0.128905	0.358	0.281	1		Dnmbp	0.0442782	0.0995622	0.034	0.017	1		Nup160	0.220698	0.272447	0.086	0.026	1
Myh9	0.119486	0.118552	0.449	0.392	1		Izumo1r	0.186064	0.0822922	0.121	0.1	1		Glipr1	0.137078	0.123132	0.2	0.156	1		F11r	7.71525e-11	0.111391	0.085	0.012	1.23321e-06		Adpgk	0.0137013	0.1289	0.181	0.108	1		Kpnb1	0.204192	0.099101	0.045	0.032	1		Ociad1	0.250314	0.272437	0.466	0.333	1
Dnase2a	0.720415	0.118423	0.186	0.181	1		Cox5a	0.217625	0.0821981	0.525	0.495	1		Apool	0.152121	0.12312	0.132	0.096	1		Tbk1	0.0106984	0.111312	0.224	0.164	1		Sf3a1	0.0155863	0.128874	0.204	0.125	1		Mid1ip1	0.310098	0.099041	0.188	0.163	1		Gm12258	0.0979004	0.272418	0.069	0	1
Zfand6	0.393664	0.11832	0.266	0.242	1		Spcs1	0.0498838	0.0821367	0.34	0.282	1		Diaph1	0.155754	0.123048	0.358	0.296	1		Spop	0.000170402	0.1113	0.796	0.663	1		Rpl31	0.16095	0.128784	0.929	0.885	1		Ybx1	0.0434952	0.0990263	0.324	0.256	1		Acadl	0.483758	0.272392	0.397	0.333	1
Pck2	0.0539955	0.118153	0.08	0.052	1		Pbdc1	0.0965393	0.0820849	0.13	0.102	1		Slc35b1	0.0107969	0.123046	0.124	0.063	1		Eif6	0.000496024	0.111204	0.717	0.585	1		Synj2bp	0.0670669	0.128734	0.35	0.274	1		Psma2	0.0449302	0.0990185	0.193	0.145	1		Cop1	0.133863	0.272349	0.224	0.103	1
Ufsp2	0.138786	0.118126	0.076	0.055	1		Mettl2	0.0203637	0.0820818	0.048	0.027	1		Lmnb1	0.0932922	0.122846	0.146	0.103	1		Smyd3	9.27579e-07	0.111186	0.156	0.073	0.0148264		Glrx2	0.0246829	0.128685	0.531	0.444	1		Znrd1	0.172099	0.0988652	0.077	0.059	1		Mov10	0.0979004	0.272165	0.069	0	1
Rdx	0.272292	0.118126	0.183	0.158	1		Mdn1	0.032782	0.0819271	0.174	0.129	1		Utp14a	0.13368	0.122721	0.254	0.203	1		Ier3ip1	0.00666247	0.111006	0.658	0.534	1		Mus81	0.00689334	0.128512	0.106	0.045	1		Vps28	0.0412325	0.0987775	0.409	0.324	1		Lin9	0.678802	0.272076	0.069	0.051	1
Rplp0	0.00224561	0.118096	0.967	0.948	1		Cbx3	0.161855	0.081828	0.497	0.44	1		Mrpl42	0.0252662	0.122609	0.358	0.256	1		Ufd1	5.39419e-05	0.110816	0.35	0.232	0.862207		Ywhaq	0.090584	0.128485	0.69	0.615	1		Dhrs1	0.0434475	0.0986432	0.034	0.017	1		Zfp652	0.41928	0.27194	0.155	0.103	1
Mrpl17	0.359532	0.11796	0.107	0.092	1		Etfbkmt	0.0248986	0.0815652	0.09	0.06	1		Cct5	0.0675011	0.122422	0.642	0.561	1		Mrpl24	0.00569865	0.110806	0.621	0.513	1		Adora2b	0.0033794	0.128289	0.186	0.097	1		Slc16a6	0.0437405	0.09859	0.097	0.066	1		Prkag2	0.0942624	0.271714	0.121	0.026	1
Rnf7	0.349154	0.117921	0.157	0.139	1		Trp53bp1	0.000925381	0.0814557	0.046	0.018	1		Hmox2	0.0436774	0.122384	0.245	0.173	1		E030030I06Rik	5.00751e-07	0.110749	0.241	0.131	0.00800401		Tmem159	0.00261037	0.128205	0.181	0.09	1		Adam10	0.0592485	0.0985521	0.084	0.057	1		Ssbp1	0.269225	0.27135	0.207	0.128	1
Pnpla2	0.147958	0.117876	0.155	0.125	1		Cox7a2l	0.0693171	0.0813858	0.896	0.859	1		Nomo1	0.0119704	0.122359	0.054	0.017	1		Metap2	3.3738e-05	0.110721	0.561	0.411	0.539267		Ndufab1	0.036685	0.128016	0.637	0.528	1		Fam174a	0.0413241	0.0984304	0.201	0.151	1		Mob3c	0.0625198	0.271253	0.086	0	1
Isg20	0.127618	0.117863	0.056	0.038	1		Nxt1	0.0104291	0.0813647	0.099	0.064	1		Nisch	0.239349	0.122163	0.332	0.286	1		Rpl7l1	0.000216584	0.110653	0.47	0.346	1		Usp40	0.0323383	0.12794	0.15	0.09	1		Rpl35a	0.153071	0.0981828	0.44	0.379	1		Tmsb4x	0.0331715	0.271106	1	1	1
Vezf1	0.0338315	0.117862	0.184	0.134	1		Aasdhppt	0.0405784	0.0812696	0.1	0.072	1		Ngrn	0.12674	0.122123	0.169	0.126	1		Ndufs8	0.00457994	0.110594	0.7	0.604	1		Rpl15	0.00118064	0.127919	0.991	0.993	1		Cox19	0.116227	0.0976981	0.089	0.066	1		Lcor	0.161175	0.270929	0.138	0.051	1
Wdr26	0.170445	0.117855	0.293	0.256	1		Ddost	0.220533	0.0812601	0.255	0.222	1		Rad1	0.0561655	0.122064	0.079	0.043	1		Pmm2	7.40945e-06	0.110513	0.286	0.174	0.118433		Umps	0.00640545	0.127825	0.274	0.17	1		Rpl17	0.0350379	0.0976667	0.842	0.75	1		Vamp8	0.180253	0.270757	0.655	0.564	1
Eif2s2	0.318971	0.117761	0.392	0.369	1		Ncbp2	0.0335982	0.081122	0.082	0.055	1		Pon2	0.0830106	0.121942	0.228	0.169	1		Mycbp	7.24837e-07	0.110458	0.191	0.096	0.0115858		Rab9	0.00987909	0.127557	0.381	0.271	1		Hacd2	0.053968	0.0974812	0.114	0.082	1		Prpf39	0.379388	0.270754	0.276	0.205	1
Rpn2	0.343332	0.117692	0.173	0.153	1		Fam98b	0.0301846	0.0810884	0.053	0.032	1		Lsm1	0.0406944	0.121887	0.315	0.233	1		Ccl24	0.00352727	0.11036	0.204	0.143	1		Mfsd7a	0.00513543	0.127543	0.15	0.073	1		Rassf1	0.0422757	0.0974661	0.061	0.037	1		Kat5	0.0942624	0.270639	0.121	0.026	1
P4ha1	0.0279313	0.11769	0.062	0.034	1		Trim28	0.0612958	0.0810468	0.152	0.119	1		Eif2b1	0.0321555	0.121805	0.076	0.037	1		Usf1	9.93849e-05	0.110305	0.684	0.523	1		Pacsin2	0.0392785	0.127475	0.522	0.427	1		Cd86	0.046322	0.0974498	0.044	0.025	1		Usp21	0.0979004	0.270589	0.069	0	1
Atp5h	0.0341381	0.117429	0.662	0.588	1		Hpf1	0.0476478	0.080933	0.176	0.135	1		Lpcat1	0.108005	0.121707	0.076	0.047	1		Rnft1	9.11976e-06	0.110292	0.287	0.181	0.14577		Cnot8	0.208938	0.127292	0.5	0.462	1		Cd93	0.00193939	0.0973001	0.015	0	1		Ints6	0.0580431	0.270445	0.224	0.077	1
Gm39321	0.0898734	0.117393	0.07	0.047	1		Pex10	0.0363168	0.0809064	0.029	0.014	1		Chd9	0.342434	0.121652	0.079	0.06	1		Mvp	0.000115123	0.110178	0.531	0.396	1		Pla2g15	0.0107131	0.12727	0.159	0.087	1		Usmg5	0.0509408	0.0971508	0.157	0.117	1		Sf3b5	0.230767	0.270214	0.655	0.513	1
Fbxw7	0.434788	0.117241	0.083	0.072	1		Mrpl33	0.119533	0.0807792	0.414	0.371	1		Ifi204	0.0896927	0.121292	0.118	0.076	1		Bzw1	0.000398272	0.110107	0.615	0.484	1		Rps16	0.000415382	0.12726	1	1	1		Irf1	0.0664217	0.0969861	0.261	0.208	1		Btbd10	0.523939	0.270145	0.172	0.128	1
Zfp143	0.0286084	0.117239	0.041	0.019	1		Acat2	0.0175677	0.0807067	0.055	0.032	1		Hdgfl3	0.0343828	0.121065	0.115	0.066	1		Cox6c	0.000980715	0.110097	0.96	0.92	1		Tsnax	0.0283596	0.127159	0.248	0.174	1		Itgb1bp1	0.119439	0.0969597	0.111	0.085	1		Gpaa1	0.242236	0.269735	0.121	0.051	1
Fam189b	0.0252991	0.11687	0.041	0.019	1		Eif4a2	0.0176743	0.0806769	0.737	0.664	1		Tmem164	0.0275299	0.121037	0.068	0.03	1		Rpe	8.99659e-05	0.109897	0.311	0.206	1		Nmi	0.0857135	0.127086	0.425	0.358	1		Igtp	0.0664932	0.0968055	0.088	0.062	1		Celf1	0.253597	0.269589	0.414	0.308	1
Lrrk1	0.0439868	0.116738	0.078	0.048	1		Dusp19	0.0376379	0.0804833	0.055	0.034	1		Mfsd6	0.253244	0.120867	0.113	0.086	1		Rnd3	4.90818e-05	0.109835	0.239	0.148	0.784523		Ubxn6	0.0492234	0.126928	0.429	0.344	1		Dgat2	0.0738284	0.0967489	0.095	0.068	1		Scn1b	0.332196	0.268494	0.069	0.026	1
Ablim1	0.427813	0.116663	0.435	0.414	1		Abcf3	0.101611	0.0804632	0.081	0.06	1		Rcc2	0.0522029	0.120782	0.265	0.196	1		Gorasp2	3.92023e-05	0.109654	0.419	0.288	0.626609		Cxxc1	0.132568	0.12688	0.248	0.194	1		Marf1	0.05911	0.0967249	0.097	0.068	1		Zfp780b	0.464209	0.268126	0.121	0.077	1
Usp47	0.319582	0.116557	0.072	0.058	1		Agtpbp1	0.0831712	0.0804236	0.06	0.041	1		Sugp1	0.0805611	0.120709	0.085	0.05	1		Ppih	0.000394293	0.109442	0.309	0.21	1		Nudt9	0.0642561	0.126876	0.265	0.198	1		Rnf144a	0.0187481	0.0964511	0.344	0.262	1		Gigyf1	0.251818	0.268095	0.19	0.103	1
Brcc3	0.0276221	0.116552	0.107	0.069	1		Rpl13a	0.139591	0.0804206	0.755	0.713	1		Myl12b	0.0455258	0.120549	0.904	0.857	1		Bub3	0.000308413	0.109355	0.603	0.454	1		Zc3h15	0.0371085	0.126782	0.509	0.403	1		Pura	0.170068	0.0962831	0.072	0.054	1		Ccdc130	0.214127	0.267668	0.086	0.026	1
Fkbp11	0.0125491	0.116503	0.047	0.02	1		Gtf3a	0.219775	0.0803821	0.165	0.141	1		Mcm6	0.0449591	0.120318	0.104	0.06	1		Ctnna1	0.00119934	0.109243	0.403	0.296	1		Psme3	0.0218049	0.126587	0.296	0.201	1		Grb2	0.171453	0.0961288	0.601	0.499	1		Gpc1	0.0419091	0.267293	0.259	0.077	1
Fam168a	0.365157	0.116404	0.072	0.059	1		Cdk8	0.0658654	0.080362	0.116	0.087	1		Tmem140	0.00806788	0.120307	0.051	0.013	1		Ddost	0.000163974	0.109098	0.755	0.6	1		Txnl4a	0.12302	0.126558	0.553	0.49	1		Bod1l	0.28825	0.0959517	0.071	0.057	1		Ndufb9	0.188773	0.267175	0.672	0.564	1
U2surp	0.390389	0.116343	0.219	0.203	1		Lfng	0.0607449	0.0802039	0.22	0.172	1		Casp1	0.0232526	0.120251	0.065	0.027	1		Nxpe5	1.48514e-10	0.109078	0.077	0.009	2.37384e-06		Mtfmt	0.0503774	0.126458	0.102	0.056	1		Iah1	0.117842	0.0958594	0.037	0.023	1		Sdha	0.27912	0.267011	0.431	0.333	1
Nudcd1	0.0447991	0.116338	0.047	0.025	1		Gm10260	0.0258086	0.0801529	0.948	0.921	1		Gnpda2	0.0354826	0.120066	0.146	0.09	1		Mis12	1.31946e-07	0.109064	0.114	0.04	0.00210902		Ggh	0.0367862	0.126411	0.482	0.372	1		Faap20	0.0564941	0.0957512	0.045	0.026	1		Nfs1	0.125435	0.266896	0.224	0.103	1
Mynn	0.0402072	0.116271	0.115	0.077	1		Wdr75	0.0202638	0.0800578	0.076	0.048	1		Nck1	0.114719	0.12006	0.163	0.12	1		Ppa1	3.60344e-06	0.109056	0.15	0.073	0.0575974		Mrps24	0.0334684	0.126261	0.748	0.691	1		D5Ertd579e	0.0440872	0.0957257	0.02	0.008	1		Gatad1	0.274067	0.266884	0.207	0.128	1
Pms1	0.0475733	0.116151	0.031	0.014	1		2310033P09Rik	0.0590155	0.079995	0.12	0.091	1		Aida	0.157021	0.119981	0.141	0.1	1		Pdlim5	2.38722e-05	0.10905	0.367	0.247	0.381573		Gorasp2	0.0492421	0.12604	0.389	0.299	1		Tnfaip8	0.0168668	0.0956445	0.256	0.193	1		Mkrn1	0.155441	0.266828	0.517	0.41	1
Zbed3	0.00707233	0.116106	0.031	0.009	1		Gpt	0.00329355	0.0798898	0.044	0.019	1		Lrif1	0.393698	0.119929	0.166	0.143	1		Ndufb9	0.00035761	0.109003	0.91	0.799	1		Ndufb5	0.055395	0.125857	0.819	0.767	1		Aggf1	0.102475	0.0950515	0.061	0.042	1		Nras	0.146939	0.266737	0.293	0.154	1
Sash3	0.0330246	0.116101	0.214	0.159	1		Wdcp	0.0240529	0.0798242	0.046	0.026	1		Map2k2	0.0819701	0.119832	0.389	0.312	1		Gpatch11	0.00191594	0.108983	0.292	0.208	1		Cnppd1	0.108149	0.125663	0.527	0.462	1		Tmod3	0.071537	0.0948945	0.096	0.068	1		N4bp1	0.384281	0.265916	0.397	0.333	1
Eif3i	0.317918	0.115978	0.447	0.412	1		Ampd3	0.00152086	0.0798198	0.031	0.009	1		Lcmt1	0.0286242	0.119775	0.082	0.04	1		Znrd1	0.000100054	0.108923	0.602	0.457	1		Rars	0.00367655	0.125378	0.301	0.181	1		Rps19	0.100686	0.0946853	0.263	0.213	1		Erp44	0.244672	0.265605	0.379	0.282	1
Angel2	0.436493	0.115876	0.155	0.141	1		Cyld	0.046974	0.0798071	0.264	0.215	1		Ccdc50	0.350707	0.119711	0.085	0.066	1		Wdr12	3.56778e-05	0.108908	0.155	0.082	0.570274		Tbc1d14	0.272892	0.125172	0.394	0.351	1		Pdcd10	0.0328053	0.094671	0.228	0.173	1		Lamtor5	0.183429	0.265592	0.483	0.359	1
Dhps	0.133583	0.115844	0.237	0.197	1		Naxd	0.0479555	0.0796074	0.104	0.075	1		Itgb1bp1	0.257898	0.119652	0.231	0.196	1		Keap1	0.000246783	0.108863	0.343	0.243	1		Bst2	0.0618936	0.124937	0.743	0.622	1		Lrch3	0.0709014	0.0945922	0.044	0.026	1		Ncoa3	0.455743	0.265578	0.121	0.077	1
Mrpl45	0.107735	0.11583	0.082	0.058	1		Trmt10c	0.0651573	0.0795888	0.092	0.067	1		Swi5	0.0915603	0.119505	0.561	0.462	1		Htt	0.000852753	0.108727	0.163	0.101	1		Rpl23	0.000396536	0.124863	0.996	1	1		Arl8a	0.123063	0.094524	0.098	0.074	1		Lat	0.452889	0.265445	0.241	0.179	1
Rnf187	0.252178	0.115739	0.336	0.298	1		Sema4d	0.174562	0.0795282	0.158	0.134	1		Tor1aip1	0.205617	0.119467	0.208	0.169	1		Cct5	0.000361731	0.108666	0.868	0.724	1		Zc3h18	0.487339	0.124762	0.319	0.285	1		Prkd2	0.0666101	0.0943703	0.036	0.02	1		Kat6b	0.0625198	0.265146	0.086	0	1
Slc7a1	0.011457	0.115664	0.058	0.028	1		Foxred1	0.0223148	0.0794505	0.044	0.024	1		Pot1a	0.0112202	0.119453	0.07	0.027	1		Ndufb2	0.000212168	0.10864	0.551	0.425	1		Cuedc2	0.163417	0.12471	0.699	0.604	1		Trappc1	0.11575	0.0941964	0.085	0.062	1		Uty	0.254211	0.264985	0.121	0.051	1
Zbtb2	0.0433129	0.11565	0.045	0.023	1		B930036N10Rik	0.291855	0.0794297	0.041	0.032	1		Smdt1	0.118047	0.119357	0.575	0.492	1		Suclg1	0.00401353	0.108592	0.638	0.507	1		Chchd3	0.00722659	0.124685	0.363	0.247	1		Ube2v2	0.082761	0.0940255	0.018	0.008	1		Svil	0.558346	0.264958	0.138	0.103	1
Pfdn2	0.0856975	0.115553	0.361	0.302	1		Tpd52l2	0.0539224	0.079428	0.156	0.121	1		Crebl2	0.0810879	0.119316	0.101	0.063	1		Heatr1	5.42628e-07	0.108501	0.179	0.086	0.00867337		S100a4	0.0791083	0.124675	0.951	0.951	1		Snx27	0.0273878	0.0940041	0.108	0.072	1		Vps11	0.230663	0.264847	0.121	0.051	1
Ep400	0.385461	0.115447	0.188	0.167	1		Actg1	0.0920657	0.0794277	0.853	0.822	1		Ptms	0.0456553	0.119234	0.13	0.08	1		Selenot	9.97103e-06	0.108497	0.464	0.322	0.159377		Batf	0.0104698	0.124411	0.314	0.212	1		Ythdf1	0.0641477	0.0939417	0.046	0.028	1		Evl	0.404899	0.264749	0.534	0.513	1
Mob3a	0.196543	0.115291	0.087	0.067	1		Zfp180	0.118349	0.0794272	0.061	0.044	1		Tomm22	0.174798	0.119015	0.501	0.435	1		Hsd17b4	0.00147337	0.108393	0.425	0.314	1		Eps8	0.0603262	0.124292	0.283	0.208	1		Ppm1m	0.0281024	0.0938675	0.127	0.086	1		Hist1h2be	0.214127	0.264726	0.086	0.026	1
Copa	0.0685669	0.115173	0.126	0.092	1		Ssh2	0.0257323	0.0794103	0.646	0.576	1		Eif3d	0.0734972	0.118975	0.459	0.352	1		Fundc1	0.000201098	0.108331	0.332	0.233	1		Tcf25	0.0595102	0.124276	0.827	0.753	1		Sfxn5	0.0257347	0.0938496	0.38	0.297	1		Gmip	0.107872	0.264675	0.207	0.077	1
Cbl	0.922791	0.115054	0.15	0.155	1		Mospd3	0.015286	0.0793714	0.096	0.064	1		Cd226	0.264918	0.118968	0.248	0.206	1		Eapp	0.00366278	0.108273	0.504	0.389	1		Ly6i	0.0387185	0.123895	0.08	0.038	1		C030034I22Rik	0.132234	0.093828	0.025	0.014	1		Hspa4l	0.169676	0.264371	0.138	0.051	1
Snrpb	0.310829	0.114949	0.499	0.472	1		9930021J03Rik	0.111254	0.0793239	0.121	0.094	1		Rsrc2	0.105535	0.118848	0.524	0.425	1		Gripap1	0.00290405	0.108111	0.364	0.267	1		Mrpl44	0.0217914	0.123869	0.146	0.083	1		Ndufb4	0.0460376	0.093789	0.088	0.059	1		Bap1	0.10704	0.26428	0.121	0.026	1
Rps27l	0.123643	0.114874	0.217	0.18	1		Arhgap10	0.0267333	0.0792962	0.059	0.035	1		Ptcd3	0.0138281	0.118735	0.099	0.047	1		Zkscan3	0.000457323	0.107955	0.286	0.191	1		Tprgl	0.0351283	0.123838	0.832	0.729	1		Zfand2b	0.00358783	0.0935465	0.116	0.068	1		Nsdhl	0.0979004	0.264188	0.069	0	1
Psme2b	0.041444	0.114857	0.066	0.039	1		Nptn	0.289805	0.0792419	0.143	0.124	1		Ndufa9	0.0656162	0.118727	0.276	0.209	1		Rgs18	0.000523236	0.107949	0.298	0.21	1		Prpf31	0.0300633	0.12382	0.27	0.188	1		Bbip1	0.0217079	0.0935184	0.186	0.133	1		Tmem109	0.157048	0.264138	0.138	0.051	1
Ssbp1	0.0859412	0.114837	0.19	0.152	1		Ppih	0.0323889	0.0792086	0.151	0.113	1		Eif2b2	0.0427159	0.118692	0.18	0.12	1		Bin2	0.0112305	0.107943	0.889	0.829	1		Gtf2f1	0.00706808	0.123762	0.376	0.257	1		Rpl37a	0.0762502	0.0935157	0.572	0.478	1		Gfod1	0.309035	0.264052	0.172	0.103	1
Zfp87	0.089959	0.114754	0.037	0.02	1		Faf2	0.0461633	0.0791066	0.097	0.069	1		Daglb	0.00778507	0.11859	0.045	0.01	1		Mga	0.000420675	0.107939	0.243	0.159	1		Chmp2a	0.04151	0.12374	0.92	0.851	1		Leng9	0.106416	0.0932393	0.034	0.02	1		Fam122a	0.220698	0.263958	0.086	0.026	1
Ndufab1	0.116721	0.114715	0.266	0.219	1		Zfp871	0.141547	0.0790931	0.114	0.091	1		Nudc	0.189068	0.118475	0.423	0.355	1		Psmd1	9.87843e-05	0.107907	0.367	0.253	1		Ndufa13	0.0322759	0.12353	0.894	0.854	1		Prkaa1	0.022091	0.0930829	0.054	0.029	1		Hspbp1	0.142152	0.263929	0.103	0.026	1
L1cam	0.699695	0.114709	0.037	0.033	1		C87436	0.0450098	0.0790761	0.153	0.118	1		Gm3448	0.0161602	0.118436	0.068	0.027	1		Rbm27	1.90361e-05	0.107488	0.302	0.189	0.304274		Uqcrc2	0.0985393	0.123408	0.69	0.587	1		Smpd1	0.0923758	0.0929751	0.031	0.017	1		Lsg1	0.428678	0.263517	0.241	0.179	1
Las1l	0.220797	0.114627	0.142	0.116	1		Mob3a	0.0421285	0.0790649	0.105	0.075	1		Nup214	0.115488	0.118297	0.121	0.083	1		Jagn1	0.00061021	0.107479	0.32	0.226	1		Usp14	0.0201233	0.12334	0.248	0.163	1		Cryzl1	0.0464352	0.0928261	0.056	0.034	1		Aftph	0.52678	0.263264	0.19	0.154	1
1300002E11Rik	0.144926	0.114529	0.087	0.064	1		4931406P16Rik	0.0529125	0.0790433	0.051	0.032	1		Eef1akmt2	0.0135852	0.118273	0.099	0.047	1		Ncln	3.75326e-05	0.10729	0.421	0.291	0.599921		Hmbs	0.0134227	0.123295	0.23	0.146	1		Dcun1d1	0.0449684	0.0927374	0.032	0.015	1		Ubn2	0.056171	0.263172	0.293	0.103	1
Cdc37l1	0.463313	0.114525	0.148	0.133	1		Cltb	0.0949988	0.0789738	0.137	0.108	1		Btf3	0.0398909	0.118215	0.972	0.937	1		Nde1	2.8781e-06	0.107242	0.129	0.058	0.0460035		Saraf	0.100879	0.12328	0.398	0.323	1		Trp53i13	0.0194584	0.0927054	0.046	0.023	1		Fkbp4	0.133569	0.263151	0.448	0.308	1
Rere	0.51603	0.114403	0.153	0.139	1		Wipi2	0.065897	0.0789256	0.132	0.102	1		Atp5e	0.107876	0.118206	0.887	0.847	1		Iigp1	0.00233788	0.107017	0.022	0.004	1		Tmem147	0.0763528	0.123271	0.531	0.455	1		Acadm	0.0514381	0.0926956	0.04	0.022	1		Fgd3	0.0979004	0.263092	0.069	0	1
Jmjd8	0.00713619	0.114357	0.031	0.009	1		Ndufaf5	0.00733003	0.0789013	0.032	0.013	1		Txndc15	0.219423	0.118144	0.211	0.173	1		Ybx1	0.000275681	0.106883	0.972	0.947	1		Clcn3	0.231047	0.122878	0.296	0.243	1		Sprtn	0.0389543	0.0925576	0.016	0.005	1		Bmp2k	0.091267	0.262937	0.121	0.026	1
Rps3a1	5.60402e-05	0.114282	0.977	0.973	0.895747		Secisbp2	0.019265	0.0788749	0.15	0.109	1		Cyfip1	0.0684809	0.118139	0.059	0.03	1		Zscan26	0.000123263	0.10676	0.214	0.131	1		0610009B22Rik	0.068405	0.12277	0.204	0.142	1		Tbcb	0.00632267	0.092327	0.021	0.005	1		Nrbf2	0.350066	0.262877	0.224	0.154	1
Zfp148	0.294887	0.114151	0.186	0.164	1		Gm43848	0.0148832	0.0787724	0.026	0.011	1		Nsun2	0.16168	0.118117	0.192	0.15	1		Pygl	0.00644614	0.106759	0.706	0.592	1		Steap4	0.0892402	0.122724	0.181	0.128	1		Hipk3	0.186669	0.0922039	0.019	0.011	1		mt-Nd6	0.352995	0.262788	0.138	0.077	1
Nfam1	0.0213086	0.113967	0.027	0.009	1		Cep295	0.0653012	0.0787488	0.066	0.045	1		Dctn5	0.0820969	0.118105	0.121	0.08	1		Bccip	0.000172319	0.106748	0.525	0.383	1		Psma4	0.0306221	0.122684	0.819	0.715	1		Tmem165	0.240388	0.0921825	0.072	0.057	1		Gm8186	0.0469583	0.262534	0.155	0.026	1
Zfp959	0.0108062	0.113922	0.035	0.013	1		Rpl10a	0.000257509	0.0786592	0.975	0.962	1		Srrt	0.133405	0.118015	0.206	0.159	1		Dck	0.00364632	0.106547	0.374	0.284	1		1600012H06Rik	0.0155885	0.122528	0.274	0.188	1		Rbm5	0.0203171	0.0921178	0.219	0.16	1		Zfp592	0.124329	0.262488	0.155	0.051	1
Lbr	0.189084	0.113905	0.186	0.156	1		Ndufb3	0.0907327	0.0785485	0.41	0.353	1		Smim10l1	0.10615	0.117913	0.211	0.159	1		Asb8	3.88114e-06	0.106266	0.178	0.092	0.0620362		2010111I01Rik	0.00547827	0.122496	0.155	0.076	1		Sik2	0.192108	0.0919911	0.044	0.031	1		BC147527	0.0625198	0.262466	0.086	0	1
Fam199x	0.0504041	0.113905	0.031	0.014	1		Frs2	0.0477238	0.0784648	0.044	0.026	1		Psmd5	0.0485752	0.117901	0.124	0.076	1		Snrpa	0.00231935	0.106236	0.389	0.296	1		Ttc1	0.0477323	0.122471	0.301	0.222	1		Yaf2	0.0847484	0.0919801	0.119	0.088	1		4930523C07Rik	0.557668	0.262197	0.379	0.333	1
Praf2	0.0521035	0.113848	0.033	0.016	1		Ddx19a	0.0339923	0.0784264	0.103	0.072	1		Fubp1	0.110804	0.117844	0.496	0.389	1		Rnf5	0.000425865	0.106165	0.333	0.235	1		Psmg2	0.00620359	0.122462	0.159	0.083	1		Rnf111	0.277012	0.0919076	0.096	0.079	1		Dnajb9	0.0623422	0.262178	0.19	0.051	1
Sass6	0.00925515	0.11382	0.041	0.016	1		Mak16	0.0492407	0.0783879	0.146	0.111	1		Zfp395	0.04773	0.117822	0.068	0.033	1		Gm26545	9.57796e-08	0.106111	0.106	0.035	0.00153094		Mrpl50	0.00888273	0.122404	0.226	0.139	1		Crebzf	0.133241	0.0917703	0.046	0.031	1		Terf1	0.230546	0.262066	0.224	0.128	1
Cmip	0.332893	0.113753	0.151	0.134	1		Rpl18a	0.000160943	0.078334	0.985	0.974	1		Rpl27	0.054921	0.117785	0.918	0.897	1		Arpc4	0.000460286	0.106042	0.855	0.771	1		Slc35b1	0.0511272	0.122311	0.398	0.316	1		Lsm4	0.103735	0.0915901	0.042	0.026	1		Arfrp1	0.0853858	0.262004	0.259	0.103	1
Immp1l	0.0625898	0.113732	0.15	0.111	1		Exoc5	0.0695564	0.078328	0.119	0.091	1		Mpc2	0.0325826	0.117756	0.434	0.326	1		Spi1	0.000712054	0.105978	0.969	0.926	1		Lpcat1	0.0525739	0.122265	0.195	0.135	1		Msn	0.134262	0.0915468	0.594	0.521	1		Nr2c2	0.234793	0.261887	0.224	0.128	1
Dctpp1	0.0909063	0.113619	0.082	0.056	1		Dnajb14	0.20332	0.0782942	0.045	0.033	1		Tmem138	0.0102408	0.117594	0.037	0.007	1		Spp1	0.0050733	0.10585	0.036	0.013	1		Sdhb	0.0556469	0.122231	0.792	0.708	1		Gng5	0.0234309	0.0915144	0.921	0.866	1		Top1	0.089832	0.261825	0.638	0.462	1
Zmat1	0.0396525	0.113574	0.041	0.02	1		Hikeshi	0.0194483	0.0782572	0.185	0.138	1		Hdhd5	0.0102151	0.117558	0.087	0.037	1		Ralb	0.00194503	0.105849	0.63	0.509	1		Hsdl1	0.152712	0.122155	0.221	0.174	1		Rnf130	0.320981	0.0914914	0.472	0.413	1		Cdc37	0.138867	0.261663	0.69	0.513	1
Cebpg	0.0393865	0.113573	0.134	0.094	1		Tmem245	0.255813	0.0782125	0.109	0.092	1		Hist1h1b	0.870818	0.117459	0.011	0.01	1		2310022A10Rik	0.00091175	0.105736	0.202	0.135	1		Nkg7	0.110659	0.121992	0.009	0	1		Slc4a1ap	0.0299039	0.0914313	0.019	0.006	1		Adrb1	0.0979004	0.261573	0.069	0	1
Fam136a	0.0513026	0.113455	0.058	0.034	1		Rad52	0.0235403	0.0781465	0.048	0.027	1		Txndc17	0.0477268	0.117289	0.442	0.359	1		Rab35	8.57178e-05	0.105685	0.423	0.303	1		Fpr1	0.380715	0.121969	0.199	0.177	1		Ap3b1	0.048794	0.0914214	0.076	0.049	1		Rfxank	0.146661	0.261324	0.103	0.026	1
Sf3a2	0.388225	0.113352	0.083	0.07	1		Ormdl1	0.0193916	0.0781004	0.081	0.052	1		Isyna1	0.189157	0.117095	0.166	0.126	1		Treml2	7.93407e-06	0.105645	0.125	0.058	0.126818		Leprot	0.15688	0.121873	0.774	0.694	1		Stk26	0.0709817	0.0913733	0.058	0.037	1		Dcun1d3	0.220698	0.260919	0.086	0.026	1
Plekha2	0.0139898	0.113186	0.351	0.275	1		Tmem71	0.00689824	0.078053	0.316	0.246	1		Nr2c2	0.0366446	0.116995	0.254	0.176	1		Snapc5	0.00107306	0.105576	0.593	0.472	1		Thap7	0.0443225	0.121837	0.226	0.156	1		Csk	0.0638518	0.0912875	0.311	0.247	1		Snrnp27	0.288948	0.260854	0.207	0.128	1
Dgcr8	0.0479648	0.113174	0.049	0.027	1		Ubr2	0.0907275	0.078016	0.195	0.155	1		Ddi2	0.0479838	0.11695	0.104	0.06	1		Mefv	9.44311e-07	0.105576	0.357	0.22	0.0150939		Lsr	0.0383759	0.121531	0.159	0.101	1		Asns	0.00479863	0.0907975	0.019	0.003	1		Arglu1	0.329891	0.26034	0.672	0.564	1
Pxmp4	0.184992	0.113117	0.039	0.025	1		Xpr1	0.195811	0.0780011	0.123	0.101	1		Exoc4	0.0774346	0.116902	0.144	0.096	1		Nudt16l1	1.739e-05	0.105573	0.193	0.108	0.277961		Irf2	0.18674	0.121437	0.841	0.771	1		Tmx3	0.107997	0.0903958	0.059	0.04	1		1110008P14Rik	0.160789	0.260265	0.345	0.205	1
Rtn3	0.177282	0.113109	0.161	0.133	1		Osbpl2	0.0383647	0.077907	0.038	0.021	1		Syngr2	0.0374462	0.116834	0.146	0.09	1		Ptgr1	2.026e-05	0.105305	0.246	0.15	0.323835		Tkt	0.174824	0.121405	0.85	0.83	1		Mocs1	0.0252717	0.0903496	0.025	0.009	1		Ybx3	0.24757	0.260135	0.552	0.385	1
Fam78a	0.0227039	0.113004	0.05	0.025	1		Trp53inp1	0.201184	0.0778642	0.188	0.159	1		Camsap2	0.0118602	0.116809	0.048	0.013	1		Lsm5	0.00219648	0.105215	0.499	0.391	1		Tmem173	0.00260094	0.121282	0.301	0.177	1		Gm17275	0.0481705	0.0902586	0.012	0.003	1		A430078G23Rik	0.161786	0.26007	0.259	0.154	1
Rpl17	3.13451e-05	0.112919	0.961	0.969	0.50102		Rpe	0.0978299	0.0778526	0.092	0.069	1		Snx2	0.301216	0.116745	0.217	0.183	1		Map3k1	0.0141883	0.105126	0.507	0.408	1		Cdc37	0.0417221	0.12126	0.752	0.705	1		Cox20	0.0265438	0.0901877	0.029	0.012	1		Fam69a	0.493938	0.260048	0.172	0.128	1
2022-09-07	0.138388	0.112836	0.379	0.333	1		Mcrip1	0.0799402	0.0776949	0.221	0.18	1		Nrde2	0.57729	0.116639	0.034	0.027	1		Vps26a	0.00205125	0.104811	0.548	0.43	1		Crispld2	0.00635178	0.120976	0.217	0.125	1		Atox1	0.184645	0.0901809	0.441	0.385	1		Gm12840	0.424301	0.259748	0.017	0	1
Eif4e	0.187601	0.112808	0.181	0.152	1		Prkrip1	0.0412	0.0776316	0.058	0.036	1		Atg12	0.0352685	0.116601	0.183	0.12	1		Hnrnpm	0.00129627	0.104765	0.684	0.563	1		Rps27l	0.0670814	0.120953	0.85	0.816	1		Lin28a	0.00742045	0.0901537	0.015	0.002	1		1500009L16Rik	0.424301	0.259748	0.017	0	1
Pknox1	0.127401	0.112791	0.07	0.048	1		Thumpd3	0.0503062	0.0775692	0.103	0.074	1		Zcchc18	0.00556336	0.116589	0.07	0.023	1		Ugp2	0.00512529	0.104742	0.652	0.55	1		Dmac1	0.0415277	0.120898	0.496	0.392	1		Retn	0.0219343	0.0900473	0.047	0.025	1		Atic	0.124808	0.25973	0.19	0.077	1
Eid1	0.0369565	0.112659	0.103	0.067	1		Rtp4	0.158725	0.0775399	0.078	0.06	1		1110012L19Rik	0.0166449	0.116519	0.101	0.05	1		Prps1	1.71704e-05	0.10458	0.182	0.101	0.274452		Ssbp3	0.00619115	0.120851	0.208	0.118	1		Mgst2	0.0450844	0.0898828	0.032	0.015	1		Prr7	0.0400849	0.259543	0.103	0	1
Cnot11	0.11752	0.1126	0.064	0.044	1		Ubxn2b	0.0107718	0.0775243	0.038	0.018	1		Eef1g	0.0924138	0.116336	0.87	0.854	1		Ddx28	0.000968257	0.104492	0.379	0.283	1		Ubxn2a	0.258267	0.12085	0.19	0.156	1		Plcl2	0.0807475	0.0897576	0.124	0.092	1		Sla	0.748953	0.259534	0.328	0.308	1
Rplp2	0.00875027	0.112524	0.951	0.942	1		Wasl	0.336924	0.0773821	0.116	0.1	1		Tln1	0.233008	0.116231	0.648	0.605	1		Lpar6	0.00132581	0.104466	0.173	0.112	1		Mfsd1	0.0550293	0.120825	0.389	0.309	1		Aknaos	0.0224814	0.0896819	0.015	0.003	1		Atp8b4	0.189712	0.25953	0.241	0.128	1
Tubb4b	0.0497777	0.112434	0.431	0.364	1		Rpl23a	0.001338	0.0773705	0.968	0.972	1		Tgoln1	0.141471	0.116154	0.318	0.256	1		Mpnd	0.000533065	0.10443	0.414	0.301	1		Id3	0.243726	0.120662	0.212	0.174	1		Cers2	0.0423581	0.0896048	0.201	0.151	1		Osbpl9	0.477447	0.259055	0.259	0.205	1
Atp1a1	0.309429	0.112403	0.117	0.098	1		Lcorl	0.0296138	0.0773392	0.083	0.055	1		Rab8b	0.250952	0.11614	0.194	0.159	1		Mmadhc	3.07991e-06	0.104399	0.292	0.174	0.0492293		Rps18	0.0227903	0.1206	0.987	0.976	1		Oas2	0.0627548	0.0895132	0.087	0.06	1		Tubgcp4	0.383838	0.259047	0.19	0.128	1
Ociad1	0.2655	0.11235	0.217	0.188	1		Ddx18	0.0285284	0.0772564	0.222	0.174	1		Glipr2	0.0869185	0.116134	0.465	0.375	1		Ppp1r14b	0.0123369	0.103765	0.581	0.476	1		Ampd3	0.180466	0.120565	0.301	0.253	1		Anxa3	0.015737	0.0894489	0.036	0.015	1		Calr	0.275244	0.258947	0.741	0.667	1
Vps37a	0.212407	0.112188	0.103	0.081	1		Spout1	0.0923846	0.0772006	0.063	0.045	1		Dhrs7	0.077172	0.116123	0.189	0.133	1		Cuta	0.00259772	0.103761	0.706	0.593	1		Fkbp1a	0.0231701	0.120562	0.743	0.656	1		Nudt16	0.00227591	0.0893579	0.018	0.002	1		Fbxo4	0.319437	0.258814	0.138	0.077	1
Ftsj3	0.143067	0.112183	0.083	0.061	1		Cab39l	0.0290587	0.0771624	0.096	0.065	1		Ergic2	0.0792038	0.116068	0.228	0.169	1		Frg1	0.00132297	0.103733	0.67	0.531	1		Cops5	0.050353	0.120484	0.385	0.306	1		H2-Aa	0.118307	0.0891063	0.029	0.017	1		AI467606	0.229069	0.258425	0.155	0.077	1
1700037H04Rik	0.0402408	0.112155	0.027	0.011	1		Rpl32	0.000114463	0.0770901	0.978	0.978	1		Gpr65	0.0608325	0.116065	0.118	0.073	1		Plekha3	2.28058e-07	0.103708	0.26	0.14	0.00364528		Ap2s1	0.092026	0.120477	0.845	0.753	1		Atrnl1	0.0468817	0.0890694	0.029	0.014	1		Arf4	0.340965	0.258185	0.759	0.59	1
Phf10	0.126554	0.112058	0.05	0.033	1		Arl8b	0.0175267	0.0769296	0.073	0.045	1		Abcf3	0.115336	0.116043	0.104	0.07	1		Erh	0.000470276	0.103638	0.357	0.249	1		Il1f9	0.256011	0.120188	0.274	0.233	1		Bnip2	0.145157	0.088915	0.159	0.126	1		Plpp6	0.26035	0.258075	0.121	0.051	1
Sprtn	0.01768	0.112007	0.033	0.013	1		Uqcrh	0.0283	0.076926	0.868	0.819	1		Gpatch11	0.165665	0.116	0.228	0.183	1		Taldo1	0.000140688	0.103566	0.98	0.966	1		Nfkb2	0.0563797	0.120177	0.473	0.375	1		Fam168a	0.156443	0.0886657	0.053	0.037	1		Tm7sf3	0.214127	0.257541	0.086	0.026	1
Ppp2r2d	0.165262	0.111722	0.118	0.092	1		Gm11707	0.00070656	0.0768487	0.029	0.007	1		Bak1	0.276704	0.115978	0.11	0.086	1		Bola2	0.000117373	0.103396	0.644	0.503	1		Rps19bp1	0.0876776	0.12011	0.296	0.226	1		Zfp87	0.0461476	0.0885531	0.025	0.011	1		Rnf5	0.286694	0.25743	0.172	0.103	1
Lin37	0.0193719	0.111442	0.083	0.048	1		Ptprcap	0.125254	0.0767019	0.689	0.632	1		Meis3	0.671904	0.115792	0.054	0.047	1		Nol12	0.000121494	0.103286	0.373	0.256	1		Emb	0.118055	0.120069	0.916	0.889	1		Unc119	0.196959	0.0882858	0.348	0.297	1		Rnf13	0.407835	0.257179	0.259	0.179	1
Bod1	0.0960678	0.111358	0.045	0.027	1		Znhit2	0.0332413	0.0766479	0.045	0.026	1		Med16	0.0510539	0.115579	0.076	0.04	1		Ubl5	0.00133097	0.103199	0.915	0.836	1		Pigf	0.0106435	0.119965	0.27	0.174	1		Zbtb18	0.0554464	0.0882608	0.015	0.005	1		Frmd8	0.393809	0.257107	0.241	0.179	1
Pnrc2	0.0449633	0.111355	0.126	0.088	1		Usp48	0.00570706	0.0765944	0.16	0.112	1		Chmp2a	0.0651694	0.11554	0.448	0.349	1		Eif3j2	9.11642e-08	0.103191	0.151	0.063	0.00145717		Trim56	0.339197	0.119868	0.23	0.191	1		Rps24	0.18257	0.0882522	0.611	0.536	1		Il12rb2	0.339313	0.256862	0.138	0.077	1
Cxcr5	0.103303	0.111197	0.159	0.123	1		Ccdc174	0.293871	0.0764305	0.181	0.158	1		Cop1	0.122214	0.115534	0.189	0.143	1		Pdk3	9.87783e-05	0.10316	0.163	0.092	1		Cenpx	0.0824306	0.119867	0.655	0.562	1		Kctd10	0.296884	0.0882442	0.055	0.043	1		Trim37	0.0979004	0.256815	0.069	0	1
Scpep1	0.226216	0.111021	0.091	0.072	1		Nudt8.1	0.00778173	0.0764266	0.026	0.009	1		Ppp1r8	0.018386	0.115534	0.076	0.033	1		Cpsf2	5.32683e-05	0.10316	0.329	0.222	0.851441		Atp11a	0.00229062	0.119833	0.217	0.115	1		A930015D03Rik	0.15722	0.0881655	0.026	0.015	1		Nos1ap	0.249837	0.256764	0.034	0	1
Gpr137b	0.0625138	0.110951	0.025	0.011	1		Tcf12	0.0928569	0.076406	0.209	0.168	1		Plekhm1	0.00425147	0.115506	0.073	0.023	1		Luc7l	7.00288e-05	0.102959	0.303	0.197	1		Rnf187	0.281417	0.119817	0.535	0.521	1		Ttc39c	0.0426801	0.0881635	0.018	0.006	1		Naga	0.677903	0.256635	0.155	0.128	1
Ccdc124	0.270369	0.110851	0.173	0.15	1		Ebp	0.113593	0.076361	0.192	0.16	1		Zfp429	0.00166021	0.115495	0.048	0.007	1		Ifitm3	6.01872e-05	0.102884	0.994	0.987	0.962032		Snrnp200	0.14542	0.11981	0.336	0.278	1		Hk3	0.0618384	0.0881041	0.238	0.186	1		Psmb8	0.0547516	0.256307	0.948	0.872	1
Ubxn2a	0.573101	0.110729	0.089	0.081	1		Rps2	0.00613609	0.0763568	0.956	0.948	1		Ldah	0.0399119	0.115448	0.149	0.093	1		Cox4i1	3.18585e-06	0.102762	0.981	0.973	0.0509227		Josd2	0.0286728	0.119761	0.381	0.285	1		Zfp984	0.117862	0.087962	0.051	0.034	1		Ece1	0.480678	0.256256	0.086	0.051	1
Ccdc163	0.0326312	0.110702	0.035	0.016	1		Apc	0.52317	0.0763544	0.089	0.079	1		Cox8a	0.0838552	0.115343	0.904	0.857	1		Setdb1	5.95111e-06	0.102747	0.159	0.081	0.0951226		Med29	0.331331	0.119576	0.296	0.264	1		Gtpbp6	0.0459293	0.0878921	0.027	0.012	1		Tap1	0.340021	0.256189	0.379	0.308	1
mt-Nd6	0.516143	0.110688	0.103	0.092	1		Cyfip2	0.175631	0.0763343	0.255	0.216	1		Ppp6c	0.063629	0.11526	0.234	0.169	1		Thap7	8.23683e-07	0.102742	0.241	0.132	0.0131657		Mrpl11	0.00615436	0.119559	0.407	0.278	1		Coro1b	0.0325663	0.0878322	0.169	0.123	1		Tmx3	0.48653	0.256086	0.155	0.103	1
Plpp6	0.00178402	0.110642	0.023	0.003	1		Emsy	0.0364101	0.0762361	0.16	0.122	1		Dock8	0.184822	0.115237	0.338	0.279	1		Mcts1	0.00226491	0.102659	0.59	0.478	1		Prpf19	0.0704575	0.119555	0.323	0.247	1		Hdgf	0.139106	0.0878143	0.031	0.018	1		Inpp5d	0.112565	0.256026	0.379	0.231	1
Nmb	0.0504842	0.110637	0.033	0.016	1		Ascc1	0.019296	0.0761775	0.129	0.091	1		Ldlr	0.663453	0.115231	0.006	0.003	1		Arfip1	0.000537155	0.102557	0.225	0.15	1		Scd2	0.00913532	0.119544	0.19	0.108	1		Asna1	0.0212842	0.0878008	0.056	0.031	1		Cdc42	0.0934043	0.255726	0.983	0.872	1
Commd6	0.0906517	0.110498	0.159	0.123	1		Zkscan17	0.00589969	0.0761253	0.031	0.012	1		Prkcz	0.183709	0.11523	0.135	0.1	1		Ube2i	0.00524102	0.102529	0.809	0.72	1		Anapc16	0.119116	0.119496	0.518	0.483	1		Gskip	0.156737	0.0876831	0.047	0.032	1		Ythdf2	0.104779	0.255706	0.241	0.103	1
Casd1	0.467362	0.110463	0.037	0.03	1		Noct	0.0114615	0.0760368	0.035	0.015	1		Diexf	0.00316263	0.115188	0.051	0.01	1		Arhgdia	0.0266427	0.102526	0.882	0.805	1		Slc39a7	0.137173	0.119281	0.496	0.413	1		Rpl24	0.026772	0.0876147	0.487	0.388	1		Alkbh2	0.319861	0.255627	0.103	0.051	1
Stag2	0.19532	0.110454	0.212	0.178	1		Irf2bp1	0.0949615	0.075998	0.058	0.04	1		Rab21	0.146972	0.115146	0.417	0.349	1		Trmt112	0.0251693	0.102498	0.735	0.628	1		Actn4	0.173411	0.119199	0.549	0.49	1		Rlf	0.0112866	0.0875496	0.186	0.128	1		1700123O20Rik	0.408965	0.255168	0.293	0.231	1
Nsun4	0.0387923	0.110449	0.039	0.019	1		Rufy2	0.0628497	0.0758856	0.084	0.06	1		Mitd1	0.00883481	0.115075	0.166	0.093	1		H2-Aa	0.372473	0.102488	0.178	0.159	1		Ppp1r8	0.0461289	0.119119	0.119	0.069	1		Sar1b	0.198935	0.0873781	0.047	0.034	1		Psmb1	0.0757079	0.255163	0.845	0.744	1
Psmc4	0.603776	0.110349	0.198	0.188	1		Tia1	0.127126	0.075799	0.183	0.152	1		Rbmxl1	0.01507	0.115039	0.166	0.096	1		Vps29	0.00367328	0.102086	0.679	0.553	1		Mrpl38	0.0488185	0.119075	0.27	0.194	1		Dcaf5	0.0719883	0.0869517	0.042	0.025	1		Saysd1	0.189888	0.254636	0.172	0.077	1
Iglc1	0.17755	0.110223	0.355	0.383	1		Ankrd17	0.11484	0.0757816	0.247	0.207	1		Pin4	0.0346831	0.11498	0.27	0.193	1		Mrpl16	1.8462e-05	0.101934	0.213	0.123	0.295096		Sssca1	0.0265995	0.119058	0.265	0.181	1		Ppp3r1	0.0742273	0.0868902	0.075	0.051	1		Sp4	0.346111	0.254564	0.138	0.077	1
Thap4	0.0354568	0.11006	0.025	0.009	1		Lrif1	0.0266724	0.0757779	0.137	0.099	1		Ppard	0.0383038	0.114879	0.045	0.017	1		Fam50a	0.000215428	0.101833	0.48	0.349	1		Nagpa	0.0372771	0.118762	0.398	0.295	1		Syap1	0.084982	0.0867798	0.099	0.072	1		Sf3b2	0.412329	0.254463	0.672	0.615	1
Vpreb3	0.0164279	0.109975	0.501	0.422	1		Traf3ip3	0.198065	0.0757363	0.411	0.369	1		Itgal	0.0933081	0.114828	0.268	0.203	1		Gtf2h5	0.0012215	0.101559	0.625	0.488	1		Vav1	0.103621	0.118581	0.602	0.528	1		Psmb10	0.0208287	0.0864761	0.04	0.018	1		Arl2bp	0.405881	0.254286	0.345	0.282	1
Gzf1	0.0340113	0.109959	0.035	0.016	1		Tm2d3	0.0394956	0.0756676	0.13	0.096	1		Rbm10	0.0709794	0.114772	0.161	0.11	1		Usmg5	0.000372108	0.101543	0.711	0.575	1		Pi4k2a	0.0364205	0.118534	0.332	0.243	1		Letm2	0.0109479	0.0863698	0.09	0.054	1		Eya3	0.0400849	0.2541	0.103	0	1
Tubg1	0.0922435	0.109957	0.056	0.036	1		Zdhhc15	0.0884867	0.0756477	0.033	0.02	1		Smarcd2	0.139003	0.114768	0.231	0.176	1		Rer1	0.000986526	0.101541	0.771	0.647	1		Dicer1	0.0540746	0.118461	0.288	0.205	1		Gm16174	0.235403	0.0863011	0.052	0.039	1		Traf2	0.202077	0.253979	0.138	0.051	1
Usf1	0.289793	0.109931	0.173	0.15	1		Pa2g4	0.0471716	0.0756096	0.257	0.206	1		Igbp1	0.0408599	0.114766	0.38	0.289	1		Rps12	0.000600306	0.101464	0.986	0.972	1		Psma2	0.0685026	0.118405	0.845	0.816	1		Cd151	0.0428018	0.0862661	0.018	0.006	1		Ppcs	0.592159	0.253757	0.155	0.128	1
Ing1	0.203399	0.109853	0.235	0.202	1		Ormdl2	0.015343	0.0754937	0.062	0.036	1		Sco2	0.00575563	0.114623	0.07	0.023	1		Sntb2	4.24549e-06	0.101351	0.232	0.132	0.06786		Usp39	0.0039642	0.118388	0.292	0.184	1		Hsbp1	0.168682	0.086258	0.238	0.197	1		Mki67	0.803747	0.253665	0.086	0.103	1
Asap1	0.347845	0.109839	0.19	0.169	1		Fdx1	0.107666	0.0754675	0.108	0.084	1		Tap1	0.179936	0.114592	0.414	0.342	1		Larp4b	0.00667847	0.101183	0.452	0.349	1		H2-D1	0.158996	0.118179	1	1	1		1700096K18Rik	0.16716	0.0861682	0.037	0.025	1		Wasf2	0.484166	0.253609	0.448	0.436	1
Mta1	0.123241	0.109764	0.05	0.033	1		Ptk2b	0.136143	0.0754118	0.108	0.086	1		Bud31	0.025772	0.114556	0.251	0.176	1		Gm47283	4.61878e-05	0.10111	0.225	0.137	0.738266		Asah1	0.0708823	0.118107	0.788	0.729	1		Ptpra	0.0601816	0.0861442	0.051	0.031	1		Nt5m	0.17405	0.253296	0.138	0.051	1
Ndufs1	0.380745	0.109758	0.082	0.069	1		Ccdc6	0.0827655	0.0753767	0.099	0.074	1		Idi1	0.00828736	0.114495	0.062	0.02	1		Sf3b6	0.00739941	0.100937	0.849	0.759	1		Wars	0.00525226	0.117959	0.221	0.132	1		Gm5416	0.00546591	0.0860251	0.071	0.037	1		S1pr4	0.339953	0.253268	0.586	0.487	1
Prpf18	0.0877157	0.109757	0.078	0.053	1		Smim11	0.0239567	0.0753319	0.242	0.187	1		Tnfrsf25	0.0833806	0.114461	0.085	0.05	1		Fkbp1a	0.00120482	0.100857	0.773	0.643	1		Eef1b2	0.01177	0.117928	0.969	0.979	1		Ceacam10	0.0605877	0.0859339	0.132	0.097	1		Aoah	0.405115	0.253139	0.155	0.103	1
Lmtk2	0.0416996	0.109748	0.043	0.022	1		Vmp1	0.0155972	0.0752569	0.158	0.114	1		Thumpd3	0.067355	0.11431	0.172	0.116	1		Fyn	0.564382	0.100769	0.143	0.132	1		Ccdc71	0.0246174	0.117705	0.177	0.111	1		Stab1	0.0211443	0.0858913	0.02	0.006	1		Fbxl15	0.0625198	0.253017	0.086	0	1
Camsap1	0.0932578	0.109695	0.06	0.039	1		Grpel2	0.0226	0.0751887	0.04	0.021	1		Fam98c	0.0904999	0.114307	0.113	0.073	1		Tor3a	0.000862567	0.100766	0.384	0.282	1		Spryd3	0.0241015	0.117552	0.235	0.156	1		Ncstn	0.0752844	0.0858773	0.042	0.025	1		Rnft1	0.220698	0.252864	0.086	0.026	1
Rps4x	0.000447765	0.109661	0.965	0.964	1		Tdp1	0.0403348	0.0751204	0.033	0.018	1		Btaf1	0.317823	0.114205	0.065	0.047	1		Emc4	0.00053503	0.100625	0.369	0.259	1		Atf7	0.0669874	0.117462	0.296	0.229	1		Ccdc117	0.0153879	0.0858726	0.021	0.006	1		Ppwd1	0.332602	0.252863	0.138	0.077	1
Nmrk1	0.0461085	0.109646	0.029	0.013	1		Rpl37	0.00125269	0.0748537	0.978	0.971	1		Ints11	0.0817765	0.114128	0.192	0.136	1		Dnm2	0.000508072	0.100564	0.62	0.485	1		Spcs3	0.189768	0.117289	0.354	0.306	1		Cops9	0.0412099	0.0858698	0.108	0.074	1		Shoc2	0.134455	0.252573	0.155	0.051	1
Strn4	0.118512	0.109578	0.089	0.064	1		Dhx30	0.29604	0.0747989	0.129	0.111	1		R3hdm1	0.341677	0.113967	0.372	0.332	1		Emc8	0.000422741	0.100349	0.348	0.243	1		Gusb	0.0461413	0.117148	0.619	0.5	1		B3galnt2	0.0445849	0.0858143	0.02	0.008	1		Ring1	0.0644375	0.252538	0.138	0.026	1
Capg	0.12488	0.109466	0.623	0.575	1		Bin3	0.0399273	0.074693	0.104	0.074	1		H2-Eb1	0.0612419	0.113925	0.037	0.013	1		Fos	3.82797e-05	0.100345	0.991	0.996	0.611863		Mesd	0.0129793	0.117094	0.235	0.142	1		Il18r1	0.0105814	0.0855466	0.017	0.003	1		Zfp638	0.126174	0.252488	0.293	0.154	1
Rpf1	0.202581	0.109342	0.099	0.078	1		Psmc5	0.10016	0.0745957	0.296	0.248	1		Ap3d1	0.0331146	0.113872	0.155	0.096	1		Filip1l	0.00118763	0.100327	0.589	0.462	1		Vma21	0.0196947	0.116973	0.438	0.344	1		0610037L13Rik	0.0153841	0.0854589	0.016	0.003	1		Stxbp2	0.279517	0.252421	0.293	0.205	1
Gpr108	0.305078	0.109335	0.08	0.064	1		Mrpl52	0.102761	0.0745525	0.368	0.318	1		Slc9a3r1	0.0736959	0.113848	0.408	0.332	1		Ccng1	0.000107124	0.100063	0.245	0.156	1		Hif1a	0.235599	0.116928	0.487	0.451	1		9930111J21Rik2	0.33211	0.0853155	0.269	0.237	1		Uhrf1bp1l	0.124329	0.252204	0.155	0.051	1
Ebpl	0.410424	0.109206	0.093	0.08	1		Cebpg	0.0648776	0.0743583	0.085	0.061	1		Hjurp	0.466135	0.113807	0.155	0.13	1		Mesd	0.000188131	0.100056	0.227	0.147	1		Rinl	0.014776	0.116859	0.292	0.198	1		Rasa2	0.12456	0.0852616	0.043	0.028	1		Snap23	0.365467	0.252125	0.19	0.128	1
Nsmaf	0.33207	0.109204	0.076	0.061	1		Med20	0.0543135	0.0743533	0.078	0.054	1		Grhpr	0.0215955	0.113801	0.104	0.053	1		Paics	0.000458191	0.100053	0.348	0.247	1		Timm44	0.125707	0.116775	0.336	0.271	1		Spg11	0.00749927	0.0852153	0.015	0.002	1		Hspa14	0.139083	0.252067	0.483	0.308	1
Cxxc1	0.702499	0.109078	0.083	0.078	1		Lax1	0.057292	0.0742728	0.059	0.039	1		Gpm6b	0.041924	0.113666	0.034	0.01	1		Chmp5	0.000599456	0.100026	0.676	0.531	1		Slc12a9	0.203951	0.116716	0.319	0.271	1		Stx8	0.0584508	0.0850121	0.043	0.025	1		Arhgap4	0.247865	0.252017	0.224	0.128	1
Fam96b	0.0737658	0.109029	0.163	0.125	1		Ccdc94	0.00269832	0.0741655	0.039	0.015	1		Rnf181	0.0438428	0.11346	0.186	0.123	1		Por	0.00282953	0.0999879	0.373	0.278	1		Gm36161	0.129449	0.116687	0.345	0.274	1		Reep5	0.0769077	0.085007	0.313	0.251	1		Tapbp	0.0940812	0.251826	0.483	0.333	1
Ncoa1	0.473684	0.10891	0.109	0.097	1		Immt	0.0883933	0.0741111	0.181	0.145	1		Slfn1	0.0906889	0.113434	0.479	0.389	1		Cyp4f16	0.000678979	0.0998128	0.467	0.348	1		9930111J21Rik2	0.139241	0.116673	0.65	0.583	1		Rnf185	0.0830381	0.0848841	0.045	0.028	1		Tsen15	0.117916	0.251357	0.155	0.051	1
Pdcl3	0.311477	0.108851	0.134	0.116	1		Trp53i13	0.0459026	0.0740178	0.083	0.058	1		Atad2b	0.0953704	0.113345	0.197	0.146	1		Zfp106	0.000437848	0.0995135	0.557	0.419	1		Tm2d2	0.0795563	0.116517	0.637	0.594	1		D11Wsu47e	0.0437084	0.0848686	0.034	0.017	1		Dtx2	0.220698	0.25133	0.086	0.026	1
Wdr37	0.461485	0.108848	0.06	0.05	1		2700049A03Rik	0.0151083	0.0739971	0.037	0.018	1		Bicral	0.0313034	0.113316	0.076	0.037	1		Golga7	0.00338973	0.0993858	0.531	0.429	1		Clpb	0.00945151	0.116357	0.15	0.08	1		Surf1	0.149355	0.0848165	0.053	0.037	1		Ndufaf8	0.435695	0.251242	0.259	0.205	1
Psma6	0.43127	0.10881	0.262	0.241	1		Abhd6	0.0148238	0.073943	0.037	0.018	1		Wtap	0.0714805	0.113231	0.27	0.203	1		Rpl41	1.113e-06	0.0992477	0.988	0.982	0.0177902		Elovl1	0.363284	0.116267	0.531	0.479	1		Znrf1	0.0504885	0.0847479	0.276	0.214	1		Marf1	0.108307	0.251024	0.241	0.103	1
Ndufs6	0.145406	0.108786	0.272	0.231	1		Rps28	0.0245568	0.0738785	0.963	0.954	1		Tmx1	0.131255	0.113064	0.166	0.123	1		Nmi	0.00603252	0.0991189	0.434	0.344	1		B930036N10Rik	0.00464897	0.116251	0.243	0.142	1		Fbxl17	0.049009	0.0846858	0.012	0.003	1		Pxk	0.0957423	0.250957	0.172	0.051	1
Nol11	0.134143	0.108732	0.101	0.075	1		Sphk2	0.0856464	0.0737608	0.061	0.042	1		Zc3h18	0.137178	0.113034	0.161	0.116	1		Spns1	4.24455e-05	0.0990872	0.239	0.148	0.678449		Snrnp27	0.00481051	0.116034	0.434	0.302	1		Clcn4	0.0515363	0.0845928	0.042	0.023	1		Zc3h3	0.15478	0.25086	0.052	0	1
Arhgap15	0.837279	0.108696	0.472	0.456	1		Celf1	0.195801	0.0737147	0.316	0.271	1		Ddx55	0.099303	0.113032	0.166	0.116	1		Cspp1	0.0556636	0.0990673	0.207	0.166	1		Shisa5	0.0882096	0.116008	0.925	0.934	1		Ppp1r42	0.0830507	0.0842784	0.02	0.009	1		Trim39	0.214127	0.250557	0.086	0.026	1
Snrpd1	0.304836	0.108455	0.219	0.198	1		Polr3k	0.14735	0.0737145	0.101	0.08	1		Tial1	0.157832	0.113015	0.324	0.266	1		Stt3b	3.52261e-05	0.0990102	0.424	0.292	0.563054		Rbbp5	0.06346	0.115912	0.106	0.062	1		Ist1	0.0626145	0.084273	0.076	0.051	1		Rnf138	0.612366	0.250534	0.328	0.308	1
Txndc12	0.290799	0.108389	0.066	0.052	1		Mrps18c	0.0673525	0.0736964	0.248	0.2	1		Zcchc7	0.178308	0.112928	0.394	0.326	1		Ccnc	2.97076e-06	0.0989862	0.21	0.115	0.0474846		Rcan1	0.127603	0.11591	0.19	0.142	1		Eef2	0.0489801	0.0840514	0.324	0.25	1		Mrps14	0.17656	0.250506	0.638	0.436	1
Orai1	0.135721	0.108386	0.103	0.077	1		Cib1	0.0679687	0.0736888	0.187	0.148	1		Podnl1	0.0372453	0.112902	0.101	0.056	1		Thoc7	0.00385944	0.0989814	0.652	0.55	1		Rbx1	0.0207245	0.115728	0.907	0.885	1		Dctpp1	0.242914	0.0840449	0.05	0.037	1		Inpp5b	0.0625198	0.250498	0.086	0	1
Ctdnep1	0.104306	0.108265	0.198	0.158	1		Cnn3	0.00480028	0.0736749	0.05	0.024	1		Tusc3	0.0346104	0.112768	0.155	0.096	1		Ube2h	3.00102e-05	0.0988501	0.407	0.28	0.479683		Cox4i1	0.00561172	0.11569	0.978	0.993	1		Hist2h2aa1	0.0388934	0.0839127	0.016	0.005	1		Mylip	0.508822	0.250495	0.172	0.128	1
Ccdc6	0.233041	0.10814	0.07	0.053	1		Ttc4	0.0309286	0.0735741	0.096	0.066	1		Pdlim5	0.00595077	0.112762	0.13	0.063	1		Atp5j2	0.00204987	0.0988177	0.939	0.879	1		Cpped1	0.0165263	0.115593	0.066	0.024	1		Polr3c	0.0462625	0.0838465	0.023	0.009	1		Fbl	0.485702	0.250432	0.362	0.308	1
Pea15a	0.0282448	0.108138	0.031	0.013	1		Rpl36al	0.0680081	0.073473	0.611	0.539	1		Itm2c	0.3243	0.112596	0.279	0.246	1		Sec23ip	1.85556e-06	0.0987688	0.198	0.102	0.0296593		Irgm2	0.000113479	0.11559	0.124	0.035	1		Rassf2	0.0156714	0.0838463	0.243	0.174	1		Ddx54	0.625293	0.250431	0.345	0.308	1
Sec61a2	0.0302375	0.10812	0.033	0.014	1		Setx	0.243846	0.0733918	0.241	0.211	1		Slc25a30	0.0390521	0.112511	0.124	0.073	1		Txndc11	7.87272e-06	0.0987516	0.27	0.166	0.125838		Keap1	0.195121	0.115578	0.296	0.25	1		Khdc3	0.0169903	0.0838001	0.012	0.002	1		Fopnl	0.0701519	0.250419	0.293	0.128	1
Kdelr1	0.105082	0.108027	0.146	0.112	1		Chchd3	0.209323	0.0733745	0.251	0.22	1		Crkl	0.0924231	0.112507	0.079	0.047	1		Tbcb	0.0175301	0.0985088	0.487	0.394	1		Pole3	0.14602	0.115433	0.155	0.111	1		Armc7	0.0828287	0.0837823	0.064	0.043	1		Thy1	0.695697	0.250378	0.328	0.308	1
Whrn	0.0800416	0.108019	0.058	0.036	1		Slc9a8	0.0335473	0.0733737	0.059	0.036	1		Mak16	0.0971195	0.112454	0.175	0.123	1		Mettl1	3.57689e-07	0.0984995	0.104	0.036	0.0057173		Ccdc102a	0.157828	0.115352	0.341	0.292	1		Edf1	0.133815	0.083769	0.357	0.291	1		Tnpo3	0.400094	0.250334	0.31	0.256	1
Zfp738	0.166012	0.107866	0.029	0.017	1		Ccdc124	0.12948	0.0733631	0.224	0.188	1		Psme2	0.0542716	0.112387	0.766	0.718	1		Bfar	0.0247517	0.0984667	0.321	0.252	1		Eif5b	0.289036	0.115319	0.704	0.635	1		Abhd5	0.102445	0.0837662	0.078	0.055	1		Hdhd5	0.10704	0.250334	0.121	0.026	1
Znhit2	0.166294	0.107865	0.045	0.03	1		Sacs	0.0773879	0.0732394	0.071	0.051	1		Ociad1	0.254833	0.112371	0.31	0.266	1		Mak16	0.000390214	0.098287	0.233	0.154	1		Ctbp2	0.109449	0.115251	0.358	0.288	1		Elof1	0.13503	0.0836757	0.058	0.04	1		Tmem154	0.10704	0.25009	0.121	0.026	1
Hhex	0.0233413	0.107829	0.233	0.175	1		Tgtp1	0.00513582	0.0731683	0.02	0.005	1		Mvp	0.025419	0.112307	0.093	0.047	1		Jade1	0.000226522	0.0982442	0.165	0.097	1		Ybx1	0.0662279	0.115224	0.969	0.972	1		Wdr7	0.0485883	0.0835031	0.012	0.003	1		Nsun6	0.0979004	0.250082	0.069	0	1
Rpl18	0.000841024	0.107724	0.967	0.967	1		Mcub	0.0309639	0.0731549	0.031	0.015	1		Tbrg1	0.185536	0.112247	0.49	0.422	1		Cyb5b	0.00096282	0.098117	0.198	0.129	1		Mki67	0.0509222	0.115223	0.022	0.003	1		Fam96a	0.0935412	0.0834994	0.046	0.029	1		Pex11b	0.0979004	0.250079	0.069	0	1
Clk2	0.183467	0.107695	0.068	0.05	1		Timm13	0.155469	0.0731158	0.468	0.424	1		Ifit2	0.0162891	0.112208	0.073	0.03	1		Naa20	9.12549e-05	0.097989	0.361	0.248	1		Zcchc17	0.0315731	0.115193	0.456	0.333	1		Cuta	0.0408938	0.0833598	0.071	0.045	1		Fut11	0.514808	0.249991	0.052	0.026	1
Polr2h	0.122478	0.107669	0.085	0.061	1		Alad	0.00681305	0.0730891	0.038	0.016	1		Eif2b5	0.0219954	0.112183	0.09	0.043	1		Ndufs3	0.000425682	0.0976145	0.679	0.546	1		4930453N24Rik	0.027766	0.11516	0.301	0.208	1		Mpzl3	0.0414937	0.0831523	0.217	0.166	1		Rpap3	0.511817	0.249862	0.086	0.051	1
Dok2	0.233293	0.107636	0.07	0.053	1		Cdk7	0.0225196	0.0730267	0.111	0.076	1		Skap2	0.0106194	0.112151	0.076	0.03	1		Ube2g2	0.000598593	0.0975775	0.254	0.173	1		Nudt21	0.316199	0.115085	0.535	0.507	1		Gm32036	0.0331237	0.0830705	0.04	0.02	1		Fbxl14	0.489766	0.249846	0.259	0.205	1
Ftx	0.577569	0.107597	0.039	0.033	1		Mtif3	0.00962122	0.0729818	0.075	0.045	1		Usp53	0.101033	0.112026	0.127	0.086	1		Pi16	0.000990581	0.0975436	0.607	0.478	1		Ube2n	0.187463	0.115085	0.677	0.632	1		Rbm39	0.0518769	0.082965	0.688	0.587	1		Bst2	0.297896	0.249719	0.276	0.179	1
Pan3	0.177056	0.107561	0.283	0.239	1		Paics	0.0295577	0.0729494	0.15	0.112	1		Arhgap39	0.0210279	0.112009	0.07	0.03	1		Fndc3b	0.00190204	0.0973925	0.223	0.152	1		Cyth2	0.0779142	0.114984	0.451	0.375	1		Dpm2	0.079143	0.0829041	0.055	0.035	1		Scpep1	0.0979004	0.249649	0.069	0	1
Cct2	0.0650877	0.107542	0.47	0.414	1		Hint1	0.191269	0.0728836	0.756	0.699	1		Itgav	0.257133	0.111997	0.079	0.056	1		Dmxl2	2.42783e-06	0.0973754	0.163	0.08	0.0388064		Nrip1	0.178208	0.114929	0.292	0.236	1		Tpd52	0.0708448	0.0828599	0.871	0.8	1		Ccl3	0.410623	0.249349	0.448	0.385	1
Spen	0.423374	0.107522	0.101	0.089	1		Dgcr2	0.118717	0.0728431	0.069	0.051	1		Wdr82	0.250569	0.111996	0.189	0.156	1		Dap3	0.00437175	0.0973211	0.334	0.248	1		Rtca	0.0128599	0.114845	0.177	0.101	1		Dcaf6	0.0215922	0.0827053	0.02	0.006	1		Gabpa	0.447364	0.248956	0.121	0.077	1
Mprip	0.150121	0.107408	0.155	0.127	1		Rbm4b	0.0319798	0.0728403	0.162	0.124	1		Zfp687	0.0606753	0.111972	0.087	0.05	1		Txnl1	0.00573605	0.0970619	0.615	0.496	1		Prdx2	0.019785	0.114837	0.712	0.632	1		Washc4	0.170851	0.082652	0.076	0.057	1		Cdc14b	0.127636	0.248936	0.155	0.051	1
Gprasp1	0.0961781	0.107166	0.049	0.03	1		Eif4ebp1	0.119298	0.0728342	0.065	0.047	1		Nt5c3	0.0635812	0.111858	0.18	0.123	1		Rbm47	0.000141598	0.0970375	0.339	0.225	1		Dtymk	0.0179072	0.114824	0.186	0.115	1		Laptm4a	0.124044	0.0826311	0.194	0.156	1		Tmem70	0.600507	0.248562	0.155	0.128	1
Larp4b	0.357074	0.107164	0.132	0.116	1		Ppp1r16b	0.0905893	0.0728007	0.119	0.092	1		Lcorl	0.198762	0.111835	0.107	0.076	1		Mettl9	0.00493832	0.0970317	0.645	0.526	1		Rxrb	0.151232	0.114675	0.354	0.299	1		Smc4	0.0359059	0.0825438	0.073	0.046	1		Gpatch1	0.142152	0.24844	0.103	0.026	1
Fbxo7	0.178318	0.107124	0.05	0.034	1		Sssca1	0.0608043	0.0727374	0.098	0.072	1		Ddx31	0.0123873	0.111811	0.059	0.02	1		Bmp2k	0.000292136	0.0969924	0.378	0.26	1		Slk	0.577558	0.114644	0.73	0.667	1		Mov10	0.115665	0.0825434	0.053	0.035	1		Eefsec	0.220698	0.248437	0.086	0.026	1
Csnk2a2	0.19174	0.106966	0.175	0.145	1		Cep83	0.624952	0.0726838	0.084	0.078	1		Tubgcp5	0.266907	0.111768	0.085	0.063	1		Pfdn6	0.00501785	0.0969119	0.548	0.442	1		Aven	0.00553092	0.114533	0.261	0.156	1		Arl6ip6	0.164747	0.082325	0.06	0.043	1		Gpr107	0.314796	0.248387	0.172	0.103	1
Mrps18a	0.0327426	0.106894	0.117	0.078	1		Rpl21	0.00235973	0.072594	0.972	0.973	1		E2f4	0.0297263	0.111758	0.208	0.136	1		Dnpep	0.000733216	0.0967994	0.35	0.251	1		Lsm12	0.131255	0.114451	0.659	0.59	1		Lrrfip1	0.367693	0.0823099	0.408	0.367	1		Setd3	0.384676	0.248365	0.276	0.205	1
Nktr	0.993465	0.106867	0.336	0.345	1		Ndufa5	0.323633	0.0725145	0.235	0.212	1		Zmpste24	0.0818035	0.111756	0.132	0.09	1		Gtf2e2	0.00920466	0.0967669	0.352	0.267	1		Acbd6	0.0760118	0.114345	0.376	0.295	1		Fam46a	0.0112437	0.0820363	0.106	0.066	1		Zfp207	0.481738	0.248163	0.31	0.256	1
Mdp1	0.277372	0.106791	0.159	0.136	1		Ofd1	0.0560378	0.072503	0.047	0.029	1		Wipf1	0.0818096	0.111537	0.383	0.302	1		Arrdc2	6.10327e-05	0.0962992	0.083	0.034	0.975546		Rheb	0.0909556	0.114292	0.757	0.705	1		Rnf11	0.0310413	0.0820134	0.414	0.327	1		Pdcl3	0.314162	0.24786	0.379	0.282	1
Ppm1d	0.146058	0.10662	0.087	0.064	1		Zfand6	0.0634674	0.072493	0.361	0.3	1		Gpatch2	0.293429	0.111523	0.113	0.086	1		Api5	0.00120384	0.0961561	0.525	0.396	1		Ass1	0.153919	0.114243	0.208	0.16	1		Nxt1	0.0632782	0.0820016	0.051	0.031	1		Phactr2	0.15478	0.247615	0.052	0	1
Gle1	0.348535	0.106391	0.13	0.112	1		Eif3e	0.0244764	0.0724865	0.778	0.72	1		Ppp1r12a	0.00893714	0.111495	0.572	0.445	1		Cfl1	0.000170253	0.095926	0.98	0.973	1		Srprb	0.0123929	0.114215	0.177	0.101	1		Afdn	0.0146307	0.0819357	0.034	0.014	1		Tln1	0.370637	0.247484	0.879	0.821	1
Pdcd5	0.144568	0.106356	0.334	0.291	1		Mcfd2	0.0164158	0.0724547	0.045	0.024	1		Lamp1	0.11938	0.111434	0.425	0.349	1		Dpysl2	0.00596367	0.0958714	0.315	0.239	1		Snta1	0.000429306	0.114128	0.181	0.076	1		Nus1	0.111562	0.0819235	0.019	0.009	1		Xlr4a	0.0625198	0.24736	0.086	0	1
Ppil3	0.0939972	0.106295	0.083	0.058	1		Tmem41b	0.01517	0.0724441	0.056	0.032	1		Adrb2	0.679638	0.1113	0.056	0.05	1		Zfp217	1.39016e-06	0.0957766	0.142	0.065	0.0222203		Rnf169	0.0611656	0.113957	0.252	0.191	1		Psma1	0.0956085	0.0817789	0.188	0.148	1		Dhx58	0.0979004	0.247339	0.069	0	1
Ppp1r37	0.258899	0.106173	0.085	0.067	1		Zfp397	0.165659	0.0723928	0.076	0.059	1		Erc1	0.0465329	0.111298	0.068	0.033	1		Ttc1	7.15393e-05	0.0957365	0.261	0.167	1		Ints11	0.00389244	0.11395	0.323	0.208	1		Pigb	0.0275117	0.0814527	0.017	0.005	1		Nars2	0.332196	0.247316	0.069	0.026	1
Lypla1	0.372538	0.106149	0.097	0.083	1		Ppme1	0.0272183	0.0723833	0.055	0.033	1		Rela	0.0865172	0.111279	0.166	0.116	1		Nxt1	4.05468e-05	0.0956265	0.265	0.167	0.648101		Suclg1	0.0520964	0.113941	0.571	0.493	1		Crot	0.0598442	0.081437	0.031	0.015	1		Tuba1b	0.298363	0.247189	0.414	0.282	1
Yod1	0.010209	0.106118	0.027	0.008	1		Mcm2	0.0269102	0.0723654	0.075	0.048	1		Gtf2a1	0.152326	0.111265	0.076	0.05	1		Ppard	4.74779e-05	0.0954133	0.152	0.082	0.758887		Ccdc124	0.0430863	0.113931	0.624	0.514	1		Mydgf	0.111504	0.0813976	0.021	0.011	1		Rbfa	0.464881	0.246964	0.172	0.128	1
Jkamp	0.0742972	0.106086	0.08	0.053	1		Gm26724	0.00162097	0.0722573	0.029	0.008	1		Timm17b	0.211779	0.111197	0.245	0.196	1		Necap2	0.00941302	0.0953758	0.746	0.655	1		Tpd52l2	0.109316	0.113766	0.544	0.469	1		Nipa2	0.103885	0.0812655	0.044	0.028	1		Ero1lb	0.214127	0.246899	0.086	0.026	1
Ccr6	0.156344	0.106085	0.163	0.131	1		Ncoa5	0.0299039	0.0722449	0.047	0.027	1		Plscr1	0.027295	0.111143	0.042	0.013	1		Swi5	0.00167724	0.0953328	0.773	0.656	1		Cib2	0.00859982	0.113747	0.217	0.128	1		Fli1	0.100376	0.0812322	0.089	0.065	1		Cd69	0.212579	0.246487	0.207	0.103	1
Rps10	0.000759737	0.10606	0.967	0.966	1		Nubp2	0.0473083	0.0721699	0.091	0.065	1		Fbxl14	0.0602016	0.111079	0.169	0.116	1		Sdf2	0.00348155	0.0953248	0.525	0.408	1		Serpinb2	0.0620106	0.112988	0.199	0.139	1		Polr1a	0.175841	0.0811791	0.052	0.037	1		Rnf187	0.220019	0.246425	0.517	0.359	1
Bop1	0.62515	0.106056	0.068	0.061	1		Cactin	0.0345507	0.0721407	0.054	0.033	1		2022-09-11	0.0640353	0.111054	0.144	0.093	1		Trappc2l	0.00478353	0.0952194	0.781	0.668	1		Gadd45gip1	0.00119123	0.112969	0.23	0.118	1		Ccz1	0.0251855	0.0810504	0.047	0.025	1		Cdc5l	0.232576	0.246358	0.31	0.205	1
Slc5a3	0.0141946	0.106013	0.023	0.006	1		Acbd6	0.101499	0.0720876	0.263	0.22	1		Cflar	0.291453	0.111032	0.287	0.243	1		Pdcd6	0.00212035	0.095189	0.746	0.62	1		Pkig	0.0617863	0.112861	0.571	0.5	1		AC169509.3	0.0265751	0.0810002	0.029	0.012	1		Rbl2	0.552542	0.246329	0.345	0.308	1
Uimc1	0.449819	0.105953	0.136	0.122	1		Drg1	0.0189224	0.0720683	0.154	0.112	1		Gprin3	0.0370416	0.111013	0.161	0.1	1		Ldah	0.000288722	0.0951882	0.256	0.167	1		Smc1a	0.0869261	0.11283	0.619	0.531	1		Twistnb	0.169593	0.0809714	0.104	0.082	1		Tomm5	0.314983	0.246234	0.483	0.359	1
Tbc1d14	0.196752	0.105946	0.117	0.092	1		Eef2	0.0180719	0.0720403	0.959	0.938	1		Cib1	0.210521	0.110965	0.276	0.229	1		Derl1	0.00487664	0.0949234	0.7	0.565	1		Hmgcs1	0.256651	0.112749	0.257	0.215	1		Rps6	0.0817931	0.0808596	0.341	0.277	1		Haus3	0.204354	0.246154	0.31	0.205	1
Krtcap3	0.0895224	0.105904	0.043	0.025	1		Cbx4	0.329028	0.0720251	0.152	0.134	1		Trim35	0.349808	0.110888	0.183	0.153	1		Gbf1	0.000797858	0.0945497	0.293	0.205	1		2310022B05Rik	0.00265914	0.112682	0.133	0.056	1		Mapk3	0.046398	0.0807811	0.266	0.203	1		Zc3h13	0.302458	0.246096	0.362	0.256	1
Zfp729a	0.0645991	0.105811	0.045	0.025	1		Akt1	0.153849	0.0719897	0.134	0.108	1		5830411N06Rik	0.23378	0.11082	0.017	0.007	1		Fgr	0.000280793	0.0944297	0.748	0.624	1		Rpl39	0.0164946	0.112659	0.991	0.997	1		Rnf115	0.183672	0.0807661	0.157	0.129	1		Amfr	0.483585	0.24607	0.259	0.205	1
Lrp6	0.414631	0.105811	0.06	0.05	1		Eif3d	0.221718	0.0719761	0.309	0.269	1		Arrdc1	0.125679	0.110807	0.169	0.123	1		1500011B03Rik	0.000641847	0.0943977	0.337	0.239	1		Pdcl3	0.187928	0.112628	0.482	0.41	1		Dnajc10	0.0766929	0.0806032	0.05	0.031	1		Cnot2	0.330525	0.246063	0.241	0.154	1
Tmem11	0.158691	0.105811	0.082	0.061	1		Micall1	0.164763	0.0719089	0.067	0.051	1		Utp23	0.00778594	0.110652	0.11	0.05	1		Psmd13	0.0113082	0.0943694	0.68	0.577	1		Ccdc85b	0.00417979	0.112621	0.146	0.069	1		Phc2	0.0180184	0.0805335	0.055	0.029	1		Nelfb	0.208453	0.246005	0.293	0.179	1
Xab2	0.290067	0.105764	0.082	0.066	1		Zhx2	0.00350763	0.0718743	0.029	0.009	1		Pdha1	0.0467329	0.110604	0.307	0.226	1		Dhrs7	0.00125076	0.094141	0.581	0.462	1		Snx5	0.111183	0.112596	0.69	0.608	1		Ralbp1	0.0774033	0.0803828	0.305	0.245	1		Nfic	0.457335	0.245728	0.207	0.154	1
Rpl5	0.00520472	0.105647	0.959	0.952	1		Ppp2r1a	0.037135	0.0717984	0.134	0.099	1		Slamf7	0.0600048	0.1106	0.037	0.013	1		Tmcc1	0.0864585	0.0941326	0.723	0.633	1		Mif	0.0735962	0.112525	0.487	0.403	1		9430060I03Rik	0.0762062	0.0801975	0.029	0.015	1		Traf3ip3	0.165766	0.245711	0.534	0.41	1
Myl12b	0.141904	0.105553	0.643	0.608	1		2700062C07Rik	0.0444977	0.0717693	0.035	0.019	1		Ncoa6	0.00430471	0.11058	0.104	0.043	1		Ankzf1	0.00011506	0.094087	0.136	0.073	1		Eif3c	0.0902893	0.112503	0.796	0.705	1		Amotl2	0.158736	0.0800999	0.011	0.005	1		Slc29a3	0.249837	0.245551	0.034	0	1
Strn	0.0943504	0.105537	0.052	0.033	1		Tcerg1	0.272066	0.0717542	0.105	0.088	1		Rpl7a	0.0125249	0.110523	0.969	0.967	1		Rps2	0.00628699	0.0939734	0.973	0.953	1		Narfl	0.0177934	0.112278	0.195	0.118	1		Rpia	0.134732	0.0800743	0.055	0.039	1		Tmem219	0.288948	0.245466	0.207	0.128	1
Cc2d1a	0.0476438	0.10551	0.052	0.03	1		Eif3c	0.179914	0.0717129	0.381	0.333	1		Pianp	0.158418	0.110477	0.076	0.05	1		Ruvbl2	0.000112086	0.0939679	0.225	0.14	1		Ube2v2	0.102905	0.112222	0.381	0.323	1		Hnmt	0.0248363	0.0799318	0.131	0.089	1		Parp6	0.341859	0.245464	0.069	0.026	1
Rbm12b2	0.0237907	0.105424	0.039	0.017	1		Taf15	0.0553288	0.0717007	0.302	0.248	1		Picalm	0.24026	0.110415	0.406	0.352	1		Blvra	0.000367958	0.0938546	0.48	0.353	1		Cyp51	0.181419	0.11204	0.23	0.177	1		Gnai3	0.114509	0.0798761	0.243	0.196	1		Ptdss2	0.0979004	0.245228	0.069	0	1
Cyld	0.255236	0.105392	0.198	0.172	1		1600002K03Rik	0.177015	0.0716457	0.089	0.071	1		Cnot2	0.157867	0.110361	0.254	0.203	1		Hnrnpa2b1	0.000843623	0.0938366	0.949	0.876	1		Ogfr	0.330023	0.112016	0.615	0.562	1		Pkn1	0.0438723	0.0798343	0.303	0.234	1		Bod1l	0.530367	0.245148	0.362	0.308	1
Ap1s3	0.118851	0.105386	0.083	0.059	1		Zfp706	0.0199567	0.0714835	0.38	0.313	1		Actb	0.545409	0.11031	0.992	0.997	1		Ufc1	0.00446426	0.093802	0.734	0.619	1		Gbp5	0.00159742	0.111763	0.08	0.021	1		Fbxo28	0.0691355	0.0798083	0.036	0.02	1		Tpst2	0.281192	0.245097	0.638	0.564	1
Eps15	0.115215	0.105366	0.144	0.111	1		Ppil3	0.0180657	0.0714666	0.127	0.089	1		Tmem70	0.0389732	0.110286	0.087	0.047	1		H2-M3	7.58324e-05	0.093689	0.306	0.201	1		Dscr3	0.0176068	0.111601	0.336	0.236	1		Med10	0.0228184	0.0796826	0.05	0.026	1		Spg7	0.422238	0.245078	0.19	0.128	1
Sap18	0.136767	0.105358	0.219	0.181	1		Rnft1	0.145056	0.0714628	0.062	0.046	1		Zfp942	0.44026	0.110258	0.056	0.043	1		Polr2g	0.0010939	0.0936481	0.536	0.411	1		Sf3a3	0.00790073	0.111567	0.35	0.236	1		Acaa2	0.233407	0.0796691	0.041	0.029	1		Hypk	0.677774	0.244783	0.172	0.154	1
Map3k5	0.295044	0.105341	0.043	0.031	1		Naaa	0.0212899	0.0711724	0.025	0.011	1		Cep162	0.0225778	0.110173	0.065	0.027	1		Rp2	2.19743e-05	0.0934755	0.469	0.315	0.351237		Sar1b	0.0327049	0.111529	0.535	0.413	1		Wasf2	0.0747601	0.0796385	0.264	0.21	1		Ptpn4	0.493938	0.244712	0.172	0.128	1
Aimp2	0.0142732	0.105283	0.05	0.023	1		Nol8	0.0417749	0.0710753	0.131	0.096	1		Yeats2	0.102893	0.110151	0.115	0.076	1		Atp5l	0.00574829	0.0934684	0.974	0.95	1		Erap1	0.140625	0.111262	0.239	0.184	1		Tbrg1	0.0996679	0.0795655	0.066	0.045	1		Trmu	0.350792	0.244602	0.103	0.051	1
Zfp329	0.114192	0.105281	0.07	0.048	1		AW011738	0.0178889	0.0710369	0.038	0.019	1		Lamtor4	0.086447	0.110116	0.296	0.229	1		Wdfy2	0.0077949	0.0933251	0.312	0.23	1		Psmg4	0.112081	0.111203	0.482	0.434	1		Pygo2	0.227373	0.0795636	0.037	0.026	1		Ppil3	0.131138	0.244532	0.293	0.154	1
Mfsd14a	0.174277	0.105207	0.128	0.103	1		Trappc12	0.0694305	0.0710211	0.113	0.085	1		Runx2	0.146663	0.1101	0.087	0.056	1		Zfp658	2.50055e-06	0.0931883	0.096	0.035	0.0399688		Rnf7	0.128878	0.110875	0.624	0.545	1		Tango2	0.0151779	0.0795449	0.021	0.006	1		Xrn1	0.110002	0.244519	0.328	0.154	1
Chmp3	0.0437916	0.105194	0.14	0.098	1		Dtwd1	0.00736729	0.0709248	0.032	0.013	1		Thap7	0.0113867	0.109947	0.124	0.063	1		Bdp1	0.0158965	0.0931379	0.302	0.235	1		Snrpb	0.09608	0.110843	0.929	0.903	1		Plpp5	0.0637599	0.0794577	0.021	0.009	1		Plec	0.243162	0.24448	0.431	0.282	1
Mcl1	0.188768	0.105107	0.65	0.619	1		Mettl22	0.0334805	0.0707604	0.045	0.026	1		Gsap	0.00287145	0.109859	0.045	0.007	1		Psma4	0.00199284	0.0929403	0.886	0.774	1		Traf2	0.0987606	0.110742	0.142	0.097	1		Dnajb14	0.0643116	0.0792625	0.041	0.023	1		Abl1	0.10049	0.244436	0.121	0.026	1
Atxn7l1	0.0964967	0.105033	0.089	0.064	1		Crebrf	0.164554	0.0707542	0.226	0.193	1		Sipa1l1	0.209198	0.10984	0.18	0.143	1		Dcps	0.00269323	0.0928934	0.428	0.333	1		Btbd9	0.0164569	0.110712	0.288	0.191	1		Ube2w	0.150667	0.0790538	0.085	0.063	1		Fam76a	0.303345	0.244377	0.172	0.103	1
Mrpl46	0.0897926	0.104994	0.078	0.053	1		Naca	0.00724211	0.070749	0.955	0.951	1		Slc25a24	0.0377411	0.109816	0.051	0.02	1		Tomm40	0.006978	0.09288	0.425	0.336	1		Cramp1l	0.101328	0.110655	0.208	0.156	1		Ankra2	0.0398908	0.079046	0.053	0.031	1		Eya2	0.294146	0.244368	0.138	0.077	1
Gpkow	0.218207	0.104847	0.047	0.033	1		Mrpl58	0.0763908	0.0707479	0.306	0.256	1		Etaa1	0.0414252	0.109707	0.073	0.037	1		Rab24	0.00165884	0.0928748	0.586	0.464	1		Ubp1	0.00681085	0.110632	0.513	0.368	1		Ucp2	0.192063	0.0790131	0.495	0.421	1		Rab11fip2	0.146661	0.243931	0.103	0.026	1
Lyrm4	0.123453	0.104835	0.016	0.006	1		Trmt61a	0.0127697	0.0706767	0.059	0.033	1		Camk2g	0.0864921	0.109704	0.183	0.13	1		Srsf7	0.00341534	0.0928473	0.577	0.469	1		Nck1	0.103276	0.110581	0.332	0.264	1		R3hdm2	0.0488556	0.0790003	0.173	0.129	1		Os9	0.271271	0.243898	0.466	0.333	1
Snrk	0.286005	0.104797	0.068	0.053	1		Tab1	0.00865947	0.0706574	0.03	0.012	1		Pih1d1	0.127988	0.109696	0.113	0.076	1		Mrpl49	7.55225e-06	0.0927928	0.207	0.113	0.120715		Tspan31	0.108606	0.110472	0.381	0.319	1		Rhobtb2	0.0334483	0.0787924	0.014	0.003	1		Msn	0.320719	0.24373	0.724	0.718	1
Pou2f1	0.135201	0.104788	0.128	0.1	1		Derl1	0.00950191	0.0706231	0.2	0.146	1		Marf1	0.209268	0.109548	0.175	0.136	1		Naa60	1.75744e-05	0.092696	0.305	0.191	0.280909		Atp6v0a2	0.0789961	0.110465	0.257	0.191	1		Fam114a1	0.0149997	0.0785063	0.045	0.022	1		Acp5	0.25318	0.243712	0.414	0.282	1
Acbd6	0.204851	0.10474	0.151	0.127	1		Ikbkap	0.304926	0.070582	0.036	0.027	1		Ddhd1	0.148725	0.109435	0.141	0.103	1		Dnajc25	0.000522467	0.092565	0.177	0.109	1		4930503L19Rik	0.0116491	0.110403	0.075	0.028	1		Hmgb1	0.0931529	0.0783891	0.351	0.288	1		Ndufa4	0.119238	0.243534	0.948	0.744	1
Tma7	0.206271	0.104731	0.678	0.617	1		Ids	0.0201591	0.070575	0.039	0.02	1		Slc25a53	0.00485376	0.109327	0.048	0.01	1		Slc36a1	5.4196e-06	0.0924701	0.19	0.102	0.0866269		Tmx3	0.0699441	0.110399	0.403	0.312	1		Rps15	0.115219	0.0783841	0.332	0.274	1		Ncbp1	0.257626	0.24353	0.155	0.077	1
Rhof	0.0632535	0.104602	0.184	0.141	1		Gpx4	0.0745758	0.0705727	0.632	0.556	1		Dennd5a	0.0268759	0.109304	0.079	0.037	1		Cers2	0.00014046	0.092335	0.702	0.561	1		Rpf1	0.179646	0.110325	0.292	0.247	1		Cenpv	0.0907247	0.0783472	0.033	0.018	1		Tmem163	0.309035	0.243422	0.172	0.103	1
Nab2	0.31861	0.104596	0.058	0.045	1		Pabpc4	0.0294227	0.0705672	0.077	0.051	1		Bola1	0.015726	0.109202	0.093	0.043	1		Ap1s2	0.0221884	0.0921877	0.807	0.732	1		Abhd8	0.0062814	0.110292	0.133	0.062	1		Gimap9	0.121231	0.0782938	0.029	0.017	1		Tbc1d17	0.244356	0.243319	0.155	0.077	1
Rpl19	0.000150825	0.104454	0.959	0.972	1		A630072M18Rik	0.0106487	0.0705546	0.031	0.013	1		Naa50	0.1468	0.109133	0.203	0.156	1		Sp140	0.000159881	0.0920426	0.609	0.46	1		Ftsj3	0.0473841	0.11029	0.186	0.122	1		Cib2	0.191544	0.0782462	0.059	0.043	1		Pwwp2a	0.583579	0.243218	0.103	0.077	1
Gemin5	0.0894851	0.10442	0.041	0.023	1		Hspa14	0.0734734	0.0704643	0.173	0.139	1		Zc3h12d	0.0922311	0.108892	0.124	0.083	1		Srm	6.95373e-06	0.0920348	0.166	0.086	0.111148		Arl6ip1	0.153992	0.110193	0.823	0.781	1		Hmg20b	0.0665776	0.0781183	0.062	0.04	1		Jagn1	0.332498	0.243091	0.172	0.103	1
Cep295	0.489008	0.104369	0.074	0.064	1		Taco1	0.00121726	0.0704313	0.023	0.005	1		Cd160	0.210317	0.108871	0.045	0.027	1		Clec5a	0.000170469	0.0919666	0.223	0.139	1		Lsm2	0.0177969	0.110166	0.332	0.233	1		Parp12	0.0478339	0.0780326	0.027	0.012	1		Mrpl34	0.278929	0.243034	0.345	0.256	1
Rnf169	0.0648456	0.104304	0.045	0.025	1		Lpcat1	0.024128	0.0704289	0.054	0.032	1		Larp7	0.336708	0.108837	0.138	0.11	1		Sdha	2.64943e-05	0.0919658	0.503	0.36	0.423486		Rab14	0.301281	0.110135	0.827	0.823	1		Ggh	0.0191954	0.0778918	0.028	0.011	1		Tmem50a	0.259062	0.242945	0.793	0.744	1
Cpne3	0.0409818	0.104108	0.07	0.042	1		Nolc1	0.0974536	0.0703757	0.144	0.113	1		Atp2b4	0.213832	0.108683	0.082	0.056	1		Cript	0.0354418	0.091912	0.681	0.58	1		Auh	0.0116366	0.110119	0.54	0.42	1		Usp46	0.0470683	0.0778392	0.023	0.009	1		Ly75	0.558346	0.242889	0.138	0.103	1
Ppp1r7	0.0945609	0.103955	0.105	0.077	1		Clcn7	0.111421	0.0702866	0.032	0.02	1		Slc39a1	0.0046479	0.108644	0.099	0.04	1		Lsm6	0.00243892	0.0918091	0.552	0.423	1		Rps21	0.0095022	0.109888	0.991	0.993	1		Tle1	0.0486722	0.0778367	0.012	0.003	1		Acap1	0.208158	0.242459	0.5	0.385	1
Sumo1	0.245427	0.103954	0.371	0.334	1		Suclg1	0.224547	0.0702563	0.391	0.345	1		Gne	0.027295	0.108628	0.042	0.013	1		Exosc3	0.000950088	0.0917913	0.444	0.321	1		Mrpl36	0.130248	0.109747	0.558	0.479	1		Mfsd4a	0.160238	0.0775748	0.026	0.015	1		Taf15	0.212081	0.242423	0.569	0.41	1
Nmi	0.122941	0.10386	0.151	0.12	1		Mif4gd	0.14908	0.0702498	0.124	0.1	1		Tmem80	0.102145	0.10861	0.107	0.07	1		Aim2	0.000132158	0.0917005	0.247	0.159	1		Ndufs4	0.17672	0.109657	0.673	0.628	1		Trappc3	0.0593349	0.0775137	0.063	0.04	1		Fam192a	0.174165	0.242247	0.31	0.179	1
Men1	0.0995608	0.10385	0.06	0.039	1		Vps37a	0.0270689	0.0701408	0.103	0.071	1		Sec14l1	0.0990669	0.108599	0.073	0.043	1		Adpgk	0.0023003	0.0916303	0.196	0.133	1		Tcea1	0.223031	0.109608	0.504	0.424	1		Ndst1	0.26412	0.0775002	0.106	0.086	1		Mepce	0.17405	0.242242	0.138	0.051	1
Rpl23	0.00543776	0.103658	0.971	0.967	1		Rrp36	0.052339	0.0701122	0.078	0.054	1		Nup35	0.0250558	0.108589	0.059	0.023	1		Copb2	0.0103852	0.0915255	0.576	0.465	1		Mcub	0.0355784	0.109599	0.739	0.628	1		Zfp207	0.0510819	0.0774926	0.114	0.08	1		Glmp	0.403984	0.242202	0.379	0.333	1
Relt	0.0488683	0.103451	0.033	0.016	1		Tubgcp3	0.00323073	0.0700814	0.073	0.039	1		Vps29	0.0199927	0.108582	0.332	0.236	1		Parp11	8.05282e-06	0.0915126	0.099	0.039	0.128716		Irak4	0.0946531	0.109543	0.389	0.319	1		Cmpk2	0.0546523	0.0774717	0.103	0.072	1		Gm36756	0.249837	0.242132	0.034	0	1
Gpcpd1	0.0880279	0.103371	0.235	0.192	1		Acad11	0.0364827	0.0700431	0.025	0.012	1		Ppat	0.138454	0.108569	0.135	0.096	1		Ssr1	0.00251047	0.0914958	0.602	0.485	1		Rpp21	0.0112138	0.109491	0.58	0.441	1		Nfya	0.0585351	0.0773517	0.047	0.028	1		Bloc1s6	0.127636	0.242132	0.155	0.051	1
Zfp740	0.149632	0.1033	0.13	0.1	1		Nampt	0.0672343	0.0700124	0.055	0.036	1		Ube2b	0.0712318	0.108448	0.656	0.545	1		Il3ra	0.00100022	0.0911105	0.243	0.164	1		Ptger4	0.115766	0.109458	0.137	0.094	1		Pex5	0.13063	0.0772976	0.052	0.035	1		Gm12216	0.481402	0.24203	0.121	0.077	1
Hnrnph1	0.197203	0.103137	0.361	0.317	1		Gatad2a	0.102597	0.0700076	0.12	0.094	1		Gfm2	0.0306461	0.108408	0.062	0.027	1		Rbm43	3.80199e-07	0.0909544	0.187	0.092	0.0060771		Psmd10	0.0277625	0.109258	0.336	0.25	1		Arhgap1	0.15893	0.0772953	0.045	0.031	1		Rrp7a	0.299113	0.241963	0.31	0.231	1
Commd7	0.131463	0.103042	0.167	0.136	1		Fbxo31	0.210057	0.0699553	0.053	0.04	1		Xlr4c	0.0653207	0.108295	0.121	0.076	1		Prkar2a	0.000122559	0.0909391	0.195	0.117	1		Cmas	0.108236	0.109188	0.442	0.351	1		Coa6	0.0582561	0.077251	0.033	0.017	1		Fig4	0.0257183	0.241888	0.121	0	1
Smim7	0.144136	0.102972	0.07	0.05	1		Bbx	0.405563	0.0699079	0.145	0.131	1		Tcrg-C2	0.0416781	0.108277	0.028	0.007	1		Usp40	2.92871e-07	0.0908493	0.128	0.051	0.00468126		Psme1	0.0726614	0.109122	0.898	0.903	1		Hhex	0.0471655	0.0772251	0.179	0.133	1		Pramef8	0.234269	0.241875	0.086	0.026	1
Rps7	0.00262539	0.102919	0.967	0.959	1		Ldah	0.264098	0.0697488	0.118	0.1	1		BC029722	0.211872	0.108173	0.104	0.076	1		Gopc	1.21713e-05	0.0908347	0.159	0.081	0.194545		Man2b2	0.0076515	0.109054	0.159	0.083	1		Thap1	0.0843119	0.0771147	0.02	0.009	1		Vapb	0.316411	0.241669	0.345	0.256	1
Gtf2h5	0.314927	0.102899	0.231	0.206	1		Ogfod1	0.00716113	0.0697464	0.029	0.011	1		Unc13d	0.0636244	0.108052	0.166	0.113	1		Cct3	0.00606413	0.0907348	0.524	0.411	1		2210016L21Rik	0.0682457	0.10903	0.204	0.146	1		Tmem29	0.010601	0.0771006	0.017	0.003	1		Ppil4	0.279895	0.241373	0.328	0.231	1
Kat8	0.0794042	0.102799	0.095	0.066	1		Prr13	0.031909	0.0697268	0.182	0.14	1		Ogfr	0.0743663	0.108041	0.256	0.186	1		Hsd17b12	0.0175748	0.0906965	0.412	0.326	1		Med11	0.0487938	0.109021	0.235	0.16	1		Cdkn2aip	0.134202	0.0770172	0.076	0.055	1		Itk	0.193857	0.241127	0.276	0.154	1
Baiap2	0.0232267	0.102687	0.039	0.017	1		Rab18	0.095728	0.0696795	0.211	0.173	1		Hmgcs1	0.10273	0.10797	0.09	0.056	1		Rbm10	8.3064e-06	0.0905869	0.193	0.105	0.132769		Rpl27	0.146227	0.108931	0.916	0.903	1		Naif1	0.0232303	0.0769979	0.008	0	1		Nfu1	0.127636	0.240762	0.155	0.051	1
Pag1	0.424634	0.10264	0.346	0.323	1		Dhx29	0.0344647	0.0696442	0.055	0.034	1		Zfp322a	0.0283858	0.107926	0.068	0.03	1		Ap2s1	0.0207809	0.0905014	0.84	0.751	1		Vps29	0.202023	0.108844	0.677	0.611	1		Agtpbp1	0.240669	0.0769929	0.018	0.011	1		Msmo1	0.0979004	0.240742	0.069	0	1
Mrm3	0.0268252	0.102572	0.041	0.019	1		Zfp874a	0.00740682	0.0696283	0.058	0.031	1		Cnpy3	0.0644345	0.107827	0.13	0.083	1		Mrpl9	0.000911901	0.0904988	0.392	0.278	1		Eid1	0.160543	0.108758	0.46	0.403	1		Gm30025	0.0620313	0.0769632	0.019	0.008	1		Jpx	0.15478	0.240268	0.052	0	1
Zfp120	0.131328	0.102483	0.045	0.028	1		Prpf40a	0.109176	0.069364	0.303	0.26	1		Snapc1	0.129336	0.107797	0.104	0.07	1		Ddb1	0.00485913	0.0904979	0.362	0.278	1		Pop5	0.0263753	0.108722	0.394	0.285	1		Bcl9l	0.113508	0.0769453	0.019	0.009	1		Agpat5	0.214127	0.240152	0.086	0.026	1
Srgap2	0.0177435	0.102446	0.06	0.031	1		Dtx1	0.0272941	0.069353	0.196	0.148	1		Arhgef18	0.331523	0.107688	0.245	0.213	1		Mrpl41	0.00109561	0.0904314	0.228	0.154	1		Rpain	0.00539829	0.108714	0.261	0.16	1		Uqcrb	0.0702429	0.0768984	0.034	0.018	1		Dxo	0.0979004	0.240127	0.069	0	1
Uchl5	0.440915	0.102414	0.111	0.097	1		Rad54l2	0.0786819	0.0693116	0.065	0.045	1		Daxx	0.352136	0.10765	0.158	0.133	1		Cmc2	7.67148e-06	0.0904137	0.178	0.093	0.122621		H2-DMa	0.17937	0.108707	0.827	0.806	1		Il18bp	0.0267837	0.0767142	0.038	0.018	1		Armc1	0.419929	0.240113	0.224	0.179	1
2010109A12Rik	0.0130705	0.102237	0.029	0.009	1		B2m	0.0100382	0.0692748	0.977	0.96	1		Rpsa	0.00335556	0.107543	0.992	0.997	1		Rrp7a	0.000216653	0.0904038	0.426	0.301	1		Cox7a2	0.144054	0.10866	0.881	0.865	1		Scnm1	0.0953895	0.0766766	0.046	0.029	1		Vps35	0.323037	0.240047	0.259	0.179	1
Nt5c	0.266904	0.102133	0.318	0.289	1		1110059E24Rik	0.0136892	0.0692333	0.099	0.064	1		Gpr146	0.0206792	0.107513	0.169	0.103	1		Slc25a51	0.000389609	0.090088	0.191	0.12	1		Dpp3	0.111511	0.108594	0.341	0.267	1		Sypl	0.32898	0.0763666	0.151	0.131	1		Uhmk1	0.366945	0.239971	0.103	0.051	1
Ptpn23	0.166753	0.102079	0.029	0.017	1		Zc3h12d	0.0733038	0.069142	0.075	0.053	1		Il18rap	0.0348761	0.107442	0.076	0.037	1		Dnaja3	3.02809e-05	0.0900817	0.157	0.084	0.48401		Ap2m1	0.131555	0.108556	0.659	0.587	1		Scyl1	0.0465828	0.0763437	0.029	0.014	1		Baz1b	0.538297	0.239929	0.379	0.359	1
Runx1	0.289463	0.102054	0.2	0.175	1		Pde12	0.0115536	0.0691015	0.093	0.06	1		St3gal6	0.381382	0.107416	0.155	0.13	1		Tpm3-rs7	0.00762514	0.0900554	0.901	0.849	1		mt-Nd4	0.221226	0.10845	1	1	1		Polr2j	0.152298	0.0763206	0.149	0.119	1		Eef1b2	0.12861	0.239778	0.948	0.897	1
Bcorl1	0.00730918	0.102015	0.016	0.002	1		Mfap1a	0.288715	0.0690627	0.06	0.048	1		Cmip	0.112841	0.107409	0.175	0.126	1		Exosc4	0.000629385	0.090012	0.318	0.224	1		Larp1b	0.0355817	0.108403	0.252	0.181	1		Srp14	0.212245	0.0763151	0.345	0.293	1		Polr2m	0.275737	0.239353	0.31	0.205	1
Rps6	0.0167919	0.10199	0.959	0.947	1		Fam110a	0.00419469	0.0690406	0.013	0.001	1		Dym	0.0487266	0.107291	0.09	0.05	1		Pigf	3.02873e-05	0.0897288	0.247	0.148	0.484113		Ero1l	0.279257	0.108229	0.221	0.177	1		Nudt7	0.102483	0.0762286	0.026	0.014	1		Baiap2	0.0583587	0.238624	0.138	0.026	1
Zfp65	0.0101853	0.10193	0.027	0.008	1		Rab5b	0.0576082	0.0689934	0.069	0.047	1		Rtf1	0.212864	0.10725	0.456	0.409	1		Cndp2	0.0293168	0.0897045	0.603	0.503	1		Alg3	0.00168941	0.108207	0.08	0.021	1		Anxa11	0.0385993	0.0762231	0.319	0.245	1		Man2b1	0.209578	0.238495	0.431	0.308	1
Ahdc1	0.234873	0.101844	0.047	0.033	1		Smim26	0.0689277	0.068812	0.12	0.091	1		Zfp451	0.253095	0.10721	0.124	0.093	1		Thbd	0.0025446	0.0896414	0.178	0.119	1		Pcna	0.0704424	0.108196	0.274	0.201	1		Ppip5k2	0.156146	0.0762219	0.011	0.005	1		Rac2	0.0552837	0.238457	1	0.949	1
Ggta1	0.124715	0.101842	0.074	0.052	1		Gm10076	0.241695	0.0687888	0.714	0.665	1		Fundc1	0.0366381	0.107112	0.124	0.073	1		Dcun1d5	0.0067354	0.0895548	0.611	0.501	1		Cpne2	0.340004	0.108124	0.288	0.264	1		Prnp	0.0250402	0.0761668	0.011	0.002	1		Tpd52l2	0.495784	0.238429	0.414	0.359	1
Bcl6	0.0466276	0.101605	0.045	0.023	1		Pcnp	0.0507669	0.0687538	0.286	0.233	1		Zcchc8	0.158656	0.107074	0.104	0.073	1		Spsb2	0.000766195	0.0894117	0.302	0.213	1		Stxbp3	0.147752	0.107822	0.398	0.33	1		Xiap	0.136251	0.0761637	0.096	0.072	1		B4galnt1	0.558227	0.238343	0.552	0.513	1
Trmt12	0.000992326	0.101575	0.025	0.003	1		Mplkip	0.0464444	0.0687477	0.147	0.112	1		Aurkaip1	0.128014	0.106994	0.499	0.412	1		Scyl1	0.00140816	0.0893339	0.271	0.189	1		Plscr3	0.173905	0.107741	0.42	0.361	1		Txn2	0.0458243	0.0761281	0.025	0.011	1		Tomm70a	0.915988	0.238222	0.172	0.179	1
Ndufa13	0.196388	0.101514	0.423	0.37	1		Phax	0.113401	0.0687321	0.149	0.12	1		Crtap	0.0627779	0.106962	0.025	0.007	1		Skp1a	0.00836605	0.0893016	0.352	0.272	1		Smim15	0.0424314	0.1077	0.319	0.243	1		0610030E20Rik	0.083365	0.0760361	0.124	0.092	1		Ypel3	0.381769	0.238178	0.466	0.385	1
Pcnx3	0.0905092	0.101503	0.074	0.05	1		Zfp938	0.0445053	0.0687084	0.039	0.022	1		Map2k3	0.175804	0.10694	0.104	0.073	1		2700062C07Rik	0.000155878	0.0890618	0.122	0.063	1		Rabggtb	0.0574773	0.107673	0.159	0.104	1		Hist1h1e	0.0542768	0.076027	0.037	0.02	1		Mvp	0.0733463	0.238101	0.138	0.026	1
Cox6b1	0.386295	0.10149	0.462	0.445	1		2610507B11Rik	0.265964	0.0686353	0.13	0.112	1		Rabgap1l	0.184211	0.106894	0.42	0.359	1		Gab2	0.000245726	0.0890385	0.163	0.096	1		Mrpl22	0.0765941	0.10738	0.323	0.247	1		Cct4	0.338501	0.0759946	0.042	0.032	1		Mthfd2	0.0400849	0.237907	0.103	0	1
Zmpste24	0.0479957	0.101394	0.049	0.027	1		Cbx5	0.030803	0.0685801	0.068	0.044	1		Rasal3	0.419617	0.106802	0.361	0.319	1		Lxn	3.78385e-06	0.0889888	0.191	0.1	0.0604811		Tnip2	0.016463	0.107241	0.217	0.139	1		Rack1	0.0573418	0.0759648	0.221	0.174	1		Rpp30	0.563663	0.237777	0.19	0.154	1
Rps27a	0.00345575	0.101342	0.973	0.967	1		Prkd3	0.107081	0.0685692	0.073	0.053	1		B3galnt2	0.110354	0.106718	0.093	0.06	1		Eloc	0.0238156	0.0889628	0.622	0.527	1		Ube2i	0.22472	0.107115	0.819	0.809	1		2510002D24Rik	0.157869	0.0758429	0.011	0.005	1		Rab4b	0.220698	0.237647	0.086	0.026	1
Fam192a	0.297229	0.101307	0.122	0.103	1		Rps16	0.000299013	0.0683616	0.988	0.98	1		Dse	0.013911	0.106698	0.079	0.033	1		Fam96b	0.000255496	0.0889335	0.442	0.315	1		Vdac3	0.120684	0.107092	0.699	0.608	1		Gpld1	0.0709996	0.0756168	0.011	0.003	1		Erap1	0.251818	0.237548	0.19	0.103	1
Ap2b1	0.200979	0.101304	0.144	0.119	1		Zfp26	0.0392778	0.0683457	0.067	0.044	1		Jkamp	0.12692	0.106581	0.115	0.08	1		Nop10	0.00334306	0.0887529	0.672	0.547	1		Mettl3	0.0024576	0.107041	0.235	0.128	1		Atg9a	0.0292176	0.0754759	0.053	0.029	1		Plcb2	0.220698	0.237311	0.086	0.026	1
Sdccag3	0.416617	0.101282	0.083	0.072	1		Mphosph10	0.263779	0.0683214	0.153	0.132	1		Ctnnb1	0.275571	0.106432	0.223	0.186	1		Nudc	0.032168	0.0886978	0.567	0.464	1		Tram2	0.0139989	0.107004	0.155	0.087	1		Sass6	0.150493	0.0753366	0.018	0.009	1		Akap13	0.217865	0.23721	0.69	0.564	1
Tap1	0.236932	0.101213	0.198	0.17	1		Lair1	0.0438256	0.0683149	0.044	0.026	1		Wdcp	0.0309442	0.106058	0.076	0.037	1		Kmt2b	0.0135535	0.0885814	0.229	0.17	1		Rpl7	0.0148107	0.106975	0.987	1	1		Pnrc2	0.139004	0.0752287	0.159	0.129	1		Atg3	0.210233	0.237142	0.466	0.308	1
Rps12	0.00110931	0.101103	0.965	0.959	1		Zfp825	0.0103163	0.068305	0.028	0.011	1		Ipo7	0.0221194	0.105892	0.113	0.06	1		Oasl2	0.000995425	0.0885812	0.201	0.132	1		Ncln	0.0276851	0.106906	0.438	0.333	1		Psmg3	0.130521	0.0752266	0.025	0.014	1		Dhps	0.740992	0.23704	0.241	0.231	1
Tnfaip1	0.39476	0.101094	0.035	0.027	1		Tigar	0.0187271	0.0683004	0.043	0.022	1		Eif3i	0.0584997	0.105884	0.715	0.641	1		Mpc2	0.009663	0.0885462	0.83	0.747	1		Lrp1	0.229482	0.106883	0.827	0.854	1		Med28	0.0497899	0.0751198	0.062	0.039	1		Zmat3	0.350792	0.236849	0.103	0.051	1
Clp1	0.691145	0.100919	0.064	0.059	1		Dhx8	0.0852512	0.0682651	0.09	0.066	1		Mtch1	0.18704	0.105871	0.175	0.133	1		Wdr77	2.97319e-05	0.0885393	0.136	0.069	0.475235		Chsy1	0.0615603	0.106768	0.389	0.302	1		Banp	0.175689	0.0750943	0.049	0.034	1		Mdfic	0.341859	0.236849	0.069	0.026	1
Rpl10	0.0152498	0.100885	0.95	0.936	1		Tomm5	0.198396	0.0682326	0.313	0.275	1		Rhot1	0.0643931	0.105829	0.093	0.053	1		Caml	0.000116682	0.0883155	0.202	0.123	1		Vamp4	0.111046	0.106521	0.699	0.604	1		Cep63	0.0261873	0.075091	0.029	0.012	1		Ubap1	0.405115	0.236414	0.155	0.103	1
0610009B22Rik	0.0151439	0.100821	0.031	0.011	1		Ncf4	0.162233	0.0682289	0.137	0.113	1		Cd1d1	0.0724416	0.105819	0.113	0.07	1		Timmdc1	0.000370287	0.0882051	0.086	0.04	1		Narf	0.0393935	0.106437	0.274	0.198	1		Slc9a6	0.0847031	0.0750761	0.02	0.009	1		Wdr61	0.490829	0.236299	0.207	0.154	1
Prps1	0.174379	0.100743	0.076	0.056	1		Jade1	0.173979	0.0679822	0.108	0.088	1		Nt5c	0.24477	0.105793	0.608	0.565	1		Pdcl3	0.0305171	0.0881711	0.508	0.406	1		Rdx	0.0664229	0.10623	0.438	0.34	1		Ostm1	0.181742	0.0747068	0.041	0.028	1		Rfesd	0.214127	0.236194	0.086	0.026	1
Gm10643	0.0818533	0.100522	0.035	0.019	1		Snrpd3	0.0643482	0.0679507	0.53	0.452	1		Tmem59	0.265454	0.105702	0.617	0.542	1		Lsr	5.86664e-06	0.0881125	0.152	0.074	0.0937724		BC037034	0.0121999	0.10615	0.283	0.184	1		Nfatc2ip	0.0719612	0.0743498	0.011	0.003	1		Faim	0.270335	0.236088	0.362	0.256	1
Gabpa	0.0998638	0.100513	0.066	0.044	1		Rpl22l1	0.0588724	0.0679375	0.931	0.899	1		Ubxn2a	0.103486	0.105603	0.161	0.113	1		Rab10	0.000302008	0.0880108	0.586	0.437	1		Ugcg	0.619565	0.10586	0.376	0.354	1		Zc3h18	0.292552	0.0743156	0.034	0.025	1		Atad2b	0.260344	0.236081	0.155	0.077	1
Ccdc66	0.0870407	0.100481	0.037	0.02	1		Cox16	0.432813	0.0678404	0.063	0.054	1		Dido1	0.0399531	0.105547	0.203	0.136	1		Aifm1	0.000832078	0.0879116	0.255	0.174	1		Tmem104	0.260494	0.105829	0.159	0.128	1		Dnase2a	0.284418	0.0742036	0.031	0.022	1		Itgal	0.271534	0.23595	0.776	0.667	1
Ints14	0.0229987	0.10038	0.05	0.025	1		Ndufc1	0.0779543	0.0677431	0.266	0.222	1		Iqgap2	0.16423	0.105468	0.192	0.146	1		Ppp1ca	0.00351516	0.0878681	0.96	0.942	1		Rps17	0.0973697	0.10577	0.956	0.951	1		Kcnk6	0.0709996	0.0741351	0.011	0.003	1		Hcls1	0.312557	0.235949	0.724	0.615	1
Gm11361	0.332536	0.10038	0.247	0.219	1		Nceh1	0.20842	0.0677397	0.076	0.06	1		Mis12	0.00765444	0.105317	0.045	0.01	1		Faf2	0.000696577	0.087796	0.227	0.151	1		Spsb2	0.0386627	0.105681	0.327	0.243	1		Map2k1	0.131838	0.074119	0.087	0.065	1		Irf2bp1	0.0710297	0.235906	0.138	0.026	1
2810004N23Rik	0.222248	0.100274	0.083	0.064	1		Mtmr1	0.0550601	0.0677265	0.062	0.041	1		Txn2	0.0771462	0.105264	0.408	0.322	1		Elof1	0.00195224	0.0877201	0.539	0.418	1		mt-Nd2	0.614199	0.105612	1	0.997	1		Tm2d1	0.127461	0.0741077	0.035	0.022	1		Zdhhc15	0.0625198	0.235865	0.086	0	1
Rit1	0.090693	0.100261	0.047	0.028	1		Dnajb2	0.0106973	0.0677141	0.061	0.034	1		Vps36	0.0495198	0.105244	0.287	0.216	1		Raly	0.00919149	0.0877072	0.812	0.685	1		S100a6	0.134469	0.105589	0.973	0.993	1		Clns1a	0.0797173	0.0740404	0.014	0.005	1		H2afx	0.886653	0.235863	0.293	0.282	1
Tmem123	0.395664	0.10019	0.285	0.259	1		Nhlrc3	0.444521	0.06769	0.024	0.019	1		Baz1a	0.315397	0.105057	0.279	0.239	1		Dtx2	1.7037e-06	0.0876308	0.21	0.112	0.0272319		Rhou	0.0378892	0.105537	0.217	0.146	1		Emc6	0.174759	0.0739815	0.037	0.025	1		Anapc11	0.450698	0.235703	0.328	0.256	1
Dus3l	0.0600811	0.100168	0.068	0.042	1		Zfp113	0.18607	0.0676664	0.03	0.02	1		Trappc6b	0.128839	0.105052	0.335	0.272	1		Herc6	0.00234301	0.0876135	0.227	0.156	1		Acadvl	0.0611504	0.105524	0.336	0.257	1		Rnf20	0.0719723	0.0739726	0.066	0.043	1		Gm26825	0.872087	0.23565	0.172	0.179	1
5730480H06Rik	0.165601	0.100039	0.066	0.047	1		Ddx27	0.191754	0.0676017	0.183	0.154	1		Plekhj1	0.0311601	0.105022	0.524	0.402	1		2310033P09Rik	0.000124042	0.0875611	0.168	0.097	1		Mpc1	0.0980961	0.105404	0.571	0.507	1		Crlf2	0.108096	0.0738336	0.354	0.293	1		Ggta1	0.214127	0.235316	0.086	0.026	1
Ccdc134	0.00468096	0.0999373	0.049	0.019	1		Tmem106b	0.114487	0.0675769	0.082	0.061	1		Sgcb	0.0127558	0.104944	0.048	0.013	1		Akt1s1	0.000305394	0.0875566	0.191	0.116	1		Vsir	0.0589422	0.105298	0.894	0.83	1		Tmem183a	0.13191	0.0737503	0.046	0.031	1		Dcaf7	0.501351	0.235269	0.172	0.128	1
Tcof1	0.39043	0.0998804	0.144	0.128	1		Rnf34	0.0861871	0.0675421	0.079	0.058	1		Dok1	0.0806508	0.104912	0.093	0.056	1		Farsb	0.00119332	0.0875107	0.198	0.132	1		Snrpd2	0.292994	0.105134	0.664	0.611	1		Tbca	0.110845	0.0736092	0.047	0.031	1		Ddx47	0.309035	0.235198	0.172	0.103	1
Tor1a	0.15732	0.0998274	0.097	0.073	1		Etfrf1	0.0723426	0.0675244	0.046	0.029	1		Samd3	0.225084	0.104882	0.115	0.086	1		Cyc1	0.00784164	0.0875075	0.67	0.563	1		Vamp8	0.169352	0.105111	0.956	0.91	1		Cfap97	0.0640884	0.0735833	0.024	0.011	1		Ganab	0.188575	0.235191	0.207	0.103	1
Ldah	0.170624	0.0997801	0.082	0.061	1		Rprd2	0.0721247	0.067419	0.172	0.136	1		Mterf3	0.0402115	0.104863	0.101	0.056	1		Exoc8	5.45534e-05	0.087506	0.087	0.036	0.871981		Rps9	0.000950294	0.105094	0.996	1	1		Wdr83os	0.0664067	0.0735622	0.079	0.054	1		Cd82	0.299565	0.235133	0.483	0.359	1
Gnpda2	0.0917891	0.0997469	0.041	0.023	1		Ndufa12	0.0894911	0.0674181	0.342	0.284	1		Eif2s2	0.339128	0.104732	0.586	0.528	1		Fbxl14	0.00074478	0.0873984	0.233	0.158	1		Rccd1	0.00306584	0.105061	0.04	0.003	1		Poc1b	0.0394442	0.0735131	0.016	0.005	1		Mut	0.0979004	0.234915	0.069	0	1
Lpar6	0.1371	0.0996646	0.041	0.025	1		Rnf187	0.335951	0.0673452	0.366	0.327	1		Tmx4	0.0711958	0.104684	0.161	0.11	1		Lyl1	0.0555102	0.087391	0.574	0.487	1		Igfbp4	0.537854	0.105042	0.058	0.045	1		Ccnc	0.144745	0.073305	0.02	0.011	1		Vav3	0.350792	0.234865	0.103	0.051	1
Kin	0.0920593	0.0996641	0.097	0.069	1		Fau	0.000905747	0.0673169	0.978	0.974	1		Commd2	0.222138	0.104602	0.223	0.183	1		Nfyb	0.00588217	0.0873003	0.179	0.125	1		Ears2	0.00556432	0.104952	0.058	0.014	1		Rpl34	0.115282	0.0732419	0.612	0.513	1		Zfp787	0.52894	0.234432	0.224	0.179	1
Pfdn5	0.0302629	0.0996605	0.87	0.845	1		Zfp958	0.015624	0.0672947	0.048	0.026	1		Arhgap4	0.0453075	0.104411	0.251	0.176	1		Arpc1b	6.09946e-05	0.0872702	0.991	0.987	0.974938		Abhd11	0.0126551	0.104853	0.323	0.219	1		Rnd1	0.0716085	0.072934	0.103	0.074	1		Ap1s2	0.254211	0.234353	0.121	0.051	1
Serpini1	0.0988952	0.0995181	0.074	0.05	1		Rbm14	0.0158362	0.0672943	0.058	0.033	1		Tmpo	0.0685626	0.104351	0.285	0.209	1		Mboat7	0.00184672	0.0872018	0.396	0.287	1		Ndufaf8	0.255306	0.104775	0.407	0.358	1		Dync1li2	0.333264	0.072905	0.02	0.014	1		Zfp560	0.254211	0.234231	0.121	0.051	1
Carmil2	0.226024	0.0994687	0.047	0.033	1		N4bp1	0.0806663	0.0672284	0.106	0.08	1		Aqp3	0.18801	0.104296	0.07	0.047	1		Chek2	0.00510732	0.087163	0.036	0.013	1		Acvrl1	0.0669169	0.104726	0.226	0.16	1		Ager	0.083825	0.0727757	0.02	0.009	1		Tnpo2	0.0979004	0.234193	0.069	0	1
Map2k2	0.503108	0.0994535	0.299	0.281	1		Strn4	0.35011	0.0671006	0.071	0.06	1		Tspan3	0.249975	0.104267	0.07	0.05	1		Hbb-bs	0.886893	0.0869772	0.165	0.156	1		Wdr12	0.000417684	0.104707	0.146	0.052	1		5031425E22Rik	0.246096	0.0727205	0.145	0.122	1		Macf1	0.575273	0.234017	0.724	0.769	1
Nudcd3	0.484468	0.0994388	0.148	0.134	1		Mettl3	0.0642672	0.0670045	0.07	0.048	1		Galnt7	0.238211	0.104191	0.161	0.126	1		Rtcb	0.0041782	0.0868522	0.534	0.411	1		Nbr1	0.0173386	0.10467	0.292	0.198	1		Tns1	0.170919	0.072589	0.043	0.029	1		Mtfr1l	0.470349	0.233975	0.293	0.231	1
Ncbp2	0.0427762	0.0993948	0.064	0.038	1		Ccr2	0.127988	0.066996	0.02	0.011	1		Sptlc2	0.088865	0.104172	0.2	0.146	1		Tlr8	2.24561e-06	0.0868209	0.128	0.055	0.0358938		Acadl	0.183292	0.104667	0.385	0.323	1		Zfp26	0.06331	0.0725314	0.019	0.008	1		Hjurp	0.320316	0.233849	0.207	0.128	1
Cox20	0.354942	0.0992177	0.142	0.122	1		1700037H04Rik	0.0670144	0.0669954	0.039	0.024	1		Golt1b	0.0526132	0.104124	0.099	0.056	1		Fam49b	0.00362914	0.0867361	0.969	0.945	1		Dusp3	0.0944303	0.104609	0.46	0.382	1		Zc3h12d	0.140358	0.0725001	0.023	0.012	1		Ctla2b	0.0973362	0.23373	0.121	0.026	1
Cd84	0.919767	0.0991371	0.216	0.219	1		Tprkb	0.0172787	0.0669448	0.054	0.031	1		Susd6	0.308882	0.104082	0.183	0.153	1		Dnajb14	0.0118716	0.0867007	0.63	0.528	1		Adgrg5	0.0534162	0.10458	0.252	0.188	1		Pih1d1	0.101293	0.0723357	0.05	0.032	1		Ccna2	0.98468	0.23356	0.052	0.051	1
Tars	0.0942904	0.0991168	0.045	0.027	1		Cd200	0.0268845	0.0669416	0.026	0.012	1		Eif2b4	0.162962	0.104063	0.115	0.08	1		Ngrn	0.00297167	0.086663	0.334	0.243	1		Klra2	0.240752	0.10449	0.633	0.573	1		Slc38a10	0.0968185	0.0722957	0.063	0.043	1		Atp5a1	0.389036	0.233399	0.724	0.667	1
Bccip	0.275032	0.0990617	0.214	0.186	1		Cers4	0.0650381	0.0669058	0.131	0.101	1		Iqce	0.308529	0.103847	0.045	0.03	1		Atg4b	0.00409526	0.0865803	0.191	0.127	1		Med4	0.0188703	0.104483	0.345	0.243	1		Atp6v0e	0.437235	0.0722438	0.738	0.656	1		Tsr3	0.189888	0.233305	0.172	0.077	1
Shprh	0.165726	0.0990226	0.064	0.045	1		Hnrnpc	0.0740421	0.0668931	0.427	0.372	1		Txndc11	0.0589189	0.103673	0.104	0.063	1		Gaa	0.00681148	0.0865174	0.303	0.226	1		Dnajb14	0.183495	0.104346	0.473	0.406	1		Manf	0.0763589	0.0722249	0.032	0.017	1		Suds3	0.239411	0.232994	0.397	0.256	1
Ambra1	0.202634	0.0989672	0.068	0.05	1		Zfp398	0.288512	0.0668925	0.068	0.055	1		Donson	0.219005	0.103657	0.138	0.106	1		Zfp53	5.69527e-06	0.0864388	0.108	0.044	0.0910333		Plekha8	0.0445458	0.104341	0.088	0.045	1		Zfp950	0.0378449	0.0720076	0.01	0.002	1		Dync1h1	0.275737	0.232934	0.31	0.205	1
Zfp458	0.0928102	0.0989576	0.021	0.009	1		Sec14l1	0.00968887	0.0668394	0.052	0.027	1		Atp6v0a2	0.140559	0.103651	0.141	0.103	1		Kat8	0.000210703	0.0864124	0.201	0.124	1		Lrrc42	0.00346187	0.104285	0.204	0.108	1		Cnbd2	0.0221471	0.0719839	0.02	0.006	1		Flnb	0.470533	0.232898	0.086	0.051	1
Eif2b4	0.0816813	0.0989405	0.085	0.058	1		AU020206	0.0391512	0.0667845	0.061	0.039	1		Sat1	0.030458	0.103602	0.521	0.412	1		Ppid	0.0037101	0.086264	0.273	0.198	1		Spns1	0.058108	0.104267	0.221	0.156	1		Rabgap1l	0.0383113	0.0719759	0.01	0.002	1		Lman1	0.437871	0.232872	0.207	0.154	1
Gin1	0.0560169	0.098922	0.058	0.034	1		Anapc7	0.105234	0.0664843	0.069	0.051	1		Zbtb7a	0.131942	0.103395	0.304	0.249	1		Nudcd1	0.000118193	0.0862077	0.059	0.02	1		Ccnh	0.0171391	0.104201	0.208	0.128	1		Ppp5c	0.0232303	0.0719351	0.008	0	1		Eif2b4	0.248173	0.232648	0.121	0.051	1
Setd5	0.292564	0.0988577	0.171	0.147	1		Nbr1	0.0312265	0.0663502	0.09	0.061	1		Ezh1	0.128153	0.103289	0.11	0.073	1		Wdr83	1.84969e-05	0.0860199	0.173	0.093	0.295654		Cisd1	0.00729693	0.104175	0.429	0.299	1		Ppp2r5a	0.0518911	0.0718646	0.368	0.285	1		Slc9a9	0.141552	0.232644	0.155	0.051	1
Immp2l	0.095137	0.0986459	0.074	0.05	1		Tmem208	0.0897904	0.0663042	0.197	0.161	1		Eef2	0.0479169	0.103172	0.975	0.983	1		Rcan1	9.04376e-05	0.0859397	0.119	0.059	1		D230025D16Rik	0.0245679	0.104134	0.252	0.17	1		Lrig2	0.0836943	0.0718314	0.025	0.012	1		Unc45a	0.535773	0.232529	0.224	0.179	1
Rpl30	0.00632447	0.0986367	0.967	0.969	1		Fbxo38	0.16597	0.0662996	0.061	0.046	1		1810041H14Rik	0.329306	0.10309	0.152	0.126	1		Slc35f5	5.33934e-07	0.0859249	0.168	0.078	0.0085344		Sec23ip	0.0292399	0.104116	0.217	0.139	1		Tgm1	0.0551934	0.0717887	0.015	0.005	1		Eef1g	0.318965	0.232283	0.707	0.615	1
Msantd4	0.0233458	0.0986104	0.016	0.003	1		Nrm	0.10812	0.0662502	0.054	0.038	1		Csnk1g1	0.274077	0.102902	0.192	0.156	1		Mcl1	0.000469836	0.0859053	0.991	0.972	1		A530017D24Rik	0.159825	0.104114	0.142	0.101	1		Ankzf1	0.0595344	0.0717768	0.017	0.006	1		Agpat2	0.173722	0.232226	0.207	0.103	1
Stard7	0.327831	0.0984619	0.095	0.078	1		Wdr47	0.00467778	0.066226	0.03	0.011	1		Slc25a33	0.0122202	0.102834	0.059	0.02	1		Shc1	0.00103959	0.0858323	0.269	0.182	1		Itgb7	0.368299	0.104025	0.686	0.622	1		Sgk1	0.0528901	0.0717226	0.096	0.066	1		Vsig10l	0.15478	0.23204	0.052	0	1
Chchd4	0.140044	0.0983994	0.087	0.064	1		Gstcd	0.227126	0.0661956	0.028	0.019	1		Lockd	0.0734176	0.10283	0.045	0.02	1		Smim15	0.000127285	0.0857857	0.291	0.191	1		Cdc26	0.0462348	0.104008	0.527	0.434	1		Selenos	0.471464	0.07163	0.046	0.039	1		Stim2	0.16591	0.231928	0.172	0.077	1
Fam26f	0.0434526	0.0983718	0.029	0.013	1		Pgk1	0.160863	0.0661893	0.332	0.288	1		Nrbf2	0.0640132	0.102746	0.146	0.096	1		Kcnk6	7.97022e-05	0.0857253	0.104	0.049	1		Tufm	0.0536236	0.103987	0.239	0.174	1		Pqlc2	0.17927	0.0713804	0.021	0.012	1		Atp6ap1	0.508711	0.231926	0.224	0.179	1
Wdr53	0.0210405	0.0982957	0.047	0.022	1		Slc12a9	0.0551666	0.0661336	0.037	0.021	1		Neat1	0.12576	0.102701	0.307	0.249	1		Emc6	0.00340866	0.0854965	0.611	0.489	1		Dhcr24	0.103364	0.103694	0.111	0.069	1		Crcp	0.318674	0.0713494	0.032	0.023	1		Usp39	0.624351	0.231572	0.103	0.077	1
Ccser2	0.161876	0.0981926	0.083	0.062	1		Ndufa4	0.224408	0.0660757	0.683	0.636	1		Gm6563	0.0183988	0.102646	0.051	0.017	1		Eif3i	0.00874717	0.0854563	0.81	0.721	1		Oma1	0.0678512	0.103648	0.204	0.142	1		Eif2ak2	0.312457	0.071333	0.017	0.011	1		Tor3a	0.0625198	0.231533	0.086	0	1
Spcs3	0.187539	0.0981633	0.078	0.058	1		Tmem167	0.0845696	0.0659379	0.359	0.301	1		Dennd1b	0.324107	0.102619	0.239	0.206	1		Clcn7	3.39017e-05	0.0854412	0.147	0.078	0.541885		Dctn3	0.10364	0.103579	0.761	0.705	1		Tmem19	0.0473599	0.0711567	0.032	0.015	1		Pigc	0.178508	0.231305	0.138	0.051	1
Tapbp	0.50067	0.0981546	0.342	0.309	1		F2r	0.00639523	0.0659003	0.06	0.032	1		Pcid2	0.0793408	0.102354	0.076	0.043	1		Thoc1	8.37998e-06	0.0853233	0.161	0.081	0.133946		Xiap	0.245142	0.103475	0.491	0.438	1		Strip1	0.0214313	0.0710949	0.02	0.006	1		Zcrb1	0.490512	0.231228	0.414	0.359	1
Yme1l1	0.135278	0.0981516	0.163	0.13	1		Ctr9	0.230826	0.0657911	0.066	0.052	1		Rpl14	0.0346468	0.102352	0.992	1	1		Tmem160	0.0159198	0.0853209	0.845	0.736	1		Plpbp	0.309041	0.103437	0.389	0.344	1		Fam118b	0.0843225	0.0710819	0.023	0.011	1		Tmem115	0.0625198	0.231205	0.086	0	1
Mrpl34	0.246473	0.0981459	0.179	0.153	1		Zdhhc17	0.0521076	0.0656949	0.055	0.035	1		Hist3h2ba	0.0579028	0.102292	0.056	0.027	1		Lgals3	0.000970734	0.0852889	0.987	0.98	1		B4galt7	0.0189917	0.103431	0.155	0.087	1		Ube4a	0.266832	0.0708735	0.033	0.023	1		Rad18	0.455743	0.231049	0.121	0.077	1
Nono	0.083046	0.0980461	0.268	0.225	1		F2rl1	0.130593	0.0656737	0.05	0.035	1		Zbtb1	0.446788	0.102169	0.161	0.14	1		Cdk20	9.55214e-07	0.0852727	0.086	0.027	0.0152681		Nsmce3	0.0291427	0.103419	0.354	0.26	1		Atp6v1a	0.0813697	0.0708583	0.088	0.062	1		Yeats4	0.19474	0.230859	0.293	0.179	1
Chmp7	0.0751925	0.0978946	0.049	0.028	1		Ube2r2	0.2957	0.0656703	0.262	0.231	1		Pik3ip1	0.46626	0.102093	0.521	0.478	1		Smc1a	0.00157775	0.0852492	0.551	0.445	1		Mrpl48	0.0334013	0.103318	0.341	0.253	1		Eea1	0.200184	0.0708355	0.056	0.042	1		Alg3	0.0625198	0.230807	0.086	0	1
Aes	0.199991	0.0978619	0.641	0.592	1		Fth1	0.0342951	0.0656347	0.971	0.949	1		Wdr36	0.0577061	0.102035	0.079	0.043	1		Ntpcr	0.000829509	0.0852357	0.426	0.313	1		Psmd2	0.0956708	0.103284	0.602	0.521	1		Bbx	0.340238	0.0708258	0.087	0.072	1		Ints13	0.11044	0.230802	0.121	0.026	1
Zdhhc20	0.801261	0.0978434	0.175	0.181	1		Taok3	0.168476	0.0656057	0.185	0.158	1		Tmem251	0.160596	0.101924	0.163	0.123	1		Mrfap1	0.0125311	0.0849395	0.89	0.802	1		Rtcb	0.0417228	0.103241	0.473	0.375	1		Pcmt1	0.174744	0.0707991	0.067	0.049	1		Zfp292	0.711334	0.230696	0.483	0.462	1
Ide	0.060214	0.0978047	0.039	0.02	1		Bccip	0.0671286	0.0655687	0.236	0.193	1		Pgp	0.0586427	0.10186	0.231	0.163	1		Coa6	0.000102489	0.0849292	0.236	0.148	1		Psma7	0.0708002	0.103154	0.956	0.944	1		Exosc4	0.234676	0.0707968	0.078	0.062	1		Actl6a	0.380012	0.230429	0.259	0.179	1
Acox1	0.10624	0.0977207	0.025	0.013	1		Nr1h2	0.0226004	0.0654668	0.154	0.113	1		Setdb1	0.0514401	0.101848	0.099	0.056	1		Trappc3	0.0111461	0.0848725	0.462	0.367	1		Rbbp8	0.00170421	0.103085	0.181	0.087	1		Rp2	0.145312	0.0706917	0.05	0.034	1		Rcbtb2	0.189888	0.230385	0.172	0.077	1
Slc39a10	0.0644078	0.0976825	0.041	0.022	1		Zfand5	0.108055	0.0654561	0.137	0.109	1		Alyref	0.208982	0.101777	0.254	0.213	1		Scfd1	0.00048942	0.0848241	0.332	0.232	1		Hspa13	0.213903	0.103049	0.146	0.111	1		Hgf	0.0849403	0.070666	0.018	0.008	1		Psme2b	0.514808	0.230213	0.052	0.026	1
Zfp637	0.0488332	0.0976615	0.054	0.031	1		Cisd2	0.063956	0.0654165	0.282	0.231	1		Eid1	0.0600243	0.101752	0.223	0.159	1		Sipa1l1	0.00061615	0.0847937	0.137	0.081	1		Acaa2	0.118279	0.102912	0.655	0.566	1		Lsm14a	0.182578	0.0705972	0.139	0.112	1		Prr13	0.336528	0.230172	0.759	0.718	1
Rbbp9	0.0825	0.0976339	0.012	0.003	1		Ykt6	0.0681641	0.0653449	0.035	0.02	1		Ndufb2	0.0292642	0.101748	0.234	0.156	1		Hist1h1d	4.51421e-05	0.0847715	0.106	0.049	0.721551		Sgf29	0.0739931	0.102907	0.221	0.163	1		Agap1	0.203178	0.0705867	0.056	0.042	1		Fam84b	0.542752	0.230156	0.052	0.026	1
Gm42670	0.0304961	0.0975266	0.023	0.008	1		Ptpn18	0.132384	0.0652953	0.848	0.787	1		Usp24	0.247125	0.101732	0.192	0.156	1		Asah1	0.0178502	0.084669	0.791	0.69	1		Arap2	0.061341	0.102778	0.071	0.035	1		Tax1bp3	0.112765	0.0705688	0.032	0.018	1		Tmem185a	0.341859	0.230127	0.069	0.026	1
Safb	0.521912	0.0974887	0.239	0.22	1		Ints11	0.038676	0.065252	0.129	0.094	1		Rps27l	0.194238	0.101701	0.363	0.302	1		Nck1	0.000366421	0.0846463	0.247	0.163	1		Memo1	0.028887	0.102731	0.137	0.08	1		Wrn	0.143794	0.0704676	0.02	0.011	1		Glyr1	0.288831	0.229979	0.276	0.179	1
Apeh	0.143854	0.0974858	0.082	0.059	1		Gtf2a2	0.199301	0.0652436	0.253	0.216	1		Mfsd5	0.0251324	0.101644	0.059	0.023	1		Hnrnpf	0.00765037	0.0845671	0.958	0.923	1		Gm11808	0.141391	0.102545	0.416	0.361	1		Rps3	0.597597	0.0703813	0.705	0.633	1		Stim1	0.339962	0.229763	0.379	0.282	1
Flcn	0.0286496	0.0974433	0.045	0.022	1		Med29	0.00421273	0.0652284	0.109	0.067	1		Esm1	0.0420541	0.101485	0.039	0.013	1		Yif1a	0.00105572	0.0845153	0.246	0.166	1		Nubp2	0.0466662	0.102516	0.398	0.306	1		2310011J03Rik	0.0510319	0.0703063	0.111	0.077	1		Dnajc9	0.235837	0.229754	0.414	0.282	1
Spic	0.0448575	0.0973519	0.014	0.003	1		Arpc5l	0.132659	0.0651687	0.407	0.353	1		Crot	0.138607	0.10146	0.13	0.093	1		Ddx55	0.00932631	0.0842811	0.166	0.117	1		Tmed9	0.163848	0.102327	0.792	0.76	1		Pqlc3	0.0420261	0.0701991	0.124	0.088	1		Pitpna	0.197093	0.229738	0.707	0.564	1
Map3k2	0.190986	0.0972079	0.087	0.067	1		B4galt3	0.0365317	0.0651271	0.037	0.02	1		Emp3	0.940115	0.10138	0.566	0.581	1		Ube2j1	0.00314263	0.0842537	0.359	0.265	1		Acp2	0.19009	0.10223	0.204	0.16	1		Fam234a	0.134207	0.0701063	0.033	0.02	1		Ecsit	0.678667	0.229729	0.121	0.103	1
Rpl27a	0.00979968	0.0971579	0.969	0.964	1		Kctd2	0.194855	0.0651246	0.075	0.059	1		Cbx7	0.0889013	0.101326	0.115	0.073	1		Hnrnpll	0.00187451	0.0841641	0.335	0.244	1		Gdap2	0.0380898	0.10222	0.221	0.149	1		Smim15	0.130498	0.0700457	0.041	0.026	1		Zbtb17	0.15128	0.229474	0.103	0.026	1
Sh3bgrl	0.219948	0.0971333	0.101	0.08	1		Efhd2	0.0884057	0.0651204	0.107	0.081	1		Slc26a2	0.013471	0.101229	0.054	0.017	1		Tcf4	0.00146127	0.0841388	0.602	0.477	1		Slc8b1	0.462352	0.102145	0.381	0.351	1		Cmip	0.122537	0.0699763	0.377	0.317	1		Drg1	0.577192	0.229413	0.207	0.179	1
Foxj2	0.131867	0.0970866	0.058	0.039	1		Cox19	0.0236742	0.0650672	0.073	0.046	1		Atp6v0e	0.195433	0.10122	0.642	0.571	1		Selenom	0.00120162	0.0840953	0.21	0.14	1		Gnb1	0.206268	0.101994	0.819	0.809	1		Pik3r4	0.031061	0.0698931	0.019	0.006	1		Rad17	0.68848	0.229223	0.121	0.103	1
Cop1	0.272453	0.0970782	0.157	0.133	1		Rnf219	0.0909354	0.064986	0.045	0.029	1		Asf1b	0.0800906	0.101121	0.054	0.027	1		S1pr5	0.498371	0.0839603	0.012	0.008	1		Ubxn1	0.198788	0.101951	0.832	0.788	1		Uggt1	0.0343945	0.0698146	0.024	0.009	1		Strbp	0.178508	0.229196	0.138	0.051	1
Slc3a2	0.0668517	0.0970722	0.2	0.155	1		Sgk3	0.0747845	0.0649244	0.051	0.033	1		Mfap1a	0.108356	0.101048	0.082	0.05	1		Thg1l	8.75329e-05	0.0839064	0.173	0.098	1		Acp5	0.271079	0.101896	0.23	0.188	1		Cd244	0.0916284	0.0697837	0.238	0.191	1		Tigd2	0.144846	0.22891	0.328	0.179	1
Ptpn11	0.878927	0.0970431	0.082	0.078	1		Oat	0.127013	0.064858	0.179	0.147	1		Bscl2	0.242172	0.101038	0.217	0.179	1		Rnf113a2	0.00228669	0.0838227	0.271	0.195	1		Rce1	0.276699	0.101886	0.235	0.201	1		A530099J19Rik	0.0573516	0.0697708	0.009	0.002	1		Rab29	0.501322	0.228791	0.086	0.051	1
Pik3r5	0.0743471	0.0970299	0.029	0.014	1		Gm26910	0.00512507	0.0648124	0.017	0.004	1		Ccdc92	0.0572617	0.101035	0.07	0.037	1		Brix1	0.000700616	0.0837267	0.26	0.177	1		Ap1ar	0.0497812	0.101698	0.212	0.149	1		Emsy	0.211004	0.0697447	0.056	0.042	1		Gspt1	0.228386	0.228725	0.397	0.282	1
Prelid3b	0.169219	0.0970093	0.093	0.07	1		Dyrk1a	0.110917	0.0647817	0.145	0.116	1		Vps13a	0.188941	0.100959	0.332	0.272	1		Nlrc5	1.17236e-05	0.0836904	0.099	0.04	0.18739		Thoc6	0.0218376	0.101624	0.199	0.122	1		St13	0.521423	0.0697179	0.052	0.045	1		Bloc1s1	0.0257183	0.228697	0.121	0	1
Mterf4	0.067568	0.0969821	0.043	0.023	1		Gabarapl2	0.165554	0.0647564	0.531	0.478	1		Spag7	0.208889	0.100932	0.155	0.123	1		Uxs1	0.00107887	0.0836638	0.227	0.152	1		Plekha3	0.0362173	0.10156	0.212	0.142	1		Ccnj	0.0380775	0.0696868	0.01	0.002	1		Pdha1	0.271264	0.228647	0.276	0.179	1
Pus3	0.0313297	0.0969637	0.047	0.023	1		Skp1a	0.116942	0.0647446	0.222	0.186	1		Itpr2	0.259752	0.100838	0.375	0.332	1		Gpr137b	0.000554209	0.0836634	0.225	0.148	1		Clec4a2	0.277493	0.101474	0.774	0.708	1		Dnal4	0.121126	0.0695756	0.029	0.017	1		Cst3	0.541247	0.2286	0.517	0.462	1
Tpst2	0.515098	0.0969601	0.13	0.119	1		Btbd19	0.16394	0.0646898	0.045	0.032	1		Dhx8	0.107386	0.100666	0.11	0.073	1		Mgst3	0.00147229	0.0836354	0.327	0.232	1		Washc3	0.0833175	0.101446	0.429	0.354	1		Crybg3	0.0169197	0.0695233	0.012	0.002	1		Map3k10	0.847131	0.228598	0.086	0.077	1
Nisch	0.486586	0.0968866	0.184	0.172	1		Mrpl15	0.208953	0.0646865	0.221	0.192	1		Gm26699	0.992592	0.100608	0.211	0.209	1		Tmem70	2.04054e-06	0.0835761	0.16	0.078	0.0326161		Mcfd2	0.0781006	0.101412	0.301	0.226	1		Pdzd3	0.0254047	0.0694962	0.011	0.002	1		Dpm3	0.313931	0.228595	0.466	0.359	1
Psmb8	0.149216	0.0968571	0.641	0.63	1		Stn1	0.0638743	0.0646091	0.044	0.027	1		Zswim8	0.21974	0.100542	0.082	0.056	1		Slc35a2	0.0487737	0.0835606	0.133	0.097	1		Rnf217	0.0628445	0.101411	0.115	0.069	1		Hmgb2	0.116118	0.0693634	0.913	0.877	1		Hip1	0.455944	0.228501	0.155	0.103	1
Timm13	0.161088	0.0968454	0.353	0.311	1		Rfxap	0.0618325	0.0645904	0.207	0.164	1		Zfp961	0.231604	0.100467	0.048	0.03	1		Pgap2	1.85853e-05	0.083489	0.288	0.179	0.297068		Slc35f6	0.0623065	0.101011	0.305	0.229	1		Plrg1	0.0429237	0.0692747	0.018	0.006	1		Zfp1	0.15478	0.228392	0.052	0	1
Jpt2	0.0911604	0.0968406	0.043	0.025	1		Spr	0.0241896	0.0645701	0.177	0.132	1		Epb41l4aos	0.105958	0.100432	0.186	0.136	1		Pam	2.43431e-06	0.0834603	0.106	0.042	0.03891		Atp6v0d1	0.199813	0.100938	0.73	0.729	1		Dhps	0.107757	0.0691825	0.055	0.037	1		Ssr1	0.544974	0.228385	0.293	0.256	1
Txnl4a	0.0758678	0.0967105	0.212	0.17	1		Mlx	0.179577	0.0645104	0.122	0.1	1		Lrp6	0.180672	0.100329	0.13	0.096	1		Rassf4	0.0206078	0.0834251	0.944	0.892	1		Wdr4	0.00908003	0.100882	0.084	0.031	1		Arl11	0.0573428	0.069172	0.232	0.179	1		Rps21	0.0548177	0.228305	0.983	0.974	1
Scoc	0.301163	0.0964308	0.041	0.03	1		Vrk2	0.0924147	0.0645043	0.074	0.053	1		Gnpda1	0.0219851	0.100309	0.065	0.027	1		Gsap	0.0140069	0.0834238	0.328	0.251	1		Rps15a	0.0208314	0.100878	0.991	1	1		Cln3	0.0612008	0.0691134	0.154	0.114	1		Daam1	0.236399	0.228182	0.121	0.051	1
Pcnt	0.057322	0.0964307	0.076	0.048	1		Cog8	0.106729	0.0644156	0.124	0.096	1		Dcun1d1	0.0456691	0.100273	0.135	0.083	1		Snx13	0.000890912	0.0833763	0.136	0.081	1		Phf10	0.0479246	0.10075	0.345	0.264	1		Necap2	0.029714	0.0690206	0.14	0.097	1		Supt7l	0.0979004	0.228048	0.069	0	1
Cwf19l2	0.20648	0.0963195	0.128	0.105	1		Trdc	0.305016	0.064389	0.029	0.021	1		Tlnrd1	0.274054	0.100272	0.059	0.04	1		Samm50	0.0114931	0.0833041	0.552	0.439	1		Tmed2	0.053991	0.100704	0.938	0.896	1		Traf2	0.116889	0.0689859	0.015	0.006	1		Insig2	0.202793	0.227932	0.172	0.077	1
Tfpt	0.0962396	0.0962868	0.05	0.031	1		Txndc9	0.122161	0.0643151	0.214	0.179	1		Txndc9	0.116915	0.10021	0.265	0.209	1		Trip11	0.0204174	0.0832734	0.367	0.295	1		Rack1	0.0566551	0.100637	0.991	0.993	1		Pdlim2	0.0365177	0.0687381	0.215	0.163	1		Lgals1	0.174634	0.22783	1	0.974	1
Pgk1	0.324599	0.0962496	0.206	0.181	1		Zfp65	0.0254896	0.0642612	0.033	0.016	1		Wdr1	0.337662	0.100199	0.394	0.342	1		Bbip1	0.00134967	0.0832549	0.456	0.346	1		Pirb	0.474636	0.100479	0.836	0.809	1		Taok1	0.27404	0.0687193	0.167	0.14	1		Abr	0.371529	0.227692	0.19	0.128	1
Gpi1	0.297071	0.0962303	0.493	0.447	1		Tspan5	0.0671742	0.0642568	0.055	0.036	1		Tada3	0.0598569	0.10015	0.101	0.06	1		Mpzl3	3.16412e-05	0.0832071	0.081	0.031	0.505753		mt-Nd6	0.078159	0.100448	0.146	0.097	1		Rab10	0.0475439	0.0687163	0.097	0.066	1		Tm6sf1	0.34295	0.22749	0.759	0.667	1
Rpl38	0.0246322	0.0961679	0.932	0.928	1		Timm10b	0.020905	0.0642217	0.236	0.18	1		Pdcl3	0.127098	0.100061	0.27	0.213	1		Rbm3	0.0210041	0.0831981	0.96	0.939	1		Gch1	0.10105	0.100442	0.619	0.545	1		Psmd14	0.0837254	0.0686291	0.023	0.011	1		Acot9	0.5327	0.227477	0.207	0.154	1
Dennd6b	0.0805107	0.0959933	0.031	0.016	1		Rrad	0.116492	0.0641846	0.055	0.039	1		Prim2	0.0706908	0.100054	0.045	0.02	1		Dnajc1	0.0726988	0.0831798	0.355	0.292	1		Atp2c1	0.575805	0.100365	0.637	0.573	1		Ankrd49	0.062828	0.0685513	0.019	0.008	1		Ei24	0.256857	0.227315	0.224	0.128	1
Gtpbp8	0.0313611	0.0959713	0.033	0.014	1		Polr2j	0.0369141	0.0641502	0.286	0.228	1		1500011K16Rik	0.141791	0.100008	0.166	0.123	1		2810004N23Rik	0.00501562	0.0831513	0.223	0.159	1		Fam104a	0.234854	0.100296	0.686	0.632	1		Eif4e2	0.193136	0.0684556	0.123	0.099	1		Fam111a	0.227411	0.227299	0.086	0.026	1
Ubr2	0.294214	0.0958839	0.153	0.13	1		Tmem241	0.291793	0.0641336	0.035	0.026	1		Tbc1d20	0.117411	0.100005	0.141	0.1	1		Riox1	2.33662e-05	0.0831508	0.124	0.059	0.373485		Mpst	0.022431	0.100232	0.159	0.094	1		Xrcc4	0.0555309	0.0683933	0.015	0.005	1		Rnf168	0.272935	0.227237	0.121	0.051	1
Coa3	0.200002	0.0958632	0.19	0.158	1		Gm26720	0.257708	0.0641298	0.045	0.034	1		Psmd8	0.0729324	0.0999992	0.425	0.339	1		Hibadh	0.00316998	0.0831079	0.284	0.204	1		Bcat2	0.044731	0.100129	0.23	0.16	1		1600012H06Rik	0.135784	0.0682532	0.041	0.026	1		Zfp729b	0.0979004	0.227158	0.069	0	1
Cry1	0.306132	0.0958062	0.035	0.025	1		Nbeal1	0.275126	0.0641255	0.055	0.044	1		Arpc4	0.0749116	0.0999473	0.423	0.336	1		Psmd8	0.00692864	0.0830117	0.822	0.718	1		Prkra	0.0902145	0.10005	0.288	0.219	1		Rpl9	0.0918123	0.0678814	0.831	0.752	1		Cnih1	0.256689	0.227151	0.19	0.103	1
Ebag9	0.123475	0.0955844	0.101	0.075	1		Usp34	0.0951541	0.0640791	0.293	0.253	1		Zfp809	0.0584822	0.0999386	0.042	0.017	1		Nsf	0.000346326	0.0829558	0.49	0.368	1		Twf2	0.356976	0.0999814	0.73	0.684	1		Atp5g2	0.260222	0.0678486	0.067	0.052	1		Crbn	0.0589313	0.227144	0.19	0.051	1
C1qbp	0.325243	0.095554	0.217	0.191	1		Pdcd4	0.353366	0.0640058	0.795	0.754	1		Uri1	0.155298	0.099845	0.225	0.176	1		Cpox	0.000254258	0.0829478	0.205	0.127	1		Fam234b	0.0144826	0.0999741	0.102	0.045	1		Sec24b	0.225499	0.0678272	0.052	0.039	1		Mms19	0.127636	0.226988	0.155	0.051	1
Tsta3	0.141912	0.095547	0.085	0.062	1		Slc39a8	0.00146258	0.0640008	0.015	0.001	1		Lncpint	0.326317	0.0998302	0.313	0.266	1		Cox7c	0.00221682	0.0829012	0.944	0.903	1		Bbip1	0.0397121	0.0996408	0.487	0.392	1		Chic2	0.0304749	0.0678067	0.258	0.194	1		Raver2	0.0979004	0.226968	0.069	0	1
Abhd8	0.107391	0.0954956	0.06	0.039	1		Rcl1	0.080812	0.0639689	0.084	0.061	1		Eprs	0.0786181	0.0998068	0.27	0.203	1		Ubr5	0.00447271	0.0828958	0.262	0.185	1		Zfp664	0.10385	0.0996002	0.124	0.083	1		Exoc8	0.178607	0.0677733	0.021	0.012	1		Med16	0.220698	0.226959	0.086	0.026	1
Slc41a2	0.134472	0.0954893	0.017	0.008	1		Plod1	0.00294835	0.0639085	0.025	0.007	1		Asap1	0.094399	0.0998	0.31	0.236	1		Spred1	8.50509e-05	0.0827647	0.191	0.112	1		Fnta	0.11481	0.0995485	0.341	0.271	1		Cwc15	0.109763	0.0677588	0.133	0.103	1		Mecp2	0.490829	0.226697	0.207	0.154	1
Lyn	0.0228159	0.0954559	0.4	0.325	1		Prdx2	0.0253058	0.0638823	0.301	0.238	1		Zfp275	0.0389409	0.0997035	0.045	0.017	1		Cds2	0.000221255	0.0827473	0.269	0.175	1		Entpd7	0.0169389	0.0994645	0.221	0.139	1		Gm12166	0.177575	0.0676997	0.029	0.018	1		Antxr2	0.34465	0.226634	0.172	0.103	1
Thumpd1	0.0981516	0.0953861	0.074	0.05	1		Oxa1l	0.164235	0.0637702	0.152	0.126	1		Tmem208	0.0482224	0.0996275	0.313	0.229	1		Prkaa1	0.000117935	0.0826584	0.111	0.054	1		Bzw2	0.057398	0.0992335	0.168	0.111	1		Trf	0.17122	0.0676032	0.124	0.099	1		Tceanc2	0.332602	0.226173	0.138	0.077	1
Pigb	0.00663575	0.0953213	0.019	0.003	1		1110012L19Rik	0.0366237	0.0637451	0.06	0.038	1		Zfyve26	0.0627415	0.0995566	0.056	0.027	1		Tgm1	6.27987e-10	0.0825848	0.064	0.005	1.00377e-05		Cers6	0.426001	0.0990955	0.544	0.462	1		Rheb	0.0540939	0.0675633	0.218	0.166	1		Snrpb	0.3451	0.225883	0.672	0.667	1
Dnmbp	0.013785	0.0952623	0.023	0.006	1		Mrpl49	0.0322508	0.063704	0.086	0.059	1		Pea15a	0.0297444	0.0995261	0.149	0.09	1		Pdpk1	0.0435862	0.0825127	0.245	0.19	1		Rpl10	0.00221241	0.099038	0.991	0.997	1		Atg7	0.0308539	0.0675255	0.188	0.137	1		Ddx19a	0.18305	0.225792	0.138	0.051	1
Kbtbd2	0.170188	0.0951739	0.049	0.033	1		Ndufb9	0.385445	0.0636712	0.423	0.382	1		Ppp1r9b	0.0358389	0.0993992	0.192	0.126	1		Psen2	2.98336e-05	0.0824665	0.402	0.274	0.476861		Rangap1	0.166506	0.0989765	0.212	0.167	1		Itih5	0.0848992	0.067516	0.02	0.009	1		Megf9	0.249837	0.225678	0.034	0	1
Mrps36	0.0979911	0.095138	0.169	0.131	1		Map2k3	0.018523	0.0636572	0.084	0.054	1		Taf4	0.135707	0.0993765	0.07	0.043	1		Whamm	0.00256223	0.0824619	0.207	0.142	1		Tomm7	0.437646	0.0989459	0.752	0.701	1		Rpl13a	0.117317	0.0674999	0.053	0.035	1		Pdcd6	0.289822	0.22559	0.603	0.436	1
Hus1	0.0129319	0.0950537	0.037	0.014	1		Cd300c2	0.0883827	0.0636402	0.01	0.004	1		Parp14	0.123181	0.0993659	0.2	0.15	1		Pin4	0.00157812	0.0823595	0.49	0.367	1		Slc25a28	0.187998	0.0989395	0.456	0.385	1		Psmd6	0.0828679	0.0673899	0.037	0.022	1		Lim2	0.15478	0.225537	0.052	0	1
Ccdc77	0.269814	0.0949912	0.054	0.041	1		Rnpep	0.0602757	0.0636336	0.069	0.047	1		Kctd13	0.0274943	0.0993534	0.042	0.013	1		F5	0.00049206	0.0823459	0.266	0.177	1		Polr2g	0.199995	0.0989242	0.54	0.497	1		Gnptg	0.0845992	0.0673499	0.023	0.011	1		Gse1	0.119468	0.225327	0.241	0.103	1
Clpb	0.465215	0.0948562	0.039	0.031	1		Ralbp1	0.170124	0.0635432	0.29	0.255	1		Dnajc14	0.336839	0.099268	0.104	0.083	1		Psmd10	0.00100631	0.0823145	0.303	0.209	1		Idh3a	0.168198	0.0988815	0.199	0.153	1		Svil	0.0275958	0.0672243	0.476	0.368	1		Selenon	0.211745	0.225238	0.172	0.077	1
Dcaf6	0.161479	0.0947358	0.025	0.014	1		Zfp605	0.0274535	0.0635141	0.026	0.012	1		Zfp110	0.0372697	0.0990546	0.099	0.053	1		Snap29	0.000128227	0.0823142	0.305	0.202	1		Tars	0.0455897	0.098873	0.181	0.118	1		Tnfaip6	0.0834053	0.066946	0.023	0.011	1		Pced1a	0.15478	0.225112	0.052	0	1
Ndufb11	0.30055	0.0947037	0.478	0.442	1		Rfc1	0.0498499	0.0635111	0.168	0.132	1		Desi1	0.0728508	0.0989275	0.175	0.12	1		Psmc6	5.53322e-05	0.082314	0.58	0.434	0.88443		1700025G04Rik	0.0641864	0.0988347	0.181	0.122	1		Cndp2	0.0470191	0.066906	0.025	0.011	1		Gemin7	0.377991	0.2251	0.397	0.308	1
Parp6	0.407578	0.0946847	0.052	0.042	1		Tmem140	0.00108464	0.0634934	0.018	0.002	1		Hrh2	0.23378	0.0988987	0.017	0.007	1		Rpl27-ps3	0.00180267	0.0822817	0.193	0.129	1		Rabif	0.0410974	0.0987075	0.235	0.16	1		Chm	0.175412	0.0668627	0.043	0.029	1		Osbpl8	0.977854	0.224967	0.172	0.179	1
Spsb2	0.0361772	0.0946337	0.037	0.017	1		Aktip	0.067205	0.0634845	0.044	0.027	1		Cmc2	0.144101	0.0988337	0.141	0.103	1		Bysl	2.00888e-05	0.0822368	0.177	0.097	0.3211		Ndufa11	0.25748	0.0986955	0.73	0.639	1		Ubxn7	0.141433	0.0667273	0.044	0.029	1		Rdm1	0.539282	0.224923	0.172	0.128	1
Pum3	0.505844	0.094576	0.074	0.064	1		Glul	0.0104693	0.0634502	0.103	0.066	1		Pak2	0.280848	0.0988219	0.586	0.538	1		Fam220a	0.000744586	0.0822278	0.252	0.166	1		Atp2a2	0.184989	0.0986532	0.451	0.389	1		Coasy	0.364303	0.0666993	0.018	0.012	1		Minpp1	0.624351	0.224653	0.103	0.077	1
Fbxo8	0.0441225	0.0945451	0.043	0.022	1		1810034E14Rik	0.0655	0.0634282	0.044	0.027	1		Wdr44	0.0709894	0.0988196	0.107	0.066	1		Ndufb4	0.0159381	0.0822037	0.721	0.616	1		Snx8	0.0193481	0.0985724	0.102	0.049	1		Ocel1	0.0887534	0.0666795	0.128	0.097	1		Cd74	0.271397	0.224439	0.155	0.077	1
Anxa5	0.138572	0.0943009	0.128	0.1	1		Gramd4	0.0873774	0.0633774	0.131	0.104	1		Acot8	0.145747	0.09868	0.113	0.08	1		Cldnd1	0.00514976	0.0821801	0.434	0.336	1		Pqlc2	0.00481071	0.0985587	0.142	0.066	1		Nadk	0.102809	0.0666708	0.453	0.376	1		Csde1	0.351546	0.224384	0.483	0.359	1
Snhg12	0.668745	0.0942749	0.194	0.188	1		Mypopos	0.00364409	0.0633251	0.035	0.013	1		Pex14	0.0202925	0.0986188	0.096	0.047	1		Rasgrp4	0.0178966	0.081931	0.469	0.373	1		Prkx	0.0914139	0.0984524	0.407	0.33	1		Slc35f5	0.0357043	0.0665859	0.026	0.011	1		Kin	0.247012	0.224297	0.19	0.103	1
Hsdl1	0.280102	0.0942667	0.097	0.08	1		Kif1bp	0.0914918	0.0632046	0.056	0.039	1		Efcab14	0.609716	0.0985783	0.115	0.103	1		Cpsf3	0.00104745	0.0818655	0.296	0.21	1		Ube2m	0.129998	0.0983662	0.597	0.497	1		Dctn3	0.137036	0.0665068	0.19	0.153	1		Plcg1	0.15478	0.224233	0.052	0	1
L3mbtl2	0.0961798	0.0942291	0.045	0.027	1		Rnf122	0.0944556	0.0631645	0.03	0.018	1		Zfp984	0.0171085	0.0984554	0.062	0.023	1		Txlna	0.000390278	0.0818415	0.261	0.173	1		Ahcyl2	0.179479	0.0983453	0.314	0.26	1		Pdzd11	0.0264598	0.0664956	0.034	0.015	1		Dazap2	0.370432	0.223784	0.586	0.462	1
Plbd1	0.161407	0.0941888	0.066	0.047	1		Stxbp5	0.0336213	0.0631031	0.04	0.022	1		A430078G23Rik	0.116922	0.0984143	0.163	0.116	1		Gm6563	0.000202899	0.0818167	0.1	0.049	1		Ly6c1	0.321769	0.0983156	0.624	0.556	1		C730034F03Rik	0.182572	0.0664216	0.029	0.018	1		B2m	0.0119848	0.223722	0.983	1	1
Mphosph10	0.110181	0.0941681	0.179	0.141	1		Krtcap2	0.185304	0.0630414	0.537	0.484	1		Suds3	0.156385	0.0983886	0.282	0.226	1		Ppil2	0.0621433	0.0817658	0.419	0.344	1		Minos1	0.213671	0.0982193	0.77	0.743	1		Nras	0.0637721	0.0662977	0.041	0.023	1		Mpv17	0.241273	0.223677	0.086	0.026	1
Utp23	0.153989	0.0941538	0.072	0.052	1		Traf7	0.115023	0.0630035	0.067	0.048	1		Nfe2l1	0.232401	0.0983234	0.093	0.066	1		Upf3a	0.00510604	0.0817305	0.403	0.307	1		Cyb5r4	0.160661	0.0981564	0.429	0.361	1		Tmem167b	0.320172	0.066242	0.05	0.039	1		Skap2	0.417346	0.223648	0.276	0.205	1
Atf6	0.206459	0.0941504	0.124	0.1	1		Styx	0.0363176	0.0629933	0.045	0.026	1		Elovl5	0.114023	0.0982759	0.161	0.113	1		Cisd1	0.00503535	0.0816771	0.543	0.438	1		Zfp950	0.0477526	0.0981496	0.097	0.052	1		Selenot	0.23913	0.0659584	0.089	0.071	1		Atg16l1	0.227411	0.223339	0.086	0.026	1
Zfp74	0.175667	0.0941402	0.033	0.02	1		Dok1	0.0461834	0.062807	0.039	0.022	1		Canx	0.279734	0.0981909	0.389	0.332	1		Wdr83os	0.00107737	0.0816498	0.439	0.321	1		Golph3l	0.000690559	0.0980415	0.261	0.135	1		Gm4070	0.0251439	0.0659485	0.011	0.002	1		Ier5l	0.375193	0.223336	0.103	0.051	1
Wdr43	0.558672	0.0941142	0.122	0.112	1		Rab11fip1	0.0161591	0.0628017	0.033	0.015	1		Hes6	0.287963	0.0981528	0.177	0.143	1		6430548M08Rik	0.000533789	0.0816481	0.316	0.22	1		Tmem160	0.0486019	0.0980002	0.832	0.764	1		Anxa5	0.0359589	0.0658728	0.033	0.015	1		Hyls1	0.0625198	0.223292	0.086	0	1
Usp20	0.0916273	0.0940222	0.037	0.02	1		Sapcd1	0.0360759	0.0627999	0.008	0.001	1		mt-Nd4l	0.752475	0.0980861	0.448	0.422	1		Sf3a3	0.00122708	0.0815532	0.307	0.217	1		Metap2	0.138014	0.0979523	0.535	0.458	1		Kansl1	0.0498254	0.0658098	0.111	0.077	1		Cradd	0.332196	0.222672	0.069	0.026	1
Pyurf	0.0779773	0.0939526	0.068	0.044	1		Tvp23b	0.0660884	0.0627182	0.079	0.056	1		Pdcd7	0.0127825	0.0980714	0.169	0.096	1		Rbbp5	0.000145844	0.0814725	0.079	0.034	1		Rps10	0.0097109	0.0979062	1	1	1		Zfyve1	0.304645	0.0658056	0.028	0.02	1		Dennd4b	0.332196	0.222613	0.069	0.026	1
Magt1	0.354873	0.0939253	0.099	0.083	1		Sf3a3	0.112941	0.0626812	0.158	0.127	1		Mien1	0.243068	0.0980553	0.386	0.336	1		Ncbp2	0.00033671	0.0814699	0.319	0.218	1		Ccz1	0.130487	0.0978515	0.438	0.365	1		Wdsub1	0.0780842	0.0657706	0.014	0.005	1		Coq4	0.0979004	0.222536	0.069	0	1
Znhit6	0.376048	0.0938887	0.064	0.052	1		Eif3h	0.0906629	0.0626626	0.858	0.816	1		Gm26825	0.223633	0.0980428	0.141	0.11	1		Cisd2	0.0127942	0.0813604	0.713	0.573	1		Clec2d	0.176437	0.0977995	0.372	0.312	1		Pak1	0.123832	0.0657474	0.054	0.037	1		Gimap3	0.415873	0.222471	0.603	0.513	1
Cops7b	0.0636277	0.093839	0.025	0.011	1		Setd7	0.115736	0.0626231	0.116	0.092	1		Nol12	0.136075	0.097961	0.228	0.176	1		Txnl4a	0.00472564	0.0812041	0.528	0.411	1		Golm1	0.0325782	0.0977493	0.137	0.08	1		Polr1d	0.132163	0.0656391	0.173	0.137	1		Dynll1	0.462695	0.222329	0.828	0.795	1
Rnpep	0.213352	0.0937929	0.064	0.047	1		Gm26545	0.0309349	0.0625724	0.031	0.015	1		Manba	0.0335918	0.0979261	0.056	0.023	1		Rasa1	0.00992011	0.0810556	0.182	0.127	1		Exd2	0.0706808	0.0977161	0.088	0.049	1		Tsen34	0.174273	0.065403	0.037	0.025	1		Mrpl17	0.17405	0.22207	0.138	0.051	1
Gm45620	0.136926	0.0937634	0.017	0.008	1		Prdx1	0.213597	0.0625658	0.614	0.574	1		Atf6	0.00382177	0.0978708	0.062	0.017	1		Chuk	0.233292	0.0809887	0.196	0.163	1		Pfdn6	0.221473	0.0977148	0.58	0.51	1		AY036118	0.163325	0.0653994	0.111	0.086	1		Znrf3	0.358811	0.221787	0.103	0.051	1
Arhgef18	0.758221	0.0935994	0.186	0.178	1		Napsa	0.0540818	0.0625587	0.021	0.009	1		Tkt	0.350839	0.0977933	0.4	0.352	1		Trim30c	0.000734692	0.080981	0.125	0.071	1		Ifngr1	0.0647845	0.0976829	0.982	0.969	1		Cnot8	0.270837	0.0652929	0.086	0.069	1		Dnaja3	0.11044	0.221707	0.121	0.026	1
Tbxa2r	0.0171467	0.0935691	0.025	0.008	1		Dimt1	0.0693137	0.0624647	0.086	0.062	1		Golga1	0.268937	0.0977874	0.051	0.033	1		Tmco1	0.0123637	0.0808606	0.566	0.462	1		Bad	0.0126536	0.0974335	0.376	0.264	1		Tyrobp	0.0520084	0.0651738	1	0.998	1		Mysm1	0.174004	0.221515	0.276	0.154	1
Arf3	0.52532	0.0934984	0.097	0.088	1		Ino80d	0.0264838	0.0624235	0.138	0.1	1		Edem2	0.416424	0.0977693	0.124	0.103	1		Polr2i	0.00358581	0.0808186	0.448	0.344	1		Pdlim4	0.126509	0.0974309	0.137	0.097	1		Rap2c	0.134996	0.0651713	0.173	0.137	1		Nbeal1	0.156008	0.221359	0.103	0.026	1
Rad51d	0.34376	0.0934754	0.049	0.038	1		Psat1	0.0317557	0.0623631	0.024	0.011	1		Nrp1	0.322858	0.097657	0.065	0.047	1		Syt11	1.54575e-06	0.0807648	0.079	0.024	0.0247073		Mia2	0.122266	0.0974188	0.854	0.812	1		Mbd3	0.0833904	0.0650788	0.025	0.012	1		Wrnip1	0.227411	0.221323	0.086	0.026	1
Tcf20	0.280446	0.0934585	0.107	0.088	1		Btf3	0.15806	0.0623624	0.903	0.872	1		Rab5a	0.108692	0.0975995	0.186	0.136	1		Snu13	0.0108533	0.0807396	0.721	0.604	1		Tmem268	0.00396057	0.0972321	0.168	0.083	1		Rab12	0.0331549	0.0650309	0.014	0.003	1		Eloc	0.432197	0.221317	0.552	0.462	1
Ngdn	0.445901	0.0934406	0.183	0.166	1		Cnot6	0.237197	0.0623395	0.131	0.111	1		Eif3h	0.208664	0.0974507	0.944	0.92	1		A530032D15Rik	7.14098e-05	0.0807372	0.129	0.066	1		Dennd4c	0.103914	0.0971988	0.137	0.094	1		Wdr5	0.145268	0.0650059	0.031	0.018	1		Ccnb2	0.514808	0.221208	0.052	0.026	1
Tnfrsf13c	0.0438888	0.0933755	0.555	0.489	1		Eif4ebp2	0.332221	0.0623144	0.326	0.289	1		Gm14005	0.0182769	0.097367	0.039	0.01	1		Copz1	0.00264397	0.0807035	0.557	0.435	1		Ap3b1	0.0322303	0.0971944	0.491	0.368	1		Spryd3	0.176424	0.0649513	0.067	0.049	1		Cbx7	0.0979004	0.220982	0.069	0	1
Hip1	0.0308244	0.0932664	0.023	0.008	1		Csnk2b	0.0880207	0.0622685	0.255	0.211	1		Myo18a	0.0971477	0.0972426	0.056	0.03	1		4930453N24Rik	0.011572	0.0806722	0.294	0.222	1		Evi5	0.129339	0.097185	0.274	0.219	1		Glrx5	0.435478	0.0648113	0.049	0.04	1		Flot2	0.332196	0.22095	0.069	0.026	1
Vma21	0.258952	0.0932592	0.08	0.062	1		Med6	0.155173	0.0622367	0.065	0.048	1		Stau1	0.0604866	0.0971541	0.079	0.043	1		Nlrp1b	0.012186	0.0806334	0.087	0.053	1		Zbtb32	0.0179512	0.0971081	0.093	0.042	1		Nol12	0.0576993	0.0648093	0.009	0.002	1		Ikzf5	0.214127	0.220863	0.086	0.026	1
Ddx11	0.234643	0.0931765	0.021	0.013	1		Lyrm9	0.122741	0.0622001	0.033	0.021	1		Sar1a	0.043225	0.097138	0.29	0.206	1		Jak3	4.71433e-05	0.0806325	0.097	0.043	0.753539		Jmjd6	0.224351	0.0970995	0.305	0.26	1		Hscb	0.152188	0.0647537	0.018	0.009	1		Abcg1	0.160848	0.220853	0.103	0.026	1
Rack1	0.00768375	0.0931572	0.957	0.958	1		Rab40c	0.136703	0.0621966	0.04	0.027	1		Cdv3	0.66308	0.0970866	0.366	0.342	1		Maob	1.69003e-06	0.0805242	0.07	0.019	0.0270135		Glmp	0.081142	0.0969394	0.597	0.49	1		Rdx	0.211249	0.0646532	0.069	0.052	1		Ttc3	0.263849	0.220778	0.328	0.231	1
Gm12166	0.268613	0.0931386	0.058	0.044	1		Lrrcc1	0.117917	0.0620932	0.055	0.039	1		Pmm1	0.0638078	0.0969543	0.065	0.033	1		Alyref2	4.63533e-05	0.0803884	0.154	0.082	0.740911		Atg4b	0.164385	0.096773	0.257	0.201	1		Phb	0.159373	0.0645749	0.014	0.006	1		Aldh3a2	0.214127	0.220707	0.086	0.026	1
Numa1	0.16426	0.0930909	0.184	0.153	1		Pwp2	0.0465263	0.0620746	0.035	0.019	1		Prdx2	0.0820289	0.0969367	0.332	0.252	1		5031439G07Rik	0.00241872	0.0803871	0.65	0.516	1		Cnih1	0.0396027	0.0966363	0.261	0.184	1		Hirip3	0.0558702	0.064557	0.015	0.005	1		Rnf145	0.472762	0.220403	0.121	0.077	1
Exosc4	0.482229	0.093046	0.095	0.084	1		Jaml	0.0147672	0.0619487	0.048	0.026	1		Slc22a15	0.15549	0.0969117	0.065	0.04	1		Aars	0.000322448	0.0802261	0.109	0.057	1		2210016F16Rik	0.209046	0.0966201	0.473	0.403	1		H2-Q4	0.159176	0.0644934	0.075	0.055	1		Cers6	0.390085	0.22039	0.19	0.128	1
Clcn5	0.125694	0.0929549	0.033	0.019	1		Nbn	0.0376909	0.0618774	0.041	0.024	1		Cnot6l	0.22094	0.0969103	0.53	0.472	1		Hoxb4	9.38131e-07	0.0801778	0.119	0.047	0.0149951		Herc6	0.23029	0.0966143	0.226	0.184	1		Tmem38a	0.221985	0.0641678	0.034	0.023	1		Rcn2	0.524284	0.220344	0.138	0.103	1
Eri1	0.307683	0.0929432	0.111	0.091	1		Endod1	0.0133731	0.0617628	0.015	0.004	1		Sdccag3	0.318255	0.0968884	0.141	0.113	1		Cnot8	0.0036512	0.080118	0.511	0.398	1		Oxa1l	0.128061	0.09659	0.456	0.375	1		Mettl7a1	0.0850808	0.0640645	0.061	0.04	1		Scaf1	0.372401	0.220225	0.224	0.154	1
Ndufaf3	0.23914	0.0928807	0.103	0.083	1		Ccr9	0.754147	0.0617228	0.02	0.018	1		Cops2	0.0369735	0.0968493	0.132	0.08	1		Emc3	0.00351404	0.0800306	0.444	0.345	1		Nop10	0.14812	0.0965832	0.695	0.601	1		Rab22a	0.162719	0.0639608	0.054	0.039	1		Lactb2	0.11044	0.219966	0.121	0.026	1
Tirap	0.169417	0.0927868	0.029	0.017	1		Fbxl14	0.0708546	0.0616904	0.139	0.108	1		Cdc14b	0.19178	0.0968112	0.149	0.113	1		2900097C17Rik	0.0105283	0.0798217	0.417	0.323	1		Ddx18	0.00631163	0.0965448	0.296	0.184	1		Hectd1	0.552926	0.063933	0.505	0.459	1		Rnf167	0.718742	0.219596	0.241	0.231	1
Sfpq	0.184736	0.0926695	0.553	0.489	1		Ms4a6d	0.0395738	0.0616586	0.051	0.031	1		Ptdss1	0.0656815	0.0967439	0.096	0.056	1		Atp6v0a1	9.60921e-05	0.0797103	0.17	0.097	1		Prr13	0.387729	0.0963954	0.938	0.955	1		Asb8	0.110568	0.0638845	0.021	0.011	1		Ctsa	0.243841	0.219412	0.31	0.205	1
Chchd1	0.171211	0.0926191	0.192	0.159	1		Esyt1	0.0481154	0.0615551	0.211	0.165	1		Nipsnap3b	0.378504	0.0966905	0.189	0.159	1		Vsir	0.0173816	0.0797077	0.91	0.833	1		Ints6	0.278422	0.0963201	0.265	0.229	1		AC165953.2	0.0640884	0.0638557	0.024	0.011	1		Rab11a	0.148094	0.219393	0.414	0.256	1
Apobec1	0.590046	0.0925924	0.165	0.155	1		Ankrd46	0.144868	0.0614697	0.044	0.031	1		Lax1	0.169257	0.0965778	0.141	0.103	1		Hras	0.00090682	0.079656	0.502	0.379	1		Llph	0.307357	0.0962519	0.735	0.698	1		Rrp8	0.214604	0.0637419	0.012	0.006	1		Casp8ap2	0.251818	0.219211	0.19	0.103	1
Dcakd	0.0577201	0.0925847	0.016	0.005	1		Sra1	0.1305	0.0614533	0.266	0.225	1		Nbdy	0.086832	0.0964259	0.138	0.093	1		Gpatch2	0.000432401	0.0795874	0.129	0.073	1		Psmd1	0.0201188	0.0962419	0.398	0.281	1		Ugt8a	0.0169903	0.0637275	0.012	0.002	1		Vkorc1l1	0.332196	0.219176	0.069	0.026	1
Il7r	0.251278	0.0925491	0.031	0.02	1		mt-Cytb	2.63591e-05	0.0614394	0.999	0.996	0.421323		Arhgef12	0.190731	0.0964034	0.07	0.047	1		Mtch2	0.000551868	0.079549	0.494	0.372	1		Actl6a	0.0573704	0.0962104	0.385	0.302	1		Ss18	0.107103	0.0636655	0.044	0.028	1		Ppp1r15a	0.125524	0.218989	0.379	0.205	1
Ccdc91	0.0265494	0.0925443	0.054	0.028	1		Rrp7a	0.0476233	0.061379	0.146	0.111	1		Ubl3	0.136302	0.0963865	0.304	0.243	1		Tsen34	0.000180473	0.0795252	0.306	0.202	1		Htt	0.0607932	0.0959694	0.221	0.156	1		Mtpn	0.638907	0.0636386	0.338	0.316	1		Lin7c	0.522152	0.218982	0.224	0.179	1
Arl3	0.373735	0.0925355	0.058	0.047	1		Letm2	0.0776349	0.0613402	0.139	0.109	1		Osbpl3	0.0932196	0.0962078	0.062	0.033	1		Slc4a2	0.591594	0.0794709	0.122	0.111	1		Psmd3	0.331976	0.0955961	0.398	0.368	1		S100a10	0.145268	0.0635332	0.031	0.018	1		Ruvbl2	0.541181	0.218821	0.138	0.103	1
Pcnp	0.266826	0.0925269	0.208	0.178	1		Casp4	0.0178814	0.0612283	0.018	0.006	1		Rep15	0.110589	0.0961933	0.008	0	1		Commd6	0.00130963	0.0794693	0.452	0.34	1		Dtx2	0.0709521	0.0955828	0.195	0.135	1		Il10rb	0.254957	0.0634999	0.228	0.193	1		Cnpy3	0.732572	0.218784	0.138	0.128	1
Arhgdib	0.0840375	0.0923714	0.901	0.892	1		Phf20l1	0.0888249	0.0611999	0.537	0.465	1		Klhl25	0.0169609	0.0961592	0.068	0.027	1		Galt	0.000592168	0.0793409	0.165	0.101	1		Hint3	0.0242937	0.0955381	0.239	0.153	1		Cct5	0.191453	0.063288	0.044	0.031	1		Sumf2	0.0625198	0.218594	0.086	0	1
Rnase6	0.630991	0.0923385	0.283	0.266	1		Nsfl1c	0.133873	0.061192	0.158	0.128	1		Lcp2	0.309581	0.096151	0.313	0.276	1		Med17	0.00919162	0.0793241	0.241	0.177	1		Stx7	0.191819	0.0955332	0.65	0.601	1		Chordc1	0.104779	0.063285	0.01	0.003	1		Rpl13a	0.389685	0.218553	0.724	0.692	1
Tinf2	0.2418	0.0923384	0.033	0.022	1		Ppp1r3b	0.0959658	0.0611876	0.017	0.008	1		Cry1	0.162685	0.0960869	0.096	0.066	1		Pdcd6ip	0.00135977	0.0792625	0.638	0.507	1		Hmgcr	0.303723	0.0953089	0.35	0.302	1		Gpr27	0.0100147	0.0632652	0.01	0	1		Kif1b	0.22656	0.218531	0.293	0.179	1
Hmbox1	0.338477	0.092327	0.049	0.038	1		Srp14	0.674002	0.0611792	0.552	0.516	1		Zfp182	0.0906625	0.0960238	0.034	0.013	1		Lrp10	0.00178636	0.0791423	0.524	0.406	1		Hspb11	0.050897	0.0949439	0.296	0.212	1		Nit1	0.202712	0.0632348	0.053	0.039	1		Ttc5	0.534768	0.218527	0.31	0.256	1
Fau	0.000529055	0.092297	0.973	0.983	1		Gprasp1	0.0363561	0.0611591	0.071	0.047	1		Gm44175	0.151484	0.0958007	0.02	0.007	1		Dpp8	0.0375899	0.0791031	0.264	0.205	1		Cspp1	0.155563	0.0948646	0.226	0.177	1		Rps5	0.118538	0.0632234	0.407	0.339	1		Med21	0.697554	0.218442	0.397	0.385	1
Txn2	0.105392	0.0922444	0.217	0.172	1		Golm1	0.0682234	0.0611204	0.073	0.051	1		Soat1	0.0332579	0.0957823	0.09	0.047	1		Acsl5	0.00434222	0.0790858	0.48	0.38	1		Capn15	0.0684918	0.094813	0.217	0.156	1		Slc22a15	0.164882	0.0632166	0.181	0.148	1		Galm	0.15478	0.218357	0.052	0	1
Rps16	0.00243306	0.0922029	0.965	0.97	1		Etfb	0.0427584	0.0610287	0.129	0.095	1		Ralgapb	0.207186	0.0957601	0.073	0.05	1		Stoml2	0.0021965	0.0790835	0.437	0.322	1		Zfp994	0.072542	0.0947715	0.097	0.056	1		Xpa	0.0625835	0.0631534	0.107	0.076	1		Prpf6	0.216326	0.218135	0.172	0.077	1
Uqcrb	0.279609	0.092176	0.303	0.272	1		Rcbtb1	0.298025	0.0610089	0.092	0.076	1		Ndufb10	0.25637	0.0956926	0.566	0.532	1		G6pdx	0.000636251	0.0790654	0.517	0.396	1		Asl	0.343345	0.0947569	0.301	0.26	1		9530077C05Rik	0.115573	0.0631512	0.032	0.018	1		Mrpl32	0.376128	0.217978	0.345	0.256	1
Traf3ip2	0.0910535	0.0921063	0.041	0.023	1		Pdcd7	0.025598	0.0609899	0.127	0.091	1		Klk8	0.0578162	0.0956899	0.704	0.595	1		Fabp7	9.74521e-06	0.0790263	0.052	0.012	0.155768		Pcnp	0.075827	0.0946915	0.531	0.438	1		Cmas	0.152196	0.0631212	0.036	0.023	1		Tcrg-C4	0.15478	0.217783	0.052	0	1
Lman1	0.374024	0.0920186	0.072	0.059	1		Tmem260	0.0967047	0.0609249	0.055	0.038	1		Rnpepl1	0.192573	0.095687	0.189	0.15	1		Nampt	0.0137821	0.0790156	0.373	0.294	1		Atp5h	0.120206	0.0946841	0.96	0.955	1		Ano10	0.133097	0.0630106	0.025	0.014	1		Zfp830	0.6173	0.21776	0.19	0.154	1
Ctu2	0.419209	0.091984	0.093	0.08	1		Cnn2	0.4081	0.0608722	0.646	0.614	1		Cox10	0.0697169	0.0956407	0.087	0.05	1		Was	0.00194628	0.0789136	0.535	0.414	1		Zmat3	0.299265	0.0946741	0.044	0.028	1		Msrb2	0.0615393	0.0629539	0.026	0.012	1		Mrpl15	0.941016	0.217739	0.155	0.179	1
Psd4	0.133925	0.0919311	0.095	0.07	1		Mterf4	0.0100875	0.0608614	0.028	0.011	1		Dusp7	0.133655	0.0955846	0.062	0.037	1		Rad23a	0.000162103	0.0788797	0.314	0.204	1		Luc7l3	0.372839	0.0946286	0.482	0.455	1		Gatad2b	0.309357	0.0629174	0.098	0.082	1		Alkbh6	0.0625198	0.217616	0.086	0	1
Rnf144a	0.601563	0.0919281	0.082	0.073	1		Hace1	0.0384167	0.0607667	0.051	0.031	1		Rbm12b2	0.0120731	0.0953568	0.042	0.01	1		H2-K1	0.0168818	0.078702	0.982	0.962	1		Mybbp1a	0.0878182	0.0946197	0.257	0.188	1		Cox7a2	0.174725	0.0629055	0.313	0.263	1		Morc3	0.499798	0.21757	0.397	0.333	1
Trafd1	0.286742	0.0918555	0.07	0.055	1		Crtc3	0.428941	0.0607664	0.282	0.254	1		Ak2	0.17519	0.0952399	0.344	0.286	1		Chpf2	0.0228119	0.0786942	0.172	0.124	1		Klhl9	0.0638247	0.0946004	0.27	0.198	1		Fbxo7	0.0381553	0.0628883	0.01	0.002	1		Tm2d2	0.616921	0.21756	0.259	0.231	1
Nmt1	0.290339	0.0918545	0.117	0.097	1		Gm37387	0.0710958	0.0607636	0.176	0.141	1		Vps4a	0.16076	0.0951923	0.113	0.08	1		Tars2	0.000312357	0.0786134	0.109	0.057	1		Gm10827	0.000290796	0.0945125	0.071	0.01	1		Btbd10	0.111852	0.0628647	0.067	0.046	1		Adk	0.954063	0.217553	0.052	0.051	1
Mrpl18	0.154172	0.0917965	0.223	0.188	1		Rev3l	0.242139	0.0607207	0.116	0.098	1		Zbtb32	0.0173124	0.09511	0.045	0.013	1		Tuba1b	0.0670129	0.0786038	0.478	0.4	1		Tbca	0.205288	0.0944828	0.712	0.639	1		1110059E24Rik	0.191791	0.0628414	0.019	0.011	1		Krtcap2	0.622941	0.217467	0.69	0.615	1
Yeats2	0.0159389	0.091753	0.041	0.017	1		Myo10	0.135384	0.0607035	0.059	0.042	1		Xdh	0.23378	0.095095	0.017	0.007	1		Ociad1	0.0216419	0.0785208	0.481	0.387	1		Filip1l	0.170816	0.0944632	0.704	0.639	1		H2-T23	0.0920026	0.0628402	0.548	0.467	1		AU020206	0.567026	0.217278	0.138	0.103	1
Med25	0.0782497	0.0917319	0.056	0.034	1		Itm2b	0.08316	0.060677	0.908	0.856	1		E030030I06Rik	0.125548	0.0950793	0.096	0.063	1		Lgals1	0.0761439	0.0784573	0.907	0.852	1		Commd8	0.0956663	0.0943302	0.633	0.542	1		Psmc6	0.217139	0.06282	0.058	0.043	1		Lman2	0.42306	0.217196	0.638	0.513	1
Plagl2	0.0249481	0.0916505	0.029	0.011	1		Gm8186	0.0224934	0.0606573	0.082	0.053	1		Ormdl2	0.070547	0.0950509	0.115	0.073	1		Rps6ka4	0.00338635	0.0784558	0.265	0.19	1		Flcn	0.0422356	0.0943184	0.19	0.125	1		Naxe	0.0847308	0.0627614	0.018	0.008	1		Rab24	0.256857	0.217182	0.224	0.128	1
Zbtb11	0.183923	0.0916291	0.099	0.077	1		Cox4i1	0.0288941	0.060611	0.917	0.876	1		Agpat5	0.14687	0.0950471	0.127	0.09	1		Mto1	0.00114576	0.078199	0.181	0.116	1		Uqcr10	0.0500577	0.0941759	0.792	0.743	1		Hsf1	0.11325	0.0627579	0.012	0.005	1		Papd4	0.124329	0.216862	0.155	0.051	1
Gm20342	0.238542	0.0915514	0.039	0.027	1		Bcl7a	0.158318	0.060521	0.051	0.036	1		Msrb1	0.119885	0.0949575	0.251	0.193	1		Cox16	0.00395435	0.0781985	0.122	0.075	1		Riok1	0.419496	0.0941639	0.301	0.271	1		Rps9	0.0263852	0.0626129	0.997	0.991	1		Tmem263	0.0400849	0.216534	0.103	0	1
Ascc1	0.0966055	0.0915341	0.072	0.048	1		Cct7	0.222206	0.0605142	0.482	0.433	1		Trappc1	0.101743	0.0949027	0.158	0.11	1		Fuca2	0.0124964	0.0781763	0.472	0.368	1		Rbm18	0.0928476	0.0940368	0.239	0.177	1		Gm43848	0.083339	0.0625385	0.016	0.006	1		Med22	0.241273	0.216421	0.086	0.026	1
Slc35b1	0.151876	0.0915226	0.07	0.05	1		Ric1	0.294324	0.0603552	0.041	0.032	1		Anks3	0.0782089	0.0947009	0.068	0.037	1		Kti12	0.000310011	0.0780572	0.218	0.136	1		Npc2	0.100606	0.094013	0.956	0.941	1		2010111I01Rik	0.0356847	0.0621355	0.007	0	1		Tbc1d14	0.0942624	0.216406	0.121	0.026	1
Rbl2	0.108642	0.0914246	0.109	0.081	1		Phf20	0.273491	0.0603545	0.158	0.135	1		Rbbp4	0.0705032	0.0946783	0.451	0.352	1		Plin3	0.0034829	0.0779818	0.361	0.27	1		Uqcrc1	0.223185	0.0940105	0.726	0.663	1		Zfp652	0.178989	0.0621139	0.192	0.159	1		Tmem243	0.237377	0.216367	0.362	0.231	1
Nmt2	0.0402089	0.0913095	0.058	0.033	1		Ogfod2	0.23545	0.0603061	0.044	0.033	1		Nap1l1	0.14606	0.0946478	0.428	0.352	1		Tmem170b	0.0213646	0.077928	0.188	0.137	1		Slc26a2	0.109782	0.0939687	0.226	0.167	1		Lrrc28	0.061715	0.0619656	0.019	0.008	1		Ncoa1	0.178508	0.21634	0.138	0.051	1
Plec	0.456271	0.0912448	0.105	0.092	1		Nkiras2	0.0186936	0.060225	0.031	0.014	1		Adi1	0.0743356	0.094634	0.073	0.04	1		Mrpl44	0.000874659	0.077832	0.137	0.081	1		Celf1	0.289809	0.0939212	0.5	0.462	1		Gm11808	0.269584	0.0619354	0.042	0.031	1		Mettl23	0.422946	0.216259	0.276	0.205	1
Ago1	0.66024	0.0912378	0.062	0.056	1		Rab14	0.0824113	0.0601474	0.328	0.275	1		Cklf	0.279138	0.0945796	0.231	0.193	1		Pnpla2	0.00249445	0.0778267	0.52	0.411	1		Mrpl12	0.0218549	0.0938532	0.504	0.396	1		Mcat	0.0330382	0.0618772	0.014	0.003	1		Cog8	0.493938	0.216152	0.172	0.128	1
Phf1	0.354886	0.0912258	0.146	0.127	1		Elmo1	0.478846	0.0601388	0.251	0.233	1		Rfxap	0.0866445	0.0945665	0.268	0.203	1		Rab5b	0.00603685	0.0777096	0.288	0.209	1		Uba2	0.330233	0.0937942	0.469	0.424	1		Fastk	0.104268	0.0618612	0.01	0.003	1		Ap4s1	0.411024	0.215985	0.241	0.179	1
Mtg2	0.441393	0.0912142	0.074	0.062	1		Zfp799	0.0467118	0.0600844	0.023	0.011	1		Rap1gds1	0.449717	0.0944891	0.172	0.146	1		Rab10os	0.0321802	0.0775685	0.292	0.228	1		Pym1	0.0389944	0.0937583	0.142	0.083	1		Ppcdc	0.141224	0.0617606	0.076	0.055	1		Ulk4	0.249837	0.21593	0.034	0	1
Relb	0.154141	0.0912061	0.216	0.178	1		Sumo1	0.284114	0.0600738	0.488	0.439	1		Dnajb11	0.182365	0.0943871	0.287	0.233	1		Nit2	0.00116241	0.077548	0.225	0.15	1		Zfp322a	0.148472	0.0937156	0.111	0.076	1		Slpi	0.146274	0.0616898	0.607	0.525	1		Eif3h	0.253861	0.215859	0.862	0.718	1
Slc4a1ap	0.249987	0.0912	0.115	0.092	1		Dstn	0.0134934	0.0600173	0.023	0.008	1		Vrk3	0.0384844	0.0943697	0.265	0.183	1		Leng1	6.27485e-07	0.077526	0.136	0.057	0.0100297		BC035044	0.0595801	0.0936858	0.221	0.153	1		Plin5	0.111806	0.0616781	0.012	0.005	1		Wls	0.575771	0.215597	0.138	0.103	1
Smim11	0.305786	0.0911588	0.163	0.144	1		Cux1	0.171479	0.0599881	0.113	0.092	1		Nfkb1	0.449614	0.0943482	0.375	0.336	1		Gm17018	0.00644423	0.0774449	0.325	0.244	1		Tsta3	0.0669971	0.0936816	0.252	0.181	1		Man2a1	0.154995	0.0616238	0.056	0.04	1		Psmb3	0.252408	0.215573	0.724	0.615	1
Commd2	0.154961	0.0911445	0.115	0.089	1		Guk1	0.159341	0.0599369	0.188	0.156	1		Mrpl27	0.0148298	0.0943085	0.121	0.063	1		Znfx1	0.000126779	0.0774246	0.224	0.139	1		G6pc3	0.0701185	0.0936662	0.119	0.073	1		Trappc4	0.0405791	0.0615164	0.095	0.063	1		Lamp2	0.121294	0.215229	0.207	0.077	1
Tfb2m	0.15679	0.0910375	0.054	0.038	1		Serinc5	0.0507694	0.0599242	0.028	0.014	1		Cyp2s1	0.00130069	0.0942255	0.034	0	1		Ints11	0.00189461	0.0773107	0.335	0.237	1		Mettl26	0.31629	0.0936485	0.168	0.139	1		Ctsb	0.222831	0.0614032	0.252	0.216	1		Rbbp5	0.15478	0.215225	0.052	0	1
Ap5m1	0.525935	0.0910255	0.047	0.039	1		Setdb2	0.23148	0.059916	0.048	0.036	1		BC005624	0.546425	0.0942244	0.287	0.262	1		Utp6	0.00515924	0.0771074	0.086	0.049	1		Pdk3	0.0894457	0.0936336	0.111	0.069	1		Trmt12	0.0457747	0.0613891	0.02	0.008	1		Gmpr2	0.60381	0.215204	0.103	0.077	1
Ankrd49	0.106191	0.0909693	0.07	0.047	1		Mia2	0.0736369	0.0599047	0.349	0.295	1		Nop10	0.200942	0.0941558	0.558	0.492	1		Uqcc3	0.00777658	0.0770982	0.498	0.389	1		Thap2	0.0635755	0.0936166	0.128	0.08	1		Rtn4ip1	0.336344	0.0613348	0.02	0.014	1		Spryd4	0.0625198	0.215167	0.086	0	1
Ccdc191	0.131707	0.0909675	0.047	0.03	1		Bcorl1	0.0539098	0.0598883	0.021	0.009	1		Zdhhc6	0.0454067	0.0941333	0.118	0.07	1		Lyrm2	0.00095885	0.0770925	0.201	0.128	1		Snapc5	0.219268	0.093572	0.628	0.569	1		Rbfa	0.114239	0.0612007	0.087	0.063	1		H2-Q6	0.497103	0.215062	0.414	0.308	1
Samd4b	0.156603	0.0908624	0.078	0.056	1		Accs	0.0536235	0.0598067	0.024	0.012	1		2610002M06Rik	0.153882	0.0941198	0.101	0.07	1		Med19	0.000454331	0.0770898	0.147	0.085	1		9430038I01Rik	0.0266913	0.0934985	0.274	0.184	1		Heatr6	0.0629166	0.0611763	0.041	0.023	1		D230025D16Rik	0.358811	0.214901	0.103	0.051	1
Dhx15	0.877262	0.0908189	0.136	0.134	1		Capn15	0.0495507	0.0597941	0.086	0.06	1		Cr1l	0.342489	0.0940885	0.304	0.262	1		Srp14	0.0388812	0.0770236	0.871	0.791	1		Lims1	0.254002	0.0934572	0.646	0.566	1		Tial1	0.076089	0.0611424	0.052	0.032	1		Rbm10	0.286099	0.214809	0.241	0.154	1
Trub1	0.162451	0.0907443	0.023	0.013	1		Mapk11	0.0766976	0.0597906	0.046	0.029	1		Dnajc13	0.207735	0.0939936	0.124	0.093	1		5430427O19Rik	4.93951e-06	0.076836	0.155	0.075	0.0789532		Mettl9	0.665724	0.0934139	0.588	0.594	1		Kif1bp	0.152188	0.0610946	0.018	0.009	1		Dusp23	0.15478	0.214766	0.052	0	1
Exoc3	0.0980483	0.0906443	0.157	0.12	1		Prpf38b	0.100217	0.0597782	0.449	0.387	1		Mrps11	0.158578	0.0938202	0.124	0.09	1		Imp4	5.97512e-05	0.0767751	0.357	0.24	0.955063		Ppwd1	0.0241406	0.0933643	0.221	0.146	1		Pam	0.0333307	0.0610799	0.014	0.003	1		Tmco6	0.0625198	0.21474	0.086	0	1
Ncoa4	0.333103	0.0905934	0.066	0.052	1		Eif4g2	0.234485	0.059774	0.621	0.572	1		Pafah1b1	0.48715	0.0938139	0.544	0.485	1		Golga3	0.000580805	0.0767711	0.175	0.108	1		Casp6	0.0316163	0.0933409	0.199	0.125	1		Ccar1	0.309956	0.0610794	0.081	0.066	1		Zbtb11	0.146661	0.21471	0.103	0.026	1
Zfp335	0.343236	0.0905895	0.031	0.022	1		Ccdc43	0.0447411	0.059746	0.058	0.036	1		Hcfc1	0.0685296	0.0937916	0.161	0.11	1		Mrpl14	0.00519533	0.0767322	0.695	0.578	1		Clcn7	0.0929026	0.0931296	0.168	0.115	1		Selp	0.0594874	0.0609238	0.031	0.015	1		Tmed5	0.768329	0.214705	0.414	0.385	1
Atf6b	0.130505	0.0905643	0.107	0.081	1		Snapc3	0.10931	0.059734	0.067	0.048	1		Casd1	0.0219147	0.0937729	0.093	0.047	1		Twistnb	0.0402156	0.0767104	0.471	0.38	1		Casc3	0.0953667	0.0930991	0.261	0.194	1		Strap	0.144819	0.0609082	0.108	0.083	1		Dusp11	0.307329	0.214673	0.552	0.41	1
Pik3cg	0.204699	0.0904004	0.06	0.044	1		Cryzl1	0.124115	0.0597095	0.058	0.041	1		Notch1	0.22896	0.0936941	0.186	0.15	1		Mtch1	0.0248561	0.0766555	0.698	0.597	1		Mapkap1	0.349994	0.0930151	0.319	0.278	1		Trappc6a	0.107556	0.0608872	0.024	0.012	1		Cactin	0.883782	0.214634	0.086	0.103	1
Sirt7	0.176305	0.0903482	0.252	0.219	1		Mut	0.0948487	0.0597009	0.05	0.033	1		Tmem101	0.288443	0.0936609	0.082	0.06	1		Max	0.00302485	0.0766278	0.462	0.352	1		Rpl13	0.00655222	0.0929407	0.996	0.997	1		Nmrk1	0.049009	0.0608781	0.012	0.003	1		Slc7a6os	0.156008	0.214293	0.103	0.026	1
Rftn2	0.017076	0.0903462	0.056	0.028	1		Fosb	0.589114	0.0596316	0.104	0.094	1		Tm9sf3	0.248692	0.0936564	0.332	0.282	1		Aamp	0.0231681	0.0765232	0.622	0.499	1		Hspa9	0.173935	0.092934	0.358	0.292	1		Abl1	0.208678	0.0608707	0.015	0.008	1		Zfp942	0.254211	0.214291	0.121	0.051	1
Txlna	0.245693	0.0903283	0.12	0.1	1		Tfip11	0.0136644	0.059458	0.04	0.02	1		Kdelr2	0.260278	0.0936143	0.175	0.143	1		Pfdn4	0.00229175	0.0764541	0.369	0.268	1		Aco1	0.144	0.0928465	0.142	0.101	1		H2-Q6	0.214849	0.0608075	0.023	0.014	1		A130010J15Rik	0.0625198	0.213841	0.086	0	1
Lpcat1	0.337155	0.0903077	0.122	0.103	1		Plekho1	0.046042	0.0593665	0.031	0.016	1		Gpank1	0.0628322	0.0935982	0.135	0.086	1		Fam120b	0.00352308	0.0764514	0.146	0.094	1		Mrpl18	0.150097	0.0928039	0.606	0.517	1		C530050E15Rik	0.0799528	0.0607205	0.014	0.005	1		BC005537	0.343077	0.213741	0.259	0.179	1
Tank	0.281466	0.0902725	0.196	0.17	1		B3galnt2	0.116893	0.0593268	0.055	0.039	1		Smap1	0.41599	0.0935537	0.47	0.422	1		Slc30a5	6.6764e-05	0.0764333	0.274	0.174	1		Rnf103	0.27432	0.0927976	0.146	0.115	1		Ddx27	0.103928	0.0607044	0.01	0.003	1		Mafk	0.227411	0.213626	0.086	0.026	1
Ptprc	0.0916469	0.0902662	0.781	0.717	1		Ctsa	0.301888	0.0592861	0.141	0.124	1		Trappc2	0.0176558	0.0934791	0.062	0.023	1		Mlx	0.00217174	0.0763586	0.35	0.253	1		Ptrh2	0.0322144	0.0927627	0.137	0.08	1		Rap1gds1	0.125718	0.0606556	0.037	0.023	1		Map2k2	0.527422	0.213611	0.483	0.436	1
0610012G03Rik	0.220377	0.0902549	0.169	0.141	1		Serpinb6b	0.00286011	0.0592701	0.025	0.007	1		Brwd1	0.331762	0.093454	0.099	0.076	1		Flt3	1.64446e-05	0.0763043	0.093	0.038	0.262851		Pih1d1	0.0339409	0.0927553	0.363	0.267	1		Tmem42	0.11325	0.0606353	0.012	0.005	1		Cggbp1	0.439642	0.213542	0.379	0.308	1
Brat1	0.0757573	0.0902078	0.029	0.014	1		Bop1	0.220623	0.0592347	0.089	0.072	1		Uhmk1	0.0099207	0.093442	0.127	0.063	1		Glrx2	0.00433906	0.076246	0.567	0.45	1		Ppp1r14b	0.21293	0.0926848	0.535	0.479	1		Gm20658	0.0855715	0.0606294	0.018	0.008	1		Acot8	0.511084	0.21347	0.241	0.205	1
Macrod1	0.0585916	0.0901159	0.037	0.019	1		Dnajc4	0.082277	0.0592269	0.047	0.031	1		Polr1d	0.0730575	0.093442	0.763	0.688	1		Kcnq1ot1	0.00497961	0.0762131	0.228	0.163	1		Rusc1	0.0451421	0.092663	0.137	0.083	1		Blzf1	0.115544	0.0605933	0.015	0.006	1		Jmjd6	0.150266	0.213419	0.19	0.077	1
Sp110	0.693112	0.0901095	0.27	0.258	1		Prep	0.389737	0.059107	0.037	0.029	1		Ier2	0.333111	0.0934176	0.639	0.621	1		Aco2	0.0100953	0.0761365	0.472	0.372	1		1110012L19Rik	0.063068	0.0925536	0.142	0.09	1		Flcn	0.198143	0.06057	0.044	0.031	1		Tgfbr1	0.366945	0.213409	0.103	0.051	1
Azin1	0.640381	0.0900937	0.097	0.089	1		Ptrh2	0.0354337	0.0590716	0.045	0.026	1		Ube2w	0.0126732	0.0933872	0.09	0.04	1		Zbtb45	2.26901e-05	0.0761177	0.108	0.047	0.362679		Psmb6	0.19333	0.0925147	0.774	0.688	1		Snx17	0.0694944	0.0604317	0.056	0.035	1		1500015A07Rik	0.0979004	0.21334	0.069	0	1
D10Wsu102e	0.829095	0.0900189	0.101	0.097	1		Dph7	0.124665	0.0590147	0.046	0.032	1		Spns1	0.107301	0.0933336	0.09	0.056	1		Cks1b	1.96479e-05	0.076043	0.091	0.036	0.314053		Armc1	0.221274	0.0925031	0.252	0.212	1		Rnpc3	0.0937931	0.0604155	0.033	0.018	1		Acaa1b	0.0979004	0.213298	0.069	0	1
Sdhc	0.313068	0.0900052	0.113	0.095	1		1810030O07Rik	0.564132	0.0589888	0.075	0.067	1		Trafd1	0.25083	0.093248	0.068	0.047	1		Tma7	0.0155762	0.0760334	0.941	0.889	1		H2-Q6	0.36837	0.0924348	0.235	0.208	1		1700047M11Rik	0.00757883	0.0603972	0.015	0.002	1		Retreg2	0.0729858	0.213244	0.224	0.077	1
Irak2	0.0999521	0.0899803	0.111	0.08	1		Zfp213	0.00309113	0.0589875	0.018	0.004	1		Rgs19	0.288493	0.0931855	0.262	0.219	1		Ndufs4	0.109526	0.0759918	0.731	0.66	1		Ppp1r37	0.133502	0.0924342	0.257	0.198	1		Ripk1	0.117503	0.0602393	0.094	0.069	1		Fxyd5	0.181699	0.213174	0.966	0.897	1
Pank1	0.0930584	0.08987	0.021	0.009	1		Sppl2b	0.155171	0.0589362	0.032	0.021	1		C87436	0.293445	0.0930819	0.161	0.133	1		Snrnp48	0.00423559	0.0759809	0.391	0.299	1		Dpp9	0.0138843	0.0924134	0.248	0.156	1		Mff	0.117763	0.0602377	0.166	0.129	1		Galns	0.332196	0.213057	0.069	0.026	1
1700020I14Rik	0.113132	0.0898629	0.179	0.144	1		Pwwp2a	0.0483892	0.0588943	0.094	0.066	1		Rrp7a	0.150026	0.0929698	0.189	0.143	1		Bcl6	0.000113774	0.0759616	0.175	0.104	1		Ss18	0.030402	0.0923503	0.376	0.271	1		Mrps15	0.298925	0.0600721	0.094	0.077	1		Cmc4	0.490942	0.213041	0.086	0.051	1
Dgat1	0.0449988	0.0898517	0.029	0.013	1		Mpp6	0.0982031	0.0588206	0.171	0.138	1		Aifm2	0.400834	0.0928485	0.008	0.003	1		Napg	0.0421906	0.0759046	0.327	0.263	1		Paip2	0.61892	0.0923131	0.788	0.764	1		Atp5j2	0.221664	0.0600157	0.297	0.247	1		Ttc37	0.227411	0.212972	0.086	0.026	1
Ak6	0.0523809	0.089841	0.056	0.033	1		Dip2c	0.17155	0.058806	0.018	0.011	1		Elovl6	0.0573813	0.0928417	0.042	0.017	1		Acbd3	0.0137927	0.0758862	0.375	0.288	1		Arl1	0.105025	0.0922694	0.637	0.545	1		Tbck	0.167312	0.0599124	0.024	0.014	1		Itgax	0.523939	0.212919	0.172	0.128	1
Ddx31	0.126667	0.0898396	0.033	0.019	1		Ube2o	0.100664	0.0587941	0.036	0.022	1		Sac3d1	0.225369	0.0927804	0.076	0.053	1		Vamp7	0.000148095	0.0758578	0.296	0.194	1		Fuom	0.0122021	0.0922675	0.186	0.108	1		Rpl38	0.0655793	0.0599044	0.292	0.231	1		Eif2ak2	0.0979004	0.212873	0.069	0	1
Map3k7	0.12883	0.0898355	0.052	0.034	1		Zfp945	0.13612	0.058771	0.054	0.039	1		Tmub1	0.0455689	0.0927193	0.087	0.047	1		Arnt	0.00385854	0.075846	0.32	0.236	1		Mrps15	0.114127	0.0921943	0.527	0.438	1		Hsd17b11	0.102082	0.0598996	0.158	0.123	1		Mndal	0.37548	0.212852	0.741	0.667	1
Dck	0.150918	0.0898279	0.153	0.125	1		Sgf29	0.13743	0.0587412	0.136	0.108	1		Ndufa1	0.179779	0.0926781	0.442	0.382	1		Cyth4	0.00322639	0.0758165	0.659	0.542	1		Kif2a	0.0550306	0.0921202	0.376	0.281	1		Cog3	0.457342	0.0596072	0.017	0.012	1		Zfp384	0.342887	0.212738	0.103	0.051	1
Srcap	0.425013	0.0898203	0.05	0.041	1		Ccdc117	0.0172629	0.058741	0.071	0.044	1		Mdh2	0.509751	0.0926679	0.575	0.551	1		Elp5	0.0130413	0.0757677	0.222	0.162	1		Thoc7	0.635188	0.0919333	0.54	0.528	1		Vmp1	0.123928	0.0596056	0.193	0.154	1		Myl12b	0.285591	0.211964	0.879	0.872	1
Ctdspl2	0.415007	0.0897714	0.082	0.069	1		Ctsz	0.218746	0.0587127	0.135	0.112	1		Tmem14c	0.225221	0.0926564	0.51	0.419	1		Serf2	0.000477905	0.0756685	0.985	0.977	1		Bscl2	0.14054	0.0919011	0.487	0.41	1		0610012G03Rik	0.393882	0.0596017	0.05	0.04	1		Tpd52	0.351701	0.21187	0.069	0.026	1
Thap3	0.791983	0.0897536	0.142	0.136	1		Fastk	0.306802	0.0587065	0.062	0.051	1		N4bp1	0.145804	0.0926429	0.172	0.126	1		Pigyl	0.00738287	0.0755531	0.335	0.252	1		Sugt1	0.23096	0.0918868	0.584	0.531	1		Snx3	0.155018	0.0595882	0.25	0.205	1		Sar1b	0.659403	0.211799	0.31	0.282	1
Unc50	0.183333	0.0897186	0.132	0.106	1		Nek9	0.0956634	0.0586612	0.065	0.046	1		Dhx29	0.235482	0.0926413	0.076	0.053	1		Aen	6.78765e-05	0.07548	0.22	0.132	1		Ncbp2	0.148612	0.0918022	0.248	0.198	1		Luc7l3	0.280984	0.0595529	0.054	0.042	1		Son	0.219695	0.211776	0.724	0.564	1
Fam220a	0.190577	0.0896304	0.14	0.112	1		Lamtor3	0.167975	0.0586111	0.068	0.052	1		Noc4l	0.0331036	0.0925681	0.09	0.047	1		Gnptab	0.0177895	0.0754207	0.183	0.132	1		Prdx3	0.0466416	0.091781	0.478	0.372	1		Chmp2a	0.168151	0.0593271	0.416	0.353	1		Sh3bgrl3	0.179325	0.211776	0.966	0.923	1
Rps2	0.137492	0.0895517	0.917	0.884	1		Ccdc126	0.186021	0.0585749	0.058	0.044	1		Tmem87a	0.0775549	0.0925288	0.09	0.053	1		Eif3c	0.0201544	0.0753756	0.78	0.664	1		Fastk	0.191595	0.0916217	0.164	0.122	1		Ifi203	0.0488404	0.0592598	0.012	0.003	1		Gadd45b	0.254211	0.211727	0.121	0.051	1
Map3k3	0.146299	0.0894929	0.089	0.066	1		Mllt6	0.657937	0.0585577	0.182	0.167	1		Iscu	0.235331	0.0924995	0.285	0.239	1		Mrps11	0.0103379	0.0753174	0.314	0.24	1		Pdap1	0.127152	0.0916204	0.491	0.42	1		Gm9949	0.115353	0.0592492	0.019	0.009	1		Med24	0.332196	0.211651	0.069	0.026	1
Zfp780b	0.0217429	0.0894856	0.037	0.016	1		Ntan1	0.12033	0.0585506	0.233	0.193	1		Tmem9b	0.0886802	0.0924926	0.265	0.196	1		Rnf217	0.000129141	0.0753006	0.106	0.051	1		Selenoo	0.0533634	0.0915266	0.159	0.101	1		Gm19705	0.237454	0.0591763	0.032	0.022	1		Xpo1	0.309035	0.211592	0.172	0.103	1
Itch	0.117317	0.0894529	0.225	0.186	1		AY036118	0.32332	0.0585431	0.297	0.264	1		Cradd	0.0505818	0.0924726	0.068	0.033	1		Lypla2	0.00697374	0.0752827	0.28	0.209	1		Peli1	0.282449	0.0914543	0.606	0.556	1		Nup35	0.0232303	0.0591538	0.008	0	1		Brd9	0.790718	0.21158	0.19	0.231	1
Plekhj1	0.202112	0.0894508	0.357	0.306	1		Extl3	0.0598491	0.0585359	0.033	0.019	1		Pnp	0.128509	0.0922682	0.127	0.09	1		Ndufb5	0.0181888	0.075169	0.901	0.799	1		Nudc	0.0631553	0.0914007	0.553	0.455	1		Tomm7	0.0726286	0.0591059	0.264	0.208	1		Endog	0.470533	0.211536	0.086	0.051	1
Hipk2	0.625582	0.0894482	0.047	0.041	1		Mad2l2	0.040534	0.0584893	0.058	0.036	1		Xcl1	0.0952004	0.0922637	0.023	0.007	1		Klhl28	0.000503032	0.0751629	0.113	0.061	1		Mtif3	0.00936738	0.0912968	0.142	0.069	1		Tmem106a	0.220892	0.0588411	0.008	0.003	1		Kcnj8	0.150266	0.211506	0.19	0.077	1
Gpx1	0.270931	0.0894308	0.41	0.362	1		Slc7a1	0.149465	0.0584041	0.063	0.047	1		Slf1	0.0508364	0.0922252	0.068	0.033	1		Arfgap3	8.72412e-05	0.0751295	0.109	0.053	1		C1d	0.157939	0.0912672	0.558	0.486	1		Tnip2	0.100573	0.0587687	0.028	0.015	1		Iffo1	0.165801	0.211481	0.103	0.026	1
Wdr55	0.0768064	0.0894288	0.054	0.033	1		Pgap1	0.0215799	0.0583533	0.058	0.034	1		Fam46c	0.110598	0.0922178	0.344	0.269	1		Tbc1d20	0.00443661	0.0751248	0.307	0.225	1		Sac3d1	0.00536606	0.0912057	0.115	0.049	1		Enox2	0.057932	0.0587451	0.009	0.002	1		Clk2	0.953839	0.211431	0.121	0.128	1
Sp4	0.246644	0.0893795	0.06	0.045	1		Ndufb5	0.295753	0.058324	0.494	0.445	1		Rlf	0.652551	0.0921488	0.203	0.183	1		Ormdl1	2.46029e-05	0.0750377	0.149	0.075	0.393252		Lmbrd1	0.117343	0.0911709	0.549	0.448	1		Lypd6b	0.134214	0.0587436	0.025	0.014	1		Tmem183a	0.339313	0.211412	0.138	0.077	1
B230307C23Rik	0.324691	0.089273	0.029	0.02	1		Rfc2	0.231773	0.0583147	0.137	0.115	1		Dpf2	0.0417401	0.0921255	0.175	0.113	1		Dennd2d	2.495e-05	0.0749258	0.136	0.067	0.398802		Lcmt1	0.0653203	0.0911078	0.221	0.153	1		Tfg	0.127587	0.0587433	0.027	0.015	1		Aldh16a1	0.0625198	0.211378	0.086	0	1
Ndc1	0.0324655	0.089239	0.017	0.005	1		A630001G21Rik	0.393039	0.0583025	0.046	0.038	1		Tnrc6a	0.774195	0.0921096	0.31	0.299	1		Maea	0.00144598	0.0749008	0.316	0.224	1		Cenpc1	0.0879534	0.091062	0.119	0.076	1		AU019823	0.134837	0.0587376	0.025	0.014	1		Serinc3	0.27052	0.211267	0.81	0.744	1
Cab39l	0.443136	0.0892295	0.087	0.075	1		Srgap2	0.0549825	0.0582997	0.111	0.081	1		Ap1s2	0.115013	0.0920674	0.085	0.053	1		Sf3b4	0.0112141	0.0748125	0.301	0.228	1		Rnf20	0.126421	0.0910353	0.332	0.267	1		Idua	0.150576	0.0586371	0.009	0.003	1		Nfya	0.332196	0.210897	0.069	0.026	1
Taf1	0.0620366	0.0892096	0.12	0.086	1		Ano8	0.17705	0.0582718	0.023	0.014	1		Gm19705	0.0171626	0.0919754	0.062	0.023	1		Rpl10a	0.00439951	0.0747091	0.985	0.98	1		Smc2	0.0496597	0.0909872	0.124	0.073	1		Abhd18	0.159607	0.0585921	0.011	0.005	1		Eif2ak1	0.501322	0.210819	0.086	0.051	1
Gpn1	0.128071	0.0891408	0.076	0.053	1		Trmt1l	0.158034	0.0582579	0.094	0.074	1		Ybx1	0.410638	0.09196	0.887	0.834	1		Eid1	0.0021283	0.0745553	0.517	0.399	1		Ndufa12	0.168358	0.0909868	0.58	0.503	1		Igsf6	0.197835	0.0585296	0.603	0.513	1		Mrpl45	0.335096	0.210772	0.103	0.051	1
Mthfsd	0.135001	0.0891229	0.049	0.031	1		Ak6	0.073327	0.0582118	0.107	0.08	1		Ccr10	0.0627118	0.0919545	0.037	0.013	1		Ppip5k2	0.0262367	0.0744593	0.156	0.113	1		Golt1b	0.0574752	0.0909258	0.19	0.132	1		Chkb	0.0559508	0.0584682	0.058	0.035	1		Surf1	0.409194	0.210762	0.19	0.128	1
Per2	0.00720796	0.0891042	0.016	0.002	1		Arrb2	0.210635	0.0581174	0.225	0.194	1		Nelfb	0.164608	0.0919442	0.245	0.193	1		Gmps	0.00332791	0.0743388	0.394	0.29	1		Pspc1	0.180068	0.0908973	0.186	0.146	1		Tbx6	0.193308	0.0582041	0.027	0.017	1		Cdca4	0.17405	0.210714	0.138	0.051	1
Zfp410	0.451596	0.0890999	0.058	0.048	1		Zmat5	0.142176	0.0579031	0.151	0.122	1		Nfe2l2	0.118778	0.09193	0.101	0.066	1		Ppm1d	0.000649022	0.0743239	0.19	0.12	1		Naa60	0.127088	0.0908257	0.261	0.205	1		Sec11c	0.370023	0.0581801	0.344	0.304	1		Npm3	0.368954	0.210674	0.431	0.333	1
[truncated: 14,634 more rows]

## Sheet: DEG (vehicle vs rapamycin)
Single-cell RNAseq: Differential gene expression in peripheral blood immune cell populations from IL1rn-/- mice treated with rapamycin or vehicle control
Group 1 = Rapamycin; Group 2 = Vehicle;
[truncated: 15,985 more rows]
