# Supplementary material for: mTORC1 links pathology in experimental models of Still’s disease and macrophage activation syndrome
Source: Nat Commun. 2022 Nov 28;13:6915. doi: 10.1038/s41467-022-34480-6 (PMC9705324; doi:10.1038/s41467-022-34480-6)
Supplement: Supplementary file 4 — Supplemental Data 2 [file 41467_2022_34480_MOESM4_ESM.xlsx]

## Sheet: BALBc vs IL1rnKO
Supplementary Table 2. GSEA analysis of peripheral blood cells from BALB/c and IL1rn-/- mice
(positive enrichment score denotes enrichment in IL1rn-/- group)				Statistical analysis: permutation test based on GSEA algorithm
cell type	Rank	Pathway	Enrichment Score	NES	nominal p-value	adjusted p-value	Significant?	Gene set size	Leading Edge Genes
B cells	1	MTORC1_SIGNALING HALLMARK	0.439123	1.21126	0.152381	0.586743	No	175	HSP90B1 "CACYBP" "HSPE1" "STIP1" "ACTR3" "ALDOA" "CALR" "HSPD1" "PRDX1" "PSMA3" "SLA" "GAPDH" "ENO1" "SDF2L1" "PSMC6" "SEC11A" "CANX" "TCEA1" "EIF2S2" "USO1" "ARPC5L" "UFM1" "PSMC2" "DDIT4" "GGA2" "PSMD12" "PSMB5" "XBP1" "ABCF2" "ELOVL5" "PGK1" "MRTO4" "IMMT"
B cells	2	IFNγ_RESPONSE HALLMARK	0.410744	1.12425	0.2416	0.586743	No	165	B2M "CIITA" "STAT1" "PSMA3" "IRF8" "VAMP8" "PSMB8" "CD74" "GPR18" "ST8SIA4" "BST2" "BANK1" "PSME1" "PSMB10" "ITGB7" "IRF5" "CD69" "NFKBIA" "IFITM3" "STAT3" "CD38" "IRF1" "PSMB9" "HERC6" "TAP1" "TAPBP" "NMI" "HELZ2" "ISG15" "PTPN2" "ISG20" "PTPN6" "OGFR" "SP110" "PTPN1" "TRIM14" "STAT2" "IFIT3" "SAMHD1" "RNF213"
B cells	3	IL1_SIGNALING REACTOME	0.417461	1.08396	0.331092	0.627381	No	91	RPS27A "PSMA3" "PSMB8" "PSME1" "PSMC3" "PSMB10" "PSMC6" "NFKBIA" "PSMD7" "PSMC2" "TAB2" "PSMA6" "PSMD10" "PSMB9" "PSMD12" "PSMB5" "PSMA7" "NKIRAS2" "PSMD5" "IRAK2" "PSMC4" "PSMD6" "IKBKB" "MAP3K3" "RBX1" "PSMB3" "NKIRAS1" "UBA52" "MAP3K7" "PSMB1" "PSMA5" "PSMD1"
B cells	4	MYC_TARGETS_V2 HALLMARK	0.434002	1.05954	0.363014	0.627381	No	56	HSPE1 "NPM1" "HSPD1" "GNL3" "IMP4" "PRMT3" "MPHOSPH10" "RCL1" "LAS1L" "AIMP2" "DCTPP1" "TCOF1" "DDX18" "CBX3" "WDR43" "NOP56" "NDUFAF4" "TFB2M" "FARSA" "PLK4" "NIP7"
B cells	5	UPR HALLMARK	0.404	1.05342	0.369048	0.627381	No	97	HSP90B1 "RPS14" "EIF4A2" "NPM1" "PDIA6" "CALR" "EEF2" "EIF2S1" "SEC11A" "LSM1" "IMP3" "NHP2" "BANF1" "DDIT4" "CEBPG" "EIF4E" "NFYB" "XBP1" "SDAD1" "EXOSC1" "KHSRP" "NOP14" "SPCS3" "SSR1" "EIF4A3" "PREB" "ATF6"
B cells	6	IL6/STAT3_SIGNALING HALLMARK	0.318576	0.787377	0.794266	0.900169	No	61	STAT1 "GRB2" "IL10RB" "STAT3" "CD38" "JUN" "IRF1" "PTPN2" "PTPN1" "STAT2"
B cells	7	IL10_SIGNALING REACTOME	0.361722	0.782566	0.725136	0.900169	No	26	IL10RB "STAT3" "JAK1" "TYK2" "ICAM1"
B cells	8	HEDGEHOG_SIGNALING HALLMARK_	0.295864	0.61081	0.89781	0.953923	No	20	MYH9 "TLE1" "TLE3"
B cells	9	WNT/β_SIGNALING HALLMARK	-0.251208	-0.579657	0.96882	0.96882	No	27	CSNK1E "AXIN1" "PTCH1" "LEF1" "HDAC5" "FRAT1" "RBPJ" "NCOR2"
B cells	10	NOTCH_SIGNALING HALLMARK	-0.341013	-0.781834	0.75817	0.900169	No	25	PSENEN "PRKCA" "APH1A"
B cells	11	IL2/STAT5_SIGNALING HALLMARK	-0.312173	-0.911606	0.633838	0.900169	No	153	KLF6 "CD83" "RHOB" "MYC" "GPX4" "NCOA3" "CDC42SE2" "SNX9" "RABGAP1L" "DENND5A" "IFNGR1" "SWAP70" "CASP3" "MYO1C" "TWSG1" "ADAM19" "CD44" "ODC1" "CD86" "DCPS" "MAP3K8" "HOPX" "GPR65" "AHNAK" "LTB" "MXD1"
B cells	12	IL17_SIGNALING_PATHWAY REACTOME	-0.439238	-1.15302	0.222494	0.586743	No	61	MEF2C "UBC" "UBB" "FOS" "RPS6KA5" "PPP2CA" "CHUK"
B cells	13	IL7_SIGNALING REACTOME	-0.605927	-1.28414	0.186296	0.586743	No	16	IRS2 "IL2RG" "CRLF2" "ACP1" "SMARCA4"
B cells	14	IL18_SIGNALING_PATHWAY WP	-0.441498	-1.31233	0.0377976	0.214186	No	182	KLF2 "CEBPB" "REL" "BTG2" "CD83" "FOXN3" "NR4A1" "TMSB4X" "BIRC3" "FOS" "PRKCA" "TNFAIP3" "CENPB" "ANP32A" "RASA3" "RXRB" "PKN1" "NCF2" "CHUK" "ARF6" "BAX" "SDC4" "ZBTB7A"
B cells	15	TGFβ_SIGNALING HALLMARK	-0.764107	-1.88586	0.00206917	0.0175879	Yes	39	JUNB "PPP1R15A" "UBE2D3" "PPP1CA" "HDAC1" "ARID4B" "TGFB1" "SKIL" "SPTBN1"
B cells	16	TNFα HALLMARK	-0.688523	-2.0143	5.87404e-07	9.98587e-06	Yes	162	KLF2 "KLF6" "PPP1R15A" "CEBPB" "REL" "BTG2" "IER2" "CD83" "DUSP2" "BTG1" "RHOB" "PLAUR" "PNRC1" "SIK1" "KDM6B" "IRS2" "DUSP1" "NR4A1" "CCNL1" "PER1" "MYC" "ATP2B1" "GEM" "BIRC3" "FOS" "GADD45A" "DUSP5" "ZFP36" "TNFAIP3" "BIRC2" "SQSTM1" "RNF19B" "PDE4B" "TSC22D1" "PLK2" "DNAJB4" "SDC4" "GCH1" "EHD1" "DENND5A" "LITAF" "EGR1" "IL6ST" "SOD2" "TGIF1" "BCL3" "ZBTB10" "CD44" "B4GALT1" "MAP3K8" "RELA" "…
CD4+ T cells	1	IFNγ_RESPONSE HALLMARK	0.621916	1.43617	0.0129034	0.219358	No	165	SOCS3 "NFKBIA" "RAPGEF6" "ARID5B" "B2M" "SOCS1" "PSMB8" "IRF1" "STAT3" "PSMB10" "PTPN1" "PARP14" "BST2" "IRF2" "PTPN6" "SAMHD1" "BTG1" "GPR18" "GBP4" "CD69" "IRF9" "PIM1" "STAT1" "CASP8" "FAS" "PSME1" "PSMA3" "ICAM1" "ITGB7" "NFKB1" "PSME2" "PNP" "IFI35" "HERC6" "SAMD9L" "PELI1" "MTHFD2" "RIPK1" "TAPBP" "SRI" "MYD88"
CD4+ T cells	2	IL1_SIGNALING REACTOME	0.625626	1.36198	0.0461741	0.39248	No	93	NFKBIA "RPS27A" "PSMB8" "PSMB1" "PSMB10" "RBX1" "SEM1" "UBA52" "PSME1" "PSMA3" "PSMA7" "PSMB4" "NFKB1" "PSMC6" "PSMC5" "PSME2" "PSMA4" "PSMD7" "PELI1" "PSMD13" "RELA" "PSMB5" "MYD88" "PSMB3" "MAP3K8" "PSMD6" "PSMD5" "PSMC3" "IRAK4" "PSMC2"
CD4+ T cells	3	IL7_SIGNALING REACTOME	0.740795	1.35987	0.133132	0.434703	No	16	IL7R "SOCS1" "STAT3" "JAK3"
CD4+ T cells	4	IL6/STAT3_SIGNALING HALLMARK	0.599905	1.26333	0.153425	0.434703	No	62	SOCS3 "SOCS1" "IRF1" "STAT3" "PTPN1" "IRF9" "PIM1" "STAT1" "IL17RA" "FAS" "MYD88" "MAP3K8" "GRB2" "HAX1"
CD4+ T cells	5	MTORC1_SIGNALING HALLMARK	0.52613	1.22703	0.142686	0.434703	No	178	HSPE1 "LDHA" "CACYBP" "STIP1" "GAPDH" "ALDOA" "HSP90B1" "HSPD1" "P4HA1" "SEC11A" "ENO1" "PRDX1" "ACTR3" "PPIA" "PSMA3" "ITGB2" "UBE2D3" "PSMC6" "CYB5B" "PSMA4" "ELOVL5" "PNP" "ARPC5L" "SHMT2" "EIF2S2" "PGK1" "MTHFD2" "PPA1" "CTSC" "PSMD13" "MCM4" "PSMB5" "CCNG1" "ELOVL6" "EBP" "UFM1" "PSMG1" "IMMT" "ACTR2" "HSPA9" "TES" "RRP9" "SLC1A5" "MAP2K3" "HSPA4"
CD4+ T cells	6	IL18_SIGNALING_PATHWAY WP	0.489354	1.14184	0.235928	0.501347	No	190	SOCS3 "NFKBIA" "RPS11" "TMSB4X" "B2M" "NACA" "EEF2" "NFKBIZ" "IRF1" "LCK" "ENO1" "FOS" "BCL2" "CASP8" "FAS" "ICAM1" "NFKB1" "BIRC3" "RANGAP1" "ELAVL1" "ECH1" "NDUFC1" "CFLAR" "RELA" "PKN1" "BAZ1B" "MYD88"
CD4+ T cells	7	UPR HALLMARK	0.490916	1.08122	0.368353	0.66	No	101	RPS14 "NPM1" "EEF2" "HSP90B1" "EIF4A2" "SEC11A" "NOP56" "SPCS1" "DKC1" "PDIA6" "BANF1" "NABP1" "MTHFD2" "NFYB" "CNOT4" "IMP3" "DNAJC3" "EIF2S1" "EXOC2" "HSPA9" "RRP9" "NOLC1" "DDX10" "CEBPG" "NOP14" "LSM1" "EIF4EBP1"
CD4+ T cells	8	IL10_SIGNALING REACTOME	0.564078	1.07682	0.388235	0.66	No	24	STAT3 "ICAM1" "IL10RB"
CD4+ T cells	9	NOTCH_SIGNALING HALLMARK	0.53095	0.995883	0.486239	0.718144	No	22	RBX1 "PSENEN" "PSEN2" "DTX1" "NOTCH1" "LFNG"
CD4+ T cells	10	MYC_TARGETS_V2 HALLMARK	0.47499	0.988272	0.506925	0.718144	No	56	HSPE1 "NPM1" "HSPD1" "NOP56" "CBX3" "DDX18" "NIP7" "NOC4L" "MCM4" "PA2G4" "NDUFAF4" "MPHOSPH10" "RRP9" "NOLC1" "SRM" "RCL1" "MYC" "PRMT3"
CD4+ T cells	11	IL2/STAT5_SIGNALING HALLMARK	0.407613	0.945354	0.57503	0.751962	No	169	SOCS1 "NFKBIZ" "BATF" "CDC42SE2" "CCND2" "P4HA1" "CCND3" "GPX4" "RABGAP1L" "GBP4" "RHOH" "PRKCH" "BCL2" "SELL" "TTC39B" "PNP" "GPR83" "CD48" "MAP3K8" "RNH1" "IGF1R" "HIPK2" "PLIN2" "ETFBKMT" "GADD45B" "SYT11" "SLC1A5"
CD4+ T cells	12	IL17_SIGNALING_PATHWAY REACTOME	0.36933	0.777264	0.78933	0.838663	No	60	RPS27A "FOS" "IL17RA" "UBA52" "NFKB1" "CREB1" "VRK3" "MAP3K8" "PPP2R1A" "DUSP7" "MAP2K3"
CD4+ T cells	13	HEDGEHOG_SIGNALING HALLMARK_	0.414856	0.770432	0.766513	0.838663	No	21	MYH9 "LDB1" "TLE3" "RASA1" "CDK5R1"
CD4+ T cells	14	WNT/β_SIGNALING HALLMARK	-0.368273	-0.807741	0.7	0.838663	No	28	LEF1 "CSNK1E" "AXIN1"
CD4+ T cells	15	TNFα HALLMARK	-0.46561	-1.26134	0.104339	0.434703	No	157	TNFAIP3 "BTG2" "PNRC1" "KLF6" "KLF2" "DUSP2" "JUN" "IER2" "CEBPB" "DUSP5" "PPP1R15A" "DUSP1" "IFNGR2" "PDE4B" "RHOB" "IER5" "CCNL1" "GPR183" "TUBB2A" "SIK1" "MAFF" "STAT5A" "KDM6B" "BIRC2" "B4GALT1"
CD4+ T cells	16	TGFβ_SIGNALING HALLMARK	-0.5464	-1.26953	0.179402	0.435691	No	42	JUNB "PPP1R15A" "IFNGR2" "RHOA" "SPTBN1" "ARID4B" "SMURF1"
CD8+ T cells	1	IL6/STAT3_SIGNALING HALLMARK	0.568338	1.5002	0.0229117	0.194749	No	59	SOCS3 "SOCS1" "IRF1" "PIM1" "PTPN1" "FAS" "STAT3" "STAT1" "MAP3K8" "CBL" "IL18R1" "IL17RA"
CD8+ T cells	2	IL7_SIGNALING REACTOME	0.697674	1.43882	0.0987433	0.264833	No	14	IL7R "SOCS1" "STAT3"
CD8+ T cells	3	IFNγ_RESPONSE HALLMARK	0.478988	1.43288	0.0194424	0.194749	No	158	SOCS3 "RAPGEF6" "CCL5" "NFKBIA" "CD69" "PSMB8" "SOCS1" "IRF1" "PIM1" "PSME2" "PTPN1" "ICAM1" "IRF2" "FAS" "BST2" "STAT3" "B2M" "PSMB10" "ARID5B" "HERC6" "GBP4" "PTPN6" "GPR18" "STAT1" "LY6E" "SPPL2A" "IL2RB" "PSME1"
CD8+ T cells	4	IL1_SIGNALING REACTOME	0.467573	1.31157	0.0863422	0.264833	No	91	NFKBIA "PSMB8" "IKBKB" "RPS27A" "PSMB1" "PSME2" "PSMB5" "PSMB10" "PSMC3" "MAP3K8" "PSMD7" "PSME1" "PSMD14" "PSMB3" "PSMD12" "PSMD2" "PSMD8" "PSMA4" "PSMC1" "RELA" "MAP2K1" "SEM1" "TAB2" "PSMD6" "PSMD10" "PSMD11"
CD8+ T cells	5	IL10_SIGNALING REACTOME	0.581033	1.27557	0.176044	0.332527	No	21	CCL5 "ICAM1" "STAT3" "CCR5" "IL10RB" "IL10RA"
CD8+ T cells	6	IL18_SIGNALING_PATHWAY WP	0.419574	1.2705	0.0843023	0.264833	No	171	SOCS3 "CCL5" "NFKBIA" "RPS11" "EEF2" "NACA" "IRF1" "NFKBIZ" "IKBKB" "TRPC4AP" "FOS" "ICAM1" "FAS" "B2M" "RANGAP1" "BCL2" "TMSB4X" "NDUFC1" "CYCS" "IL18R1" "CTNNB1" "ENO1" "RPS6KB1"
CD8+ T cells	7	MTORC1_SIGNALING HALLMARK	0.397893	1.20282	0.136765	0.290625	No	174	CACYBP "HSPE1" "STIP1" "HSPD1" "PRDX1" "LDHA" "ALDOA" "HSP90B1" "CTSC" "PSMB5" "GMPS" "ELOVL5" "P4HA1" "ARPC5L" "PGK1" "PSMD14" "CCNG1" "ITGB2" "GAPDH" "PSMD12" "ENO1" "GLRX" "PSMA4" "IMMT" "HMGCS1" "PHGDH" "ELOVL6" "M6PR" "SLC1A5" "SSR1" "SKAP2" "MCM2" "PPA1" "PDAP1" "CANX" "TCEA1" "UCHL5" "SLC6A6" "EBP" "SLC7A5" "MRTO4" "PITPNB" "IFRD1" "GOT1" "NAMPT" "GGA2" "PSMA3" "GSK3B" "UFM1" "PNO1"
CD8+ T cells	8	UPR HALLMARK	0.374518	1.05704	0.36646	0.495146	No	95	RPS14 "EEF2" "EIF4A2" "NPM1" "HSP90B1" "CNOT4" "NHP2" "NABP1" "DKC1" "LSM1" "PREB" "NOP56" "CEBPG" "YWHAZ" "HERPUD1" "DNAJC3" "ATP6V0D1" "EXOSC1" "SSR1"
CD8+ T cells	9	IL2/STAT5_SIGNALING HALLMARK	0.34355	1.02749	0.398243	0.495146	No	156	SOCS1 "NFKBIZ" "CCND3" "BATF" "RABGAP1L" "AHNAK" "SMPDL3A" "GBP4" "P4HA1" "CST7" "PRKCH" "MAP3K8" "BCL2" "IL2RB" "CCND2" "IL18R1" "CD48" "EEF1AKMT1" "ODC1" "HOPX" "FURIN" "SELL" "GPR65" "TTC39B" "MYC" "SLC1A5" "GPX4" "RHOH" "GPR83" "PUS1" "CD79B" "IL10RA" "NT5E"
CD8+ T cells	10	IL17_SIGNALING_PATHWAY REACTOME	0.368777	0.973436	0.501656	0.568543	No	59	IKBKB "RPS27A" "FOS" "CREB1" "MAP3K8" "VRK3" "IL17RA" "MAP2K1" "TAB2" "MEF2A"
CD8+ T cells	11	NOTCH_SIGNALING HALLMARK	-0.309992	-0.730156	0.784922	0.83398	No	23	PSENEN "PRKCA" "APH1A" "DTX2"
CD8+ T cells	12	MYC_TARGETS_V2 HALLMARK	-0.364895	-1.00225	0.407767	0.495146	No	54	DUSP2 "SMAD7" "RRP9" "LAS1L" "NOLC1" "WDR43" "EXOSC5" "TCOF1"
CD8+ T cells	13	TGFβ_SIGNALING HALLMARK	-0.411845	-1.05538	0.364929	0.495146	No	39	PPP1R15A "RHOA" "SPTBN1" "SKI" "PPM1A" "TRIM33" "CDK9" "IFNGR2" "PPP1CA"
CD8+ T cells	14	WNT/β_SIGNALING HALLMARK	-0.514991	-1.23524	0.201389	0.342361	No	28	LEF1 "AXIN1" "TCF7" "RBPJ" "NCOR2" "HDAC5" "PTCH1"
CD8+ T cells	15	TNFα HALLMARK	-0.394351	-1.25946	0.0797546	0.264833	No	149	DUSP2 "KLF2" "KLF6" "TNFAIP3" "PNRC1" "EIF1" "PPP1R15A" "CEBPB" "BTG2" "B4GALT1" "PDE4B" "EHD1" "DUSP1" "SIK1" "DUSP5" "IL6ST" "CCNL1" "TUBB2A" "BTG1" "YRDC" "GPR183" "RHOB" "PER1" "TRAF1" "DDX58" "SLC16A6" "ATP2B1" "IFNGR2"
CD8+ T cells	16	HEDGEHOG_SIGNALING HALLMARK_	-0.643005	-1.39046	0.109049	0.264833	No	17	MYH9 "TLE3" "LDB1" "RASA1" "PTCH1" "THY1" "CELSR1" "DPYSL2"
Ly6Chi monocytes	1	MTORC1_SIGNALING HALLMARK	0.713148	1.49776	2.8468e-05	0.000293905	Yes	178	SLA "CTSC" "SKAP2" "GLRX" "HSPA5" "ALDOA" "GAPDH" "LDHA" "PNP" "CALR" "SERP1" "ACTR3" "HSP90B1" "XBP1" "ENO1" "PGK1" "PRDX1" "PSMB5" "HSPE1" "CACYBP" "FGL2" "NUPR1" "SEC11A" "SDF2L1" "LGMN" "FKBP2" "PPIA" "EBP" "PSMA3" "PSMA4" "PSMC4" "CANX" "TPI1" "PSMC2" "EDEM1" "STIP1" "UFM1" "RPN1" "UBE2D3" "ACTR2" "HSPD1" "RAB1A" "PSMD13" "PSMC6" "IDH1" "EIF2S2" "SSR1" "PSMD14" "PGM1" "ARPC5L" "PFKL" "ATP2A2…
Ly6Chi monocytes	2	IL1_SIGNALING REACTOME	0.717177	1.45894	0.00382643	0.0162623	Yes	97	PSMB8 "PSMB10" "MYD88" "SEM1" "APP" "PSMB5" "PSMB9" "PSMA6" "PSME2" "PSMB3" "PSMB4" "PSMB1" "PSMA3" "PSMB2" "IL1B" "RPS27A" "IL1R2" "PSME1" "PSMA4" "PSMB6" "PSMA7" "PSMA5" "PSMC4" "PSMD7" "RBX1" "PSMC2" "PSMC5" "PSMD6" "PSMD8" "PSMD2" "IRAK4" "PSMA2" "PSMC3" "PSMD13" "PSMC6" "PSMD14" "PSMD4" "PSMA1" "PSMB7" "UBE2N" "PSMC1" "PSMD3" "PSMD1"
Ly6Chi monocytes	3	IL6/STAT3_SIGNALING HALLMARK	0.639099	1.26806	0.0988764	0.240128	No	73	SOCS3 "PTPN1" "CCR1" "JUN" "CSF2RB" "HMOX1" "MYD88" "STAT3" "TNFRSF1A" "IL13RA1" "GRB2" "IL1B" "PIK3R5" "IL1R2" "FAS" "STAT1" "CBL" "IL15RA" "IRF9"
Ly6Chi monocytes	4	IFNγ_RESPONSE HALLMARK	0.588586	1.23562	0.0665984	0.188695	No	177	SOCS3 "PTPN1" "IFITM2" "PNP" "PSMB8" "CSF2RB" "CFH" "IFITM3" "ZBP1" "PSMB10" "MYD88" "STAT3" "BTG1" "PSMB9" "PSME2" "FGL2" "B2M" "LY6E" "IRF2" "SRI" "ARID5B" "HIF1A" "PSMA3" "PSMB2" "PSME1" "IFI35" "RTP4" "FAS" "CASP4" "STAT1" "CASP1" "TRAFD1" "IL15RA" "SOD2" "IRF9" "ITGB7" "PSMA2" "VAMP8" "RNF213" "MVP" "OAS2" "ISG15" "STAT2" "PLSCR1" "OGFR" "PARP12" "NMI" "TAP1" "PARP14" "NAMPT" "LAP3" "OAS3" "…
Ly6Chi monocytes	5	NOTCH_SIGNALING HALLMARK	0.631734	1.14371	0.302843	0.429028	No	27	SAP30 "RBX1" "PSEN2" "PSENEN" "DTX2" "NOTCH2" "PPARD"
Ly6Chi monocytes	6	IL10_SIGNALING REACTOME	0.610399	1.13273	0.301703	0.429028	No	35	CCR2 "CCR1" "STAT3" "TNFRSF1A" "IL1B" "IL1R2" "CCR5" "JAK1" "CCL4"
Ly6Chi monocytes	7	UPR HALLMARK	0.52953	1.07766	0.372591	0.487234	No	102	HSPA5 "CALR" "SERP1" "HSP90B1" "PDIA6" "XBP1" "EIF4EBP1" "DNAJC3" "SEC11A" "ATP6V0D1" "EDEM1" "EIF2S1" "CEBPG" "LSM4" "BANF1" "SSR1" "DNAJB9" "RPS14" "SPCS1" "SDAD1" "NABP1" "HYOU1" "PREB" "EIF4A3" "SRPRB" "EIF4A1" "NHP2" "EXOSC4" "SPCS3" "HSPA9" "ATF6" "SLC30A5" "SHC1" "EIF4E" "EEF2"
Ly6Chi monocytes	8	IL2/STAT5_SIGNALING HALLMARK	0.463166	0.971194	0.56	0.68	No	176	SELL "PNP" "SMPDL3A" "PLIN2" "RNH1" "XBP1" "IFITM3" "CCND3" "ST3GAL4" "FGL2" "KLF6" "GLIPR2" "IL1R2" "S100A1" "BATF" "MXD1" "CTSZ" "RHOB" "GPX4" "NDRG1" "ECM1" "AHR" "PLSCR1" "PDCD2L"
Ly6Chi monocytes	9	IL7_SIGNALING REACTOME	0.516469	0.890917	0.674419	0.764341	No	19	STAT3 "JAK1" "JAK3" "SOCS1" "ACP1"
Ly6Chi monocytes	10	MYC_TARGETS_V2 HALLMARK	0.380998	0.739562	0.875146	0.902411	No	57	HSPE1 "HSPD1" "IMP4" "MPHOSPH10" "NIP7" "PA2G4" "NOP16" "FARSA" "SRM" "NOP56" "BYSL" "CDK4" "TCOF1" "AIMP2" "NOC4L" "MAP3K6" "PHB" "MCM4" "HK2" "NDUFAF4" "UTP20" "NOP2" "DDX18" "PES1" "GRWD1" "RABEPK" "PPAN" "PPRC1" "LAS1L"
Ly6Chi monocytes	11	IL17_SIGNALING_PATHWAY REACTOME	0.373595	0.730241	0.902411	0.902411	No	63	JUN "FOS" "RPS27A" "VRK3" "UBE2N" "MAPK14" "IL17RA" "MAPK1"
Ly6Chi monocytes	12	IL18_SIGNALING_PATHWAY WP	-0.374996	-1.18183	0.119208	0.253317	No	203	NR4A1 "ATF3" "CXCL2" "CEBPB" "NFKBIA" "KLF2" "TNFAIP3" "REL" "BTG2" "LTB" "PRKCD" "VEGFA" "ZBTB7A" "FOXN3" "LRRFIP1" "CD83" "NFKBIZ" "ZC3H12A" "NFKB1" "RASA3" "STK40" "CASP3" "BCL2" "SLC4A7" "PTMS" "MAPK3" "TRAF1" "GSK3B" "TNFAIP2" "ICAM1" "NFKBIE" "MEF2A" "CENPB" "PIK3R1" "KIFC3" "SP1"
Ly6Chi monocytes	13	HEDGEHOG_SIGNALING HALLMARK_	-0.60388	-1.26429	0.182266	0.309852	No	23	ETS2 "VEGFA" "MYH9" "L1CAM" "CDK6" "NRP1" "PML" "TLE1" "THY1"
Ly6Chi monocytes	14	WNT/β_SIGNALING HALLMARK	-0.571019	-1.28124	0.176166	0.309852	No	31	CSNK1E "NCOR2" "LEF1" "ADAM17" "AXIN1" "NOTCH1" "TCF7"
Ly6Chi monocytes	15	TGFβ_SIGNALING HALLMARK	-0.630729	-1.52028	0.00932363	0.0317003	Yes	45	THBS1 "TGFB1" "JUNB" "KLF10" "ID1" "SKIL" "PPP1R15A" "ID2" "NCOR2" "CDK9" "TGIF1"
Ly6Chi monocytes	16	TNFα HALLMARK	-0.553596	-1.63078	3.4577e-05	0.000293905	Yes	176	NR4A1 "PLAUR" "ATF3" "CXCL2" "CCRL2" "CEBPB" "NFKBIA" "ATP2B1" "PDE4B" "KLF4" "CDKN1A" "NINJ1" "KLF2" "TNFAIP3" "REL" "DUSP2" "IER2" "BTG2" "LDLR" "KDM6B" "TLR2" "SIK1" "ETS2" "FOSL2" "PER1" "VEGFA" "KLF10" "NR4A2" "EGR1" "PPP1R15A" "PHLDA1" "CD44" "CD83" "PNRC1" "ZC3H12A" "DUSP5" "CCNL1" "ID2" "NFKB1" "PTPRE" "CD80" "EHD1" "SGK1" "TUBB2A" "KLF9" "MARCKS" "TGIF1" "SAT1" "TSC22D1" "RNF19B" "DENND5…
Ly6Clo monocytes	1	MTORC1_SIGNALING HALLMARK	0.53543	1.50826	0.00307646	0.013075	Yes	175	CTSC "CALR" "GAPDH" "HSP90B1" "HSPA5" "PPIA" "ALDOA" "SLA" "SDF2L1" "LDHA" "CACYBP" "HSPE1" "NUPR1" "ACTR3" "PRDX1" "PNP" "PGK1" "SERP1" "XBP1" "SEC11A" "HSPD1" "ENO1" "PSMB5" "LGMN" "FKBP2" "STIP1" "PSMA4" "TPI1" "IDH1" "EBP" "RPN1" "UFM1" "SKAP2" "IMMT" "PSMD14" "PSMC4" "EIF2S2" "EDEM1" "CANX" "PSMC2" "IDI1" "CORO1A" "PSMC6" "SQLE" "PDAP1" "COPS5" "UCHL5" "HSPA9" "PGM1" "HMBS" "ATP2A2" "ARPC5L"…
Ly6Clo monocytes	2	UPR HALLMARK	0.488851	1.28066	0.0978648	0.184856	No	101	CALR "HSP90B1" "HSPA5" "PDIA6" "EIF4EBP1" "EIF4A1" "DNAJC3" "SERP1" "XBP1" "SEC11A" "NABP1" "EEF2" "EIF2S1" "CEBPG" "NPM1" "EDEM1" "BANF1" "ATP6V0D1" "IMP3" "LSM1" "SPCS1" "HYOU1" "RPS14" "CNOT2" "HSPA9" "SDAD1" "NOP14" "SRPRB" "SPCS3" "BAG3" "YIF1A" "CXXC1" "PAIP1"
Ly6Clo monocytes	3	IL1_SIGNALING REACTOME	0.411743	1.07268	0.324324	0.424116	No	93	SEM1 "PSMB2" "PSMB8" "PSMB5" "PSME2" "PSMB10" "PSMA7" "PSMB1" "RPS27A" "PSMC5" "PSMB3" "PSMD8" "PSMB9" "RBX1" "PSMA4" "PSME1" "PSMD6" "PSMA5" "PSMD11" "PSMD4" "PSMC3" "PSMD14" "PSMC4" "PSMD7" "APP" "PSMA6" "PSMA2" "PSMC2" "PSMB6" "NFKB2" "PSMB4" "UBE2N" "PSMC6" "UBB" "PSMD2" "NKIRAS2" "PSMD10" "PSMD1" "HMGB1" "TNIP2" "UBA52" "MYD88" "IRAK4" "PSME3"
Ly6Clo monocytes	4	MYC_TARGETS_V2 HALLMARK	0.400848	0.949913	0.546468	0.619331	No	57	HSPE1 "HSPD1" "NPM1" "NIP7" "NOP16" "DDX18" "IMP4" "FARSA" "MPHOSPH10" "PHB" "MYBBP1A" "AIMP2" "SRM" "MCM4" "NOP56" "CDK4" "RRP9" "TMEM97" "PES1" "CBX3" "NOLC1" "GRWD1"
Ly6Clo monocytes	5	NOTCH_SIGNALING HALLMARK	-0.381793	-0.825368	0.709821	0.709821	No	26	NOTCH1 "ST3GAL6" "HES1" "TCF7L2" "ARRB1"
Ly6Clo monocytes	6	IFNγ_RESPONSE HALLMARK	-0.361196	-1.01716	0.391608	0.475524	No	174	NFKBIA "PIM1" "PTGS2" "PDE4B" "BTG1" "TNFAIP2" "FGL2" "TNFAIP3" "CDKN1A" "ISG15" "ST8SIA4" "ST3GAL5" "TRIM25" "IL10RA" "TXNIP" "RSAD2" "DDX60" "IRF8" "LY6E" "TRIM26" "LATS2" "IFI27" "RAPGEF6" "EPSTI1" "RIPK1" "JAK2" "PTPN6" "BANK1" "CCL2" "NFKB1" "CMPK2" "EIF4E3" "CD274" "UBE2L6"
Ly6Clo monocytes	7	IL7_SIGNALING REACTOME	-0.566244	-1.14159	0.302222	0.424116	No	17	CRLF2 "STAT5B" "JAK1" "IRS2" "SMARCA4"
Ly6Clo monocytes	8	IL17_SIGNALING_PATHWAY REACTOME	-0.509447	-1.25507	0.131466	0.216964	No	62	UBC "FOS" "MEF2C" "IL17RA" "TAB2" "IRAK2" "IRAK1" "PPP2CA" "MAP2K3" "MEF2A" "RPS6KA1" "MAP3K8" "NFKB1" "ATF2" "MAPK8" "RPS6KA5" "CHUK" "MAPK14" "DUSP7" "MAPK7" "NOD2" "BTRC" "MAPK3"
Ly6Clo monocytes	9	WNT/β_SIGNALING HALLMARK	-0.609788	-1.34122	0.140389	0.216964	No	30	CSNK1E "NOTCH1" "NCOR2" "RBPJ" "CCND2" "NUMB" "FRAT1" "HDAC5" "MAML1" "AXIN1" "DVL2"
Ly6Clo monocytes	10	IL2/STAT5_SIGNALING HALLMARK	-0.481527	-1.34542	0.0445083	0.0982491	No	168	NFKBIZ "MXD1" "FGL2" "CD44" "LTB" "ENO3" "CD83" "DENND5A" "CSF1" "BHLHE40" "IGF1R" "SLC2A3" "NFIL3" "GADD45B" "IL10RA" "PHLDA1" "FURIN" "TNFRSF21" "TRAF1" "TGM2" "IL1R2" "LRRC8C" "IRF8" "BCL2" "MYO1C" "TNFRSF1B" "ITGAV" "BMPR2" "RHOH" "BATF3" "MAP3K8" "RABGAP1L" "CD79B" "SELL" "HK2" "CDC42SE2" "POU2F1" "ALCAM" "EMP1" "WLS" "PRKCH"
Ly6Clo monocytes	11	IL6/STAT3_SIGNALING HALLMARK	-0.590696	-1.47056	0.0296202	0.0841338	No	70	IL1B "CSF3R" "PIM1" "ITGA4" "CD9" "CD14" "CD44" "LTB" "TGFB1" "CCR1" "CD36" "TLR2" "CSF1" "IL17RA" "TNFRSF21" "CSF2RA" "IFNAR1" "IL1R2" "CRLF2" "TNFRSF1B" "EBI3" "CXCL3" "MAP3K8" "TNF"
Ly6Clo monocytes	12	TGFβ_SIGNALING HALLMARK	-0.652197	-1.53142	0.0296943	0.0841338	No	45	JUNB "THBS1" "TGFB1" "PPP1R15A" "SKIL" "ID2" "NCOR2" "KLF10" "TGIF1" "FURIN" "ARID4B" "ID1" "PPM1A" "BMPR2" "RAB31" "HDAC1"
Ly6Clo monocytes	13	HEDGEHOG_SIGNALING HALLMARK_	-0.742706	-1.56242	0.0462349	0.0982491	No	21	ETS2 "MYH9" "L1CAM" "VEGFA" "CDK6" "TLE3" "LDB1" "NRP1" "TLE1" "RTN1" "RASA1"
Ly6Clo monocytes	14	IL10_SIGNALING REACTOME	-0.805272	-1.79678	0.00279483	0.013075	Yes	33	CXCL2 "IL1B" "PTGS2" "CCL3" "CCR1" "IL1RN" "CSF1" "PTAFR" "IL10RA" "CD80" "CCL4" "IL1R2"
Ly6Clo monocytes	15	IL18_SIGNALING_PATHWAY WP	-0.645822	-1.85848	4.58e-06	3.89e-05	Yes	201	CXCL2 "IL1B" "NR4A1" "NFKBIA" "BTG2" "CEBPB" "NFKBIZ" "ATF3" "PTGS2" "REL" "FOS" "TNFAIP2" "KLF2" "MMP9" "TNFAIP3" "CCL3" "IER3" "LTB" "CD36" "CD83" "LRRFIP1" "ANP32A" "RUNX2" "TMSB4X" "RASA3" "ZC3H12A" "PRKCD" "STK40" "ACOD1" "HCAR2" "IL18RAP" "VEGFA" "NCF1" "FN1" "FOXN3" "CCL4" "TRAF1" "IRAK1" "TGM2" "SP1" "ACTA2" "GSK3B" "BCL2" "MEF2A" "BIRC3" "NCF2" "BID" "COX17" "CXCL3" "TNF" "CCL2" "EPB41" …
Ly6Clo monocytes	16	TNFα HALLMARK	-0.830804	-2.34144	1e-10	1.7e-09	Yes	175	CXCL2 "IL1B" "CCRL2" "G0S2" "EGR1" "NR4A1" "NFKBIA" "DUSP1" "BTG2" "CEBPB" "MXD1" "ZFP36" "ATF3" "PTGS2" "IER2" "PDE4B" "ETS2" "REL" "BTG1" "PLAUR" "FOS" "PTPRE" "TNFAIP2" "PNRC1" "KLF2" "DUSP5" "KDM6B" "SIK1" "FOSL2" "TNFAIP3" "MARCKS" "TRIB1" "PER1" "CDKN1A" "CCNL1" "NINJ1" "DUSP2" "CD44" "IER3" "PPP1R15A" "CD83" "TLR2" "ATP2B1" "MCL1" "KLF4" "DENND5A" "CSF1" "BHLHE40" "IER5" "SGK1" "SLC2A3" "N…
Neutrophils	1	IL2/STAT5_SIGNALING HALLMARK	0.505187	1.01631	0.469925	0.710351	No	151	IFITM3 "CCND3" "IL1R2" "PLIN2" "SMPDL3A" "RHOB" "GLIPR2" "KLF6" "NFIL3" "GPX4" "MXD1" "SELL" "ADAM19" "HOPX" "CTSZ" "ST3GAL4" "IGF1R" "SWAP70" "XBP1"
Neutrophils	2	MTORC1_SIGNALING HALLMARK	0.441178	0.887831	0.67803	0.74707	No	159	GAPDH "ALDOA" "SLA" "CORO1A" "SERP1" "GLRX" "ACTR3" "LDHA" "UBE2D3" "NFIL3" "SKAP2" "ENO1" "PGK1" "GSR" "ACTR2" "CD9" "TPI1" "CFP" "XBP1" "MAP2K3" "PGM1" "RIT1" "EBP" "PFKL" "MRTO4" "EDEM1" "SLC2A1"
Neutrophils	3	IL7_SIGNALING REACTOME	0.484834	0.810921	0.703125	0.74707	No	17	CRLF2 "STAT3" "JAK1" "HGF"
Neutrophils	4	IL17_SIGNALING_PATHWAY REACTOME	0.405602	0.756537	0.820728	0.820728	No	59	UBB "RPS27A" "JUN" "MAPK3" "MAP2K3" "IL17RA" "CREB1"
Neutrophils	5	NOTCH_SIGNALING HALLMARK	-0.446595	-0.862093	0.610497	0.741318	No	23	NOTCH1 "ST3GAL6"
Neutrophils	6	UPR HALLMARK	-0.432677	-0.923852	0.54321	0.710351	No	95	CEBPB "HSPA5" "ATF3" "FUS" "DNAJB9" "SPCS1" "PREB" "DCTN1" "EIF2AK3" "IFIT1" "EXOSC5"
Neutrophils	7	IFNγ_RESPONSE HALLMARK	-0.445299	-0.979811	0.502347	0.710351	No	161	NFKBIA "TNFAIP2" "PTGS2" "PIM1" "PDE4B" "ST8SIA4" "SAMHD1" "PTPN6" "BTG1" "ISG15" "TNFAIP3" "FGL2" "RSAD2" "PELI1" "CDKN1A" "B2M" "IL10RA" "LCP2" "ST3GAL5" "DDX60" "TAPBP" "ITGB7" "VAMP5" "IFIH1" "ICAM1" "NCOA3" "NOD1"
Neutrophils	8	IL1_SIGNALING REACTOME	-0.554716	-1.17705	0.241667	0.410833	No	92	IL1B "NFKBIA" "IL1RN" "UBC" "PELI1"
Neutrophils	9	WNT/β_SIGNALING HALLMARK	-0.678216	-1.293	0.205479	0.388128	No	22	NOTCH1 "CSNK1E" "CCND2" "HDAC5" "MAML1" "RBPJ" "AXIN1" "CUL1"
Neutrophils	10	MYC_TARGETS_V2 HALLMARK	-0.668342	-1.34269	0.135593	0.302491	No	49	DUSP2 "SMAD7" "EXOSC5" "HK2" "HSPE1" "LAS1L"
Neutrophils	11	IL6/STAT3_SIGNALING HALLMARK	-0.656047	-1.35964	0.142349	0.302491	No	64	IL1B "PIM1" "CSF3R" "CD14" "CD44" "CSF1" "ITGA4" "CCR1" "TGFB1" "PIK3R5" "CSF2RA" "LTB" "CXCL3" "TNF" "TLR2" "IL2RG"
Neutrophils	12	TGFβ_SIGNALING HALLMARK	-0.681253	-1.36647	0.137821	0.302491	No	44	JUNB "PPP1R15A" "CTNNB1" "TGFB1" "SKIL"
Neutrophils	13	HEDGEHOG_SIGNALING HALLMARK_	-0.880709	-1.62597	0.0308747	0.131217	No	18	ETS2 "MYH9"
Neutrophils	14	IL18_SIGNALING_PATHWAY WP	-0.739498	-1.64805	0.00156109	0.0132693	Yes	179	IL1B "CXCL2" "NFKBIA" "BTG2" "FOS" "NFKBIZ" "KLF2" "CEBPB" "TNFAIP2" "PTGS2" "IER3" "CCL3" "NR4A1" "ATF3" "TNFAIP3" "CCL4" "CTNNB1" "ACOD1" "B2M" "ZC3H12A" "MMP9" "NCF1" "LTB" "RASA3" "CXCL3" "MEF2A" "COX17" "RUNX2" "TNF"
Neutrophils	15	IL10_SIGNALING REACTOME	-0.879159	-1.7317	0.0174563	0.0989188	No	29	IL1B "CXCL2" "PTGS2" "CCL3" "IL1RN" "CSF1" "PTAFR" "CCL4" "CCR1" "CD80" "IL10RA"
Neutrophils	16	TNFα HALLMARK	-0.841359	-1.86539	4.41e-06	7.49e-05	Yes	166	IL1B "CXCL2" "CCRL2" "G0S2" "DUSP1" "EGR1" "NFKBIA" "BTG2" "FOS" "IER2" "ZFP36" "KLF2" "CEBPB" "TNFAIP2" "PTGS2" "IER3" "ETS2" "PPP1R15A" "PNRC1" "DUSP2" "PLAUR" "TRIB1" "CD44" "MCL1" "NR4A1" "CSF1" "CCNL1" "PDE4B" "IER5" "ATP2B1" "ATF3" "PTPRE" "PER1" "BTG1" "SIK1" "TNFAIP3" "KDM6B" "CCL4" "GADD45B" "CDKN1A" "DUSP5" "ZC3H12A"
NK cells	1	IFNγ_RESPONSE HALLMARK	0.430416	1.3899	0.00990704	0.0561455	No	177	NFKBIA "CASP1" "ARL4A" "CCL5" "ICAM1" "DDX58" "NLRC5" "LATS2" "PSMB9" "IL10RA" "IFITM2" "IRF1" "XCL1" "CMKLR1" "VAMP5" "TRAFD1" "LY6E" "P2RY14" "VAMP8" "NCOA3" "PSMB8" "TAP1" "TAPBP" "BST2" "DHX58" "CD69" "MVP" "MTHFD2" "CD74" "B2M" "EIF2AK2" "ADAR" "CASP4" "KLRK1" "PELI1" "NFKB1" "ITGB7" "RBCK1" "IFI44" "PML" "NOD1" "TOR1B" "BTG1" "RNF213" "CD274" "ISG15" "PNP" "IFITM3" "GPR18" "PIM1" "IFI35" "P…
NK cells	2	IL1_SIGNALING REACTOME	0.391304	1.17462	0.114286	0.32381	No	98	NFKBIA "NFKBIB" "PSMC4" "PSMC3" "PSMD8" "PSMB4" "PSMB9" "PSMD10" "MAP2K4" "IRAK1" "PSMA1" "PSMA4" "PSMB8" "PSMB1" "PSMB3" "MAP3K3" "PELI1" "NFKB1" "NFKB2" "NOD1" "RBX1" "PSMD4" "PSMB7" "MAP2K1" "RELA" "PSMA3" "UBA52" "MYD88" "NKIRAS1" "PSMB5" "PSMA2" "MAP2K6" "PSME2" "PSMD5"
NK cells	3	MTORC1_SIGNALING HALLMARK	0.325156	1.05469	0.292857	0.512426	No	184	NFKBIB "HSP90B1" "ACLY" "HSPA5" "CACYBP" "CTSC" "PSMC4" "EBP" "HSPE1" "RAB1A" "SDF2L1" "CCNG1" "RRM2" "STIP1" "USO1" "GAPDH" "SLC2A3" "GLRX" "HSPA9" "ETF1" "IMMT" "ALDOA" "SHMT2" "PSMA4" "PSPH" "DDIT3" "YKT6" "SLA" "CALR" "MTHFD2" "SSR1" "SKAP2" "PPP1R15A" "ADIPOR2" "ITGB2" "SLC9A3R1" "HSPD1" "TPI1"
NK cells	4	NOTCH_SIGNALING HALLMARK	0.415856	1.00677	0.43617	0.529635	No	27	SAP30 "LFNG" "APH1A" "DTX2" "NOTCH1" "RBX1" "PSENEN" "CCND1" "DTX1"
NK cells	5	HEDGEHOG_SIGNALING HALLMARK_	-0.30447	-0.695776	0.931947	0.931947	No	25	LDB1 "CDK6" "TLE3"
NK cells	6	UPR HALLMARK	-0.303419	-0.885163	0.708839	0.753141	No	103	CEBPB "TUBB2A" "EIF4EBP1" "LSM4" "PARN" "FUS" "NPM1" "TATDN2" "NABP1" "DDX10" "EDC4" "IMP3" "EIF4A1" "EIF4A3" "KIF5B" "DCTN1" "EIF4E" "EDEM1"
NK cells	7	IL6/STAT3_SIGNALING HALLMARK	-0.348394	-0.979082	0.472566	0.535575	No	76	IL18R1 "SOCS3" "IFNGR1" "CRLF2" "CBL" "MAP3K8" "TNFRSF1B" "IL17RA" "TGFB1" "IL10RB" "TNFRSF1A" "PIK3R5" "PTPN2" "TNFRSF12A"
NK cells	8	IL2/STAT5_SIGNALING HALLMARK	-0.324298	-1.01313	0.405451	0.529635	No	185	MXD1 "IL18R1" "ITGAV" "SLC1A5" "RORA" "PRKCH" "LRRC8C" "NFIL3" "DHRS3" "EEF1AKMT1" "TNFRSF18" "BCL2" "BCL2L1" "IFNGR1" "MAP3K8" "TNFRSF1B" "MAFF" "GSTO1" "PUS1" "MYO1E" "ITGA6" "CASP3" "GABARAPL1" "XBP1" "POU2F1" "FAH" "PDCD2L" "IL10" "EOMES" "TRAF1" "MYC" "SWAP70" "ECM1" "BHLHE40"
NK cells	9	IL17_SIGNALING_PATHWAY REACTOME	-0.371869	-1.02227	0.377193	0.529635	No	64	IKBKB "PPP2R1A" "MEF2C" "MAPK14" "TAB2" "MAP3K8" "UBE2N" "CHUK" "MAP2K3" "MAPK3" "IL17RA" "MAPKAPK3" "RPS6KA3" "TRAF6" "MEF2A" "VRK3" "MAPK8" "UBC" "ATF2" "IKBKG" "PPP2R1B"
NK cells	10	TGFβ_SIGNALING HALLMARK	-0.397864	-1.05083	0.33157	0.512426	No	50	JUNB "SKIL" "UBE2D3" "TGFB1" "SPTBN1" "SMURF1" "SMURF2" "FNTA" "NCOR2" "SKI" "TJP1" "APC" "KLF10" "RAB31" "SMAD1" "ID2" "TRIM33"
NK cells	11	IL10_SIGNALING REACTOME	-0.430483	-1.0715	0.32675	0.512426	No	36	CCL4 "CCR2" "TNFRSF1B" "IL10RB" "TNFRSF1A" "IL10" "TNF" "STAT3"
NK cells	12	TNFα HALLMARK	-0.363034	-1.13334	0.181507	0.385702	No	186	CCL4 "REL" "CEBPB" "DUSP5" "MXD1" "GEM" "YRDC" "FOSL2" "DUSP1" "TNFAIP3" "TUBB2A" "SOCS3" "IRS2" "NFIL3" "KDM6B" "NR4A3" "MAP3K8" "CCNL1" "DUSP2" "BIRC3" "NINJ1" "MAFF" "PNRC1" "BTG2" "LITAF" "MAP2K3" "NAMPT" "NR4A2" "ABCA1" "SOD2"
NK cells	13	IL18_SIGNALING_PATHWAY WP	-0.363258	-1.14358	0.143617	0.348784	No	222	CCL4 "REL" "CEBPB" "IKBKB" "TNFAIP3" "IL18R1" "CENPB" "SOCS3" "PTPN7" "BPGM" "HDGF" "PLD1" "LARS2" "NSMF" "BCL2" "RPTOR" "LRRFIP1" "BCL2L1" "ITM2C" "CPT1A" "TSHZ1" "RUSC1" "STMN1" "BID" "MTCH1" "IMP3" "ABHD16A" "GSK3B" "PIK3R1" "BIRC3" "ENO1" "PPT2" "BTG2" "CHUK" "MAPK3" "HPS1" "CASP3" "TRAF6" "MEF2A" "USP5" "ANP32A" "STK40" "ECH1" "ZDHHC7" "NR4A1" "TNFRSF1A" "PHF20" "IL10" "PRKAA1" "NACA" "RAE1"…
NK cells	14	MYC_TARGETS_V2 HALLMARK	-0.46201	-1.239	0.0964286	0.32381	No	57	DCTPP1 "MPHOSPH10" "NPM1" "BYSL" "CBX3" "GRWD1" "DDX18" "DUSP2" "CDK4" "TMEM97" "PUS1" "PPRC1" "FARSA" "NOP16" "TCOF1" "SMAD7" "MYC" "MYBBP1A" "MCM5" "GNL3" "RRP9" "RCL1" "RRP12" "PA2G4" "PRMT3" "PLK1"
NK cells	15	WNT/β_SIGNALING HALLMARK	-0.627094	-1.53147	0.0132107	0.0561455	No	33	CSNK1E "PSEN2" "NCSTN" "TCF7" "DVL2" "AXIN1" "PPARD" "NCOR2" "SKP2" "ADAM17" "KAT2A" "HDAC5" "NOTCH4" "CCND2" "MAML1" "FZD8"
NK cells	16	IL7_SIGNALING REACTOME	-0.733482	-1.58145	0.0101569	0.0561455	No	19	SMARCA4 "IRS2" "CRLF2" "PIK3R1" "SOCS2" "JAK3" "STAT3" "SOCS1" "STAT5A" "PIK3R2"

## Sheet: IL1rnKO vehicle vs. Rapamycin
Table 2. GSEA analysis of peripheral blood cells from vehicle-treated vs. rapamycin-treated IL1rn-/- mice
(Positive enrichment score denotes enrichment in rapamycin-treatment group)
cell type	Rank	Pathway	Enrichment Score	Net Enrichment Score	nominal p-value	adjusted p-value	Significant?	Gene set size	Leading Edge Genes
Ly6Chi mono	1	IFNγ_RESPONSE HALLMARK	-0.66785	-1.75277	3.16273e-08	5.06037e-07	Yes	177	SOCS3 "LY6E" "ZBP1" "PNP" "PSMB9" "CXCL10" "PSME2" "IFI44" "PSMB10" "ISG15" "ITGB7" "PSMB8" "CCL2" "OAS3" "SP110" "IFI44L" "STAT1" "CASP4" "CSF2RB" "PSME1" "ST8SIA4" "RTP4" "RNF213" "IL15RA" "BST2" "FAS" "CASP1" "TNFAIP2" "MYD88" "STAT2" "PSMA2" "ARID5B" "SAMHD1" "IFI35" "NMI" "PSMB2" "SPPL2A" "CXCL9" "PTPN6" "PARP12" "PTPN1" "SAMD9L" "TAPBP" "SOD2" "PSMA3" "SRI" "GCH1" "TRAFD1" "HERC6" "UBE2L6" …
Ly6Chi mono	2	MTORC1_SIGNALING HALLMARK	-0.603761	-1.58509	3.63169e-05	0.000290535	Yes	184	PNP "CTSC" "CALR" "SDF2L1" "PRDX1" "ALDOA" "SERP1" "GLRX" "HSP90B1" "FKBP2" "LDHA" "TPI1" "ENO1" "PSMA4" "SLC2A1" "GAPDH" "EBP" "ACTR3" "CANX" "SKAP2" "HSPA5" "PSMD14" "PSMA3" "PSMB5" "NUPR1" "SEC11A" "PSMD12" "FGL2" "PSMC4" "SLA" "COPS5" "TXNRD1" "PGK1" "HK2" "ACTR2" "HSPA9" "CORO1A" "ACLY" "EIF2S2" "SLC1A5" "PSMC6" "IDH1" "RAB1A" "SSR1" "EDEM1" "TCEA1" "CCNG1" "ADD3" "NAMPT" "PDAP1" "TUBA4A" "P…
Ly6Chi mono	3	IL1_SIGNALING REACTOME	-0.618377	-1.54829	0.00220897	0.00883587	Yes	98	PSMB9 "PSME2" "PSMB10" "PSMB8" "PSMA4" "PSMA7" "PSME1" "RBX1" "MYD88" "PSMA2" "PSMB2" "SEM1" "APP" "PSMD14" "PSMA3" "PSMB5" "PSMB6" "PSMD1" "PSMB4" "PSMD12" "PSMD6" "PSMC4" "IL1R2" "PSMA1" "NOD1" "PSMB7" "PSMA6" "PSMC6" "PSMD2" "PSMB3" "PSMD4" "PSMC1" "MAP2K1" "NFKBIB" "PSMD10" "PSMA5" "IKBKB" "PSME3" "CUL1" "CHUK"
Ly6Chi mono	4	IL10_SIGNALING REACTOME	-0.560818	-1.23128	0.164219	0.328438	No	36	CCR1 "CCR2" "CXCL10" "CCL4" "CCL3" "IL1R2" "TYK2"
Ly6Chi mono	5	IL6/STAT3_SIGNALING HALLMARK	-0.502811	-1.22425	0.136585	0.312195	No	76	SOCS3 "CCR1" "CXCL10" "STAT1" "CSF2RB" "JUN" "IL15RA" "FAS" "MYD88" "STAT2" "HMOX1" "CXCL9" "PTPN1" "IL3RA" "IL1R2" "TYK2" "LEPR" "IL6ST" "BAK1" "PF4" "TNFRSF1A" "TLR2" "IL17RA" "EBI3" "TNFRSF21"
Ly6Chi mono	6	UPR HALLMARK	-0.414597	-1.0484	0.37619	0.578656	No	103	CALR "PDIA6" "SERP1" "CCL2" "HSP90B1" "NABP1" "DNAJC3" "HSPA5" "SEC11A" "BANF1" "ATP6V0D1" "SDAD1" "PREB" "IFIT1" "EIF2S1" "HSPA9" "SPCS3" "SHC1" "SSR1" "EDEM1" "HYOU1" "LSM4" "EIF4EBP1" "YWHAZ" "SLC30A5" "ATF6" "XBP1" "GOSR2" "EXOSC9"
Ly6Chi mono	7	IL18_SIGNALING_PATHWAY WP	-0.392995	-1.04394	0.397826	0.578656	No	222	SOCS3 "IER3" "MMP8" "CCL2" "CCL4" "ENO1" "FN1" "JUN" "NDUFC1" "CCL3" "TMSB4X" "FAS" "BAX" "TNFAIP2" "MYD88" "TMEM165" "HMOX1" "CYCS" "GRN" "ECH1" "BAD" "ITM2C" "B2M" "DEK" "NCF1" "PTMS" "SPP1" "CENPB" "BIRC3" "LONP2" "PLD1" "HADH" "ANP32A" "USP5" "TNFRSF1A" "PPT2" "ARFGAP2" "LRRFIP1" "PIGT" "HDAC3" "BPGM" "IKBKB"
Ly6Chi mono	8	IL2/STAT5_SIGNALING HALLMARK	-0.372868	-0.979125	0.548066	0.674543	No	185	PNP "CXCL10" "CAPG" "SELL" "S100A1" "SMPDL3A" "CYFIP1" "BATF" "NRP1" "IFITM3" "FGL2" "IL3RA" "IL1R2" "GPX4" "CD48" "EEF1AKMT1" "RNH1" "CCND3" "NDRG1" "HK2" "PLSCR1" "TIAM1" "SYT11" "SLC1A5" "MXD1" "SPP1" "FAM126B" "CKAP4" "GBP4" "PTRH2" "CTSZ" "DCPS" "ADAM19" "CD79B" "ECM1" "XBP1" "SWAP70" "TNFRSF21"
Ly6Chi mono	9	NOTCH_SIGNALING HALLMARK	-0.425568	-0.893373	0.658503	0.752575	No	27	RBX1 "SAP30" "NOTCH1" "ARRB1" "PSENEN" "CUL1" "BAG4" "PSEN2" "FBXW11" "DTX2" "NOTCH2"
Ly6Chi mono	10	HEDGEHOG_SIGNALING HALLMARK_	-0.395572	-0.822521	0.742818	0.792339	No	25	NRP1 "NRP2" "DPYSL2" "TLE3"
Ly6Chi mono	11	IL7_SIGNALING REACTOME	0.350974	0.766293	0.807432	0.807432	No	19	IL7R "CRLF2" "IRS2"
Ly6Chi mono	12	MYC_TARGETS_V2 HALLMARK	0.351107	0.969973	0.470852	0.627803	No	57	NPM1 "DUSP2" "SMAD7" "HSPD1" "PA2G4" "PHB" "SUPV3L1" "WDR43" "PRMT3" "GNL3" "DCTPP1" "MYC" "NDUFAF4" "NOP56" "RRP9" "RABEPK" "EXOSC5" "PES1" "TFB2M" "NOLC1" "PUS1" "PPRC1"
Ly6Chi mono	13	IL17_SIGNALING_PATHWAY REACTOME	0.403441	1.13608	0.218447	0.38835	No	64	DUSP6 "RPS27A" "UBA52" "PPP2CA" "RPS6KA5" "MAPK7" "PPP2CB" "MAPKAPK2" "PPP2R1A" "TRAF6" "MAP3K8" "NFKB1" "MEF2A" "IRAK2" "CREB1" "NOD2" "MAPKAPK3" "UBC" "MAP2K7" "MAP3K7" "PPP2R5D"
Ly6Chi mono	14	WNT/β_SIGNALING HALLMARK	0.546536	1.33962	0.0938207	0.250189	No	33	CSNK1E "NCOR2" "MAML1" "LEF1" "AXIN1" "CCND2" "TCF7" "ADAM17" "FZD1" "FRAT1"
Ly6Chi mono	15	TNFα HALLMARK	0.439156	1.41652	0.00086994	0.00463968	Yes	186	NR4A1 "PDE4B" "KLF4" "CDKN1A" "IL1B" "ID2" "PNRC1" "SGK1" "NINJ1" "KLF10" "MARCKS" "PLAUR" "SAT1" "PER1" "KLF6" "CXCL2" "DENND5A" "ATF3" "KLF9" "BTG1" "DUSP2" "CCRL2" "TUBB2A" "ATP2B1" "IL7R" "CCNL1" "KDM6B" "TNFAIP3" "FOSB" "SERPINB8" "KLF2" "EIF1" "PPP1R15A" "VEGFA" "NFIL3" "EHD1" "DUSP5" "CEBPB" "ETS2" "CD80" "TSC22D1" "TRAF1" "SQSTM1" "SIK1" "NFKBIA" "RHOB" "TGIF1" "MAP3K8" "B4GALT1" "ICAM1" …
Ly6Chi mono	16	TGFβ_SIGNALING HALLMARK	0.59099	1.57008	0.00705265	0.0225685	Yes	50	ID2 "TGFB1" "ID1" "KLF10" "THBS1" "FURIN" "JUNB" "PPP1R15A" "NCOR2" "APC" "ID3" "CDK9" "CTNNB1" "TGIF1" "PPM1A" "XIAP"
B cell	1	IFNγ_RESPONSE HALLMARK	-0.537892	-1.71476	6.90855e-06	5.52684e-05	Yes	177	STAT1 "CD69" "ST8SIA4" "LY6E" "PSMB9" "PSME1" "PML" "PTPN6" "TAP1" "BANK1" "PSMB8" "ITGB7" "SP110" "NFKB1" "CD38" "IRF8" "IRF9" "IFI27" "SAMHD1" "PTPN2" "NCOA3" "PELI1" "HELZ2" "IRF1" "CIITA" "PSMB10" "NUP93" "PSMB2" "XAF1" "STAT2" "ISG15" "PSME2" "ISG20" "GPR18" "ADAR" "EIF2AK2" "NAMPT" "USP18" "IFI44" "IFIT2" "IFIT3" "ARID5B" "RNF31" "IFITM3" "PFKP" "EPSTI1" "IL18BP" "PARP14" "IL10RA" "SOCS1" "…
B cell	2	HEDGEHOG_SIGNALING HALLMARK_	-0.568729	-1.3181	0.100186	0.246451	No	25	PML "MYH9" "DPYSL2" "CDK6" "L1CAM" "TLE3"
B cell	3	NOTCH_SIGNALING HALLMARK	-0.52863	-1.24552	0.150943	0.301887	No	27	ST3GAL6 "PSEN2" "MAML2" "PRKCA" "NOTCH2" "DTX1" "DTX2" "NOTCH1" "SAP30"
B cell	4	IL6/STAT3_SIGNALING HALLMARK	-0.372693	-1.06157	0.31162	0.498983	No	76	STAT1 "IL10RB" "CD38" "IRF9" "PTPN2" "CBL" "IRF1" "TYK2" "GRB2" "STAT2" "LTB" "ITGA4" "IL17RA" "TLR2" "TNFRSF12A" "SOCS1" "PIK3R5" "CCR1" "IL15RA" "CD14" "CSF3R"
B cell	5	IL1_SIGNALING REACTOME	-0.358237	-1.06157	0.311864	0.498983	No	98	PSMB9 "PSME1" "PSMB8" "PSMC2" "NFKB1" "PSMA7" "PELI1" "MAP3K7" "NFKBIB" "PSMC4" "PSMB10" "IKBKB" "PSMB2" "NKIRAS1" "PSME2" "PSMD7" "NKIRAS2" "PSMB3" "PSMA5" "PSMB5" "SEM1" "PSMD11" "PSMD4" "PSMB7" "NOD1" "TOLLIP" "PSMA4"
B cell	6	IL2/STAT5_SIGNALING HALLMARK	-0.286943	-0.91785	0.686885	0.809592	No	185	RHOH "SWAP70" "CD79B" "CAPG" "SELL" "SLC1A5" "BCL2" "IRF8" "POU2F1" "NCOA3" "ALCAM" "CD48" "LTB" "P2RX4" "CKAP4" "ADAM19" "ITGA6" "IFITM3" "RABGAP1L" "IL10RA" "HUWE1" "SOCS1" "MYO1E" "GADD45B" "PLIN2" "IRF4" "ARL4A" "PTRH2"
B cell	7	UPR HALLMARK	-0.299063	-0.890908	0.724958	0.809592	No	103	SLC30A5 "DDIT4" "BANF1" "ATF6" "NHP2" "PDIA6" "LSM1" "PREB" "EIF4E" "KHSRP" "SSR1" "EXOSC10" "EIF4A3" "DCP1A" "RRP9" "EIF4A2" "EXOC2" "POP4" "EXOSC4" "NOP14" "EXOSC9" "NPM1" "EDEM1" "TTC37" "PAIP1" "SDAD1" "FUS" "LSM4" "ARFGAP1" "EXOSC5" "PARN" "HSP90B1" "ALDH18A1" "ATP6V0D1"
B cell	8	WNT/β_SIGNALING HALLMARK	-0.330077	-0.82294	0.758993	0.809592	No	33	PSEN2 "NCSTN" "NOTCH1" "NUMB" "HDAC2" "CUL1" "LEF1" "ADAM17" "DLL1"
B cell	9	IL10_SIGNALING REACTOME	-0.304143	-0.767618	0.860714	0.860714	No	36	IL10RB "TYK2" "IL10RA" "IL18" "CCR1"
B cell	10	IL18_SIGNALING_PATHWAY WP	0.294852	1.00327	0.421053	0.561404	No	222	CEBPB "REL" "NFKB2" "CD83" "ZBTB7A" "FOXN3" "SDC4" "NFKBIA" "RPTOR" "ARF6" "TSHZ1" "STMN1" "MAPK1" "RFX5" "BSG" "CPT1A" "RXRB" "BPGM" "DEK" "TRPC4AP" "CD81" "BAZ1B" "CCL5" "PTPN7" "CISH" "MEPCE" "RANGAP1" "EPB41" "MAP2K7" "HPS1" "CHUK" "RELA" "SOCS3" "RPS11" "CASP8" "PLA2G7" "TNFAIP2" "NSMF" "USP5" "TRAF1" "SPON1"
B cell	11	IL17_SIGNALING_PATHWAY REACTOME	0.352634	1.00867	0.42093	0.561404	No	64	UBB "UBA52" "PPP2CA" "UBC" "MAP2K4" "VRK3" "MAPK1" "RPS6KA5" "RPS27A" "RIPK2" "MAP2K7" "ATF2" "MAP3K8" "CHUK" "DUSP7" "DUSP3" "UBE2V1" "MAPKAPK3" "RPS6KA3"
B cell	12	MTORC1_SIGNALING HALLMARK	0.351909	1.17466	0.100775	0.246451	No	184	HSPD1 "HSPE1" "CACYBP" "STIP1" "TUBA4A" "IFRD1" "PPP1R15A" "HSPA9" "UBE2D3" "SQSTM1" "LDHA" "GOT1" "HSPA4" "CTSC" "TES" "P4HA1" "SLC2A3" "PSMD13" "SERP1" "PSME3" "GMPS" "MTHFD2" "RAB1A" "IMMT" "EEF1E1" "HSPA5" "MCM2" "TBK1" "PPIA" "CYB5B" "GBE1" "GTF2H1" "PITPNB" "PHGDH" "GGA2" "NUFIP1" "PSMG1" "NUP205" "ADIPOR2" "SLC9A3R1" "SLC7A5" "IDH1" "FGL2" "PSMA3" "HMGCR" "HMGCS1"
B cell	13	IL7_SIGNALING REACTOME	0.565246	1.30766	0.107822	0.246451	No	19	IRS2 "CRLF2" "IL2RG" "STAT3" "SMARCA4"
B cell	14	MYC_TARGETS_V2 HALLMARK	0.509376	1.43086	0.0167356	0.0725992	No	57	HSPD1 "HSPE1" "NOLC1" "MYC" "CBX3" "DUSP2" "PA2G4" "RABEPK" "MPHOSPH10" "PES1" "BYSL" "MYBBP1A" "LAS1L" "PHB" "PPAN"
B cell	15	TGFβ_SIGNALING HALLMARK	0.5334	1.45584	0.0181498	0.0725992	No	50	JUNB "PPP1R15A" "UBE2D3" "IFNGR2" "HDAC1" "TGFB1" "SMURF2" "BCAR3" "FNTA" "ARID4B" "ID2" "ID3" "NCOR2" "APC" "KLF10" "PPP1CA" "SKIL" "BMPR2"
B cell	16	TNFα HALLMARK	0.51451	1.72058	6.63105e-06	5.52684e-05	Yes	186	CEBPB "KDM6B" "IRS2" "REL" "BIRC2" "EHD1" "KLF6" "PLAUR" "NFKB2" "CD83" "PPP1R15A" "PNRC1" "GEM" "SDC4" "SQSTM1" "RHOB" "PER1" "IER2" "NFKBIA" "DUSP5" "MYC" "B4GALT5" "EIF1" "GADD45A" "SIK1" "NFE2L2" "IFNGR2" "TIPARP" "SLC2A3" "DUSP2" "BCL3" "YRDC" "DENND5A" "RNF19B" "MXD1" "LITAF" "ID2" "PLK2" "SGK1" "CCL5" "TANK" "RIPK2" "KLF9" "ZFP36" "PFKFB3" "PDE4B" "MAP3K8"
CD8+ T cell	1	IL10_SIGNALING REACTOME	-0.726777	-1.68154	0.000787481	0.0041999	Yes	36	CCL5 "CCR2" "CCR5" "CCL4"
CD8+ T cell	2	IL1_SIGNALING REACTOME	-0.612008	-1.62021	0.000595103	0.0041999	Yes	98	PSMB9 "PSMB8" "PSMC3" "PSMA2" "PSMD14" "PSMD8" "PSMB2" "PSME2" "PSMB10" "PSMA6" "PSMB4" "PSMD7" "PSMB1" "PSMA5" "PSME1" "NFKBIA" "PSMD2" "PSMA4" "NFKB1" "SQSTM1" "PSMA7" "SEM1" "PSMA3" "PSMB3" "PSMD4" "UBB" "PSMB5" "IRAK4" "RBX1" "PSMC4" "MAP2K1" "MAP3K7" "PSMB7" "FBXW11" "PSMD11" "PSMD5" "UBC" "NOD1" "PSMF1" "NFKB2" "NKIRAS2" "PSMD3" "TNIP2" "PSMD12" "PSMD13" "IL1RAP"
CD8+ T cell	3	IFNγ_RESPONSE HALLMARK	-0.558609	-1.57443	0.000139979	0.00223966	Yes	177	CCL5 "ITGB7" "STAT1" "VAMP8" "PSMB9" "PSMB8" "TAP1" "IFI27" "B2M" "LY6E" "PSMA2" "PSMB2" "EPSTI1" "PFKP" "CD69" "XAF1" "GZMA" "PSME2" "PSMB10" "HELZ2" "TNFAIP3" "NMI" "ZBP1" "PSME1" "BST2" "EIF4E3" "GBP4" "NFKBIA" "SOD2" "PML" "SPPL2A" "CASP4" "RTP4" "IFIT2" "STAT2" "NFKB1" "TRAFD1" "PSMA3" "EIF2AK2" "FAS" "TAPBP" "OAS3" "SP110" "ISG15" "IL15RA" "HIF1A" "SAMD9L" "CD86" "ISG20" "JAK2" "PLSCR1" "US…
CD8+ T cell	4	NOTCH_SIGNALING HALLMARK	-0.575768	-1.26809	0.144258	0.256458	No	27	PSEN2 "PSENEN" "ST3GAL6" "DTX1" "LFNG" "RBX1" "PPARD" "APH1A" "CCND1" "FBXW11" "PRKCA"
CD8+ T cell	5	HEDGEHOG_SIGNALING HALLMARK_	-0.531873	-1.14913	0.268848	0.324675	No	25	THY1 "NRP1" "PML" "CRMP1" "L1CAM" "LDB1"
CD8+ T cell	6	IL18_SIGNALING_PATHWAY WP	-0.396119	-1.13338	0.180863	0.263074	No	222	CCL5 "TMSB4X" "LRRFIP1" "B2M" "ECH1" "PTMS" "CCL4" "S1PR4" "SLC4A7" "BIN1" "CCDC9" "NACA" "ENO1" "ANP32A" "TBX21" "TNFAIP3" "IL18RAP" "MEF2A" "BSG" "FBXW7" "BTG2" "NFKBIA" "NFKBIE" "GSK3B" "HADH" "DEK" "ZDHHC7" "MBTPS1" "NFKB1" "TRPC4AP" "PRKCD" "FAS" "MAPK3" "ACADS" "PRKCB" "MAP2K7" "LCK" "BIRC3" "MTCH1" "TRAF1" "PTPN7" "PYGB" "PIK3R1" "TMEM165" "NDUFC1" "MAP3K7" "BAD" "IMP3" "IL18R1" "RUSC1" "P…
CD8+ T cell	7	MTORC1_SIGNALING HALLMARK	-0.390358	-1.10714	0.235084	0.313445	No	184	ITGB2 "GLRX" "GAPDH" "PRDX1" "ALDOA" "ACTR3" "TXNRD1" "SLA" "EBP" "CORO1A" "PSMD14" "LDHA" "PGK1" "PDAP1" "LGMN" "ENO1" "ARPC5L" "CCNG1" "EIF2S2" "BTG2" "GMPS" "GSK3B" "ACTR2" "PSMA4" "SQSTM1" "ACLY" "PSMA3" "PHGDH" "SSR1" "GOT1" "IDI1" "TCEA1" "PSMB5" "FKBP2" "CALR" "ADIPOR2" "CANX" "SDF2L1" "ATP6V1D" "LDLR" "LTA4H" "SYTL2" "ETF1" "SLC6A6" "PSMC4" "SLC1A5" "RPA1" "ACSL3" "PPA1" "UFM1" "STARD4" "…
CD8+ T cell	8	IL17_SIGNALING_PATHWAY REACTOME	0.336443	0.970148	0.444	0.444	No	64	FOS "JUN" "MAPK1" "MAPK8" "RPS6KA3" "RPS27A" "MAPK14" "UBA52" "TRAF6"
CD8+ T cell	9	IL2/STAT5_SIGNALING HALLMARK	0.324847	1.02561	0.31875	0.34	No	185	BCL2 "SELL" "IFNGR1" "IGF1R" "RHOB" "ARL4A" "NFKBIZ" "CCND2" "SOCS1" "PLEC" "ITGA6" "MYC" "P2RX4" "HIPK2" "ADAM19" "P4HA1" "PLIN2" "IL2RB" "PDCD2L" "ETFBKMT" "FGL2" "IRF8" "MXD1" "SYT11" "DRC1" "IGF2R" "SNX9" "PRKCH" "PTCH1" "MYO1E" "RGS16" "BHLHE40" "ST3GAL4" "GSTO1" "ENPP1" "POU2F1"
CD8+ T cell	10	TGFβ_SIGNALING HALLMARK	0.393876	1.09057	0.284091	0.324675	No	50	JUNB "TRIM33" "PPP1R15A" "HIPK2" "IFNGR2" "SMURF1" "SPTBN1" "TGIF1" "SLC20A1" "SKI" "SKIL" "ID3" "APC" "CDK9"
CD8+ T cell	11	IL6/STAT3_SIGNALING HALLMARK	0.411772	1.17737	0.169565	0.263074	No	76	JUN "IFNGR1" "SOCS3" "CD9" "SOCS1" "IL6ST" "PIK3R5" "IFNGR2" "PTPN11" "IL1B" "ITGA4" "CSF3R" "IL10RB" "IFNAR1" "DNTT"
CD8+ T cell	12	TNFα HALLMARK	0.399534	1.27007	0.0635382	0.191781	No	186	FOS "IER2" "JUN" "FOSB" "SOCS3" "CEBPB" "RHOB" "IL7R" "MCL1" "IRS2" "SIK1" "IL6ST" "DUSP5" "PPP1R15A" "MYC" "PNRC1" "CLCF1" "DUSP1" "IFNGR2" "EHD1" "RELB" "CCNL1" "PER1" "DDX58" "KDM6B" "GEM" "MXD1" "YRDC" "TGIF1" "FOSL2" "JAG1" "DNAJB4" "SLC16A6" "IL1B" "EIF1" "IER5" "KLF9" "F2RL1"
CD8+ T cell	13	WNT/β_SIGNALING HALLMARK	0.500244	1.29774	0.0958904	0.191781	No	33	LEF1 "CCND2" "WNT5B" "TCF7" "AXIN1" "NUMB" "JAG1" "PTCH1" "HDAC5"
CD8+ T cell	14	IL7_SIGNALING REACTOME	0.593733	1.35909	0.0853659	0.191781	No	19	IL7R "SOCS1" "IRS2" "SOCS2" "STAT5B" "JAK1" "SMARCA4"
CD8+ T cell	15	UPR HALLMARK	0.453244	1.36026	0.0925746	0.191781	No	103	CEBPB "HSPA9" "FUS" "SDAD1" "EIF4A1" "KHSRP" "NHP2" "NPM1" "DNAJA4" "RRP9" "DNAJB9" "EIF4E" "NOLC1" "EXOSC5" "XPOT" "DDX10" "DCP1A" "ZBTB17" "TATDN2" "EEF2" "CNOT6" "NABP1" "YIF1A" "EXOSC9" "BAG3" "RPS14" "HSP90B1" "STC2" "SERP1" "PAIP1" "DDIT4" "KIF5B" "ARFGAP1" "EXOSC10" "PDIA6"
CD8+ T cell	16	MYC_TARGETS_V2 HALLMARK	0.67532	1.91476	0.00367085	0.0146834	Yes	57	HSPE1 "HSPD1" "SMAD7" "GNL3" "PPAN" "MYC" "NDUFAF4" "PA2G4" "NPM1" "MYBBP1A" "RRP9" "SRM" "GRWD1" "NOLC1" "EXOSC5" "DDX18" "PLK4" "PPRC1" "MPHOSPH10" "FARSA" "UTP20" "PUS1" "WDR43" "LAS1L" "RCL1" "WDR74" "NOP2"
CD4+ T cell	1	IFNγ_RESPONSE HALLMARK	-0.545172	-1.5717	0.000300024	0.00240019	Yes	177	CD69 "STAT1" "IFI27" "PSMB9" "PSMB8" "SP110" "TAP1" "B2M" "PARP14" "GPR18" "GBP4" "STAT3" "ITGB7" "PSME1" "FAS" "ZBP1" "PSMB10" "EPSTI1" "NFKBIA" "PSME2" "BST2" "TAPBP" "NLRC5" "RBCK1" "PSMB2" "IRF9" "XAF1" "SOCS3" "IRF1" "DDX60" "BTG1" "NMI" "EIF4E3" "DDX58" "PTPN1" "NOD1" "ISG15" "NFKB1" "PFKP" "TNFSF10" "STAT2" "RIPK1"
CD4+ T cell	2	IL1_SIGNALING REACTOME	-0.542452	-1.45233	0.00957626	0.038305	Yes	98	PSMB9 "PSMB8" "PSME1" "PSMB10" "NFKBIA" "PSME2" "PSMA5" "PSMA4" "PSMB2" "SEM1" "RBX1" "PSMD5" "PSMA1" "PSMB1" "TAB1" "NOD1" "NFKB1" "PSMB4" "PSMC5" "PSMB7" "PSMD13" "PSMB6" "PSMB3" "PSMC6" "PSMC2" "TRAF6" "PSMD3" "MAP2K1" "PSMD8" "TNIP2" "PSMA2" "IRAK4" "RIPK2" "PSMD6" "PSMA7" "HMGB1" "PSMA6" "RELA" "PSMD2" "MAP3K7" "PSMC4" "PELI1"
CD4+ T cell	3	IL10_SIGNALING REACTOME	-0.507189	-1.18573	0.229938	0.459877	No	36	STAT3 "CCR2" "TNFRSF1B" "CXCL2" "TNFRSF1A" "CSF1" "TYK2" "ICAM1" "CCL4" "CD86" "IL1R2" "IL10RB"
CD4+ T cell	4	NOTCH_SIGNALING HALLMARK	-0.521915	-1.15291	0.267829	0.47614	No	27	DTX1 "PSENEN" "RBX1" "LFNG" "PSEN2" "BAG4" "NOTCH1" "APH1A" "MAML2" "NOTCH2"
CD4+ T cell	5	HEDGEHOG_SIGNALING HALLMARK_	-0.511941	-1.12027	0.308294	0.493271	No	25	THY1 "MYH9" "LDB1"
CD4+ T cell	6	IL18_SIGNALING_PATHWAY WP	-0.317932	-0.93358	0.641439	0.683274	No	222	NDUFC1 "B2M" "LCK" "BIN1" "FAS" "TMSB4X" "ECH1" "NFKBIA" "BIRC3" "CD81" "REL" "COX17" "PRKCB" "LRRFIP1" "ARF6" "SOCS3" "FBXW7" "IRF1" "PTEN" "PTMS" "SLC4A7" "PKN1" "PLCG1" "CFLAR" "TSHZ1" "NFKBIZ" "PIGT" "NFKB1" "TRAF1" "RASA3" "STK40" "HADH" "ACADS" "RXRB" "GSK3B" "TRAF6" "KLC1" "CASP8" "FAM110A" "USP5" "JUN" "DEK" "BAX" "FN1" "CXCL2" "NFKBIE" "TNFRSF1A" "ELAVL1" "RELA" "LONP2" "FADD" "RUSC1" "B…
CD4+ T cell	7	TGFβ_SIGNALING HALLMARK	-0.365012	-0.901703	0.630564	0.683274	No	50	SMURF2 "SPTBN1" "SKIL" "ID2" "ARID4B" "PPM1A" "PPP1R15A" "SKI" "TGFB1" "PPP1CA" "APC"
CD4+ T cell	8	IL17_SIGNALING_PATHWAY REACTOME	0.325359	0.902193	0.670846	0.683274	No	64	FOS "UBA52" "IKBKB" "UBC" "IRAK1" "MEF2A" "MAP2K7" "PPP2CA" "RPS6KA3" "MAPK14" "CUL1"
CD4+ T cell	9	UPR HALLMARK	0.299797	0.904404	0.683274	0.683274	No	103	CEBPB "HSPA9" "EEF2" "FUS" "EIF4A1" "DNAJA4" "DDIT4" "BAG3" "NHP2" "KIF5B" "TATDN2" "LSM1" "NOP56" "NPM1" "TSPYL2" "STC2" "EIF4G1" "PREB" "RPS14" "EDC4" "SDAD1"
CD4+ T cell	10	IL7_SIGNALING REACTOME	0.443425	1.00161	0.4047	0.557784	No	19	SOCS1 "SMARCA4" "IL7R" "CRLF2" "JAK1" "IRS2" "SOCS2"
CD4+ T cell	11	WNT/β_SIGNALING HALLMARK	0.402895	1.00567	0.418338	0.557784	No	33	WNT5B "CCND2" "PTCH1" "HDAC2" "NUMB" "CUL1" "AXIN2" "CSNK1E"
CD4+ T cell	12	MTORC1_SIGNALING HALLMARK	0.348499	1.13492	0.131455	0.350548	No	184	HSPD1 "CACYBP" "HSPE1" "STIP1" "CXCR4" "CD9" "P4HA1" "HSPA9" "IFRD1" "PSMB5" "ELOVL5" "DDIT4" "SC5D" "SLC1A5" "PFKL" "TUBA4A" "NFKBIB" "EEF1E1" "M6PR" "GOT1" "SLC2A3" "ATP2A2" "PSME3" "CANX" "INSIG1" "HMGCS1" "HMGCR" "TPI1" "PPIA" "PHGDH"
CD4+ T cell	13	IL6/STAT3_SIGNALING HALLMARK	0.407757	1.1634	0.183007	0.418301	No	76	PIM1 "IFNGR1" "CD9" "ITGA4" "SOCS1" "LTB" "IL18R1" "CRLF2"
CD4+ T cell	14	TNFα HALLMARK	0.394639	1.29065	0.0218829	0.0700254	No	186	IER2 "FOS" "CEBPB" "FOSB" "DUSP5" "TNFAIP3" "KDM6B" "MYC" "DUSP2" "SGK1" "SIK1" "IER5" "B4GALT1" "EHD1" "F2RL1" "MAFF" "IL7R" "SLC16A6" "NINJ1" "RELB" "CLCF1" "KLF6" "CCNL1" "EIF1" "TGIF1" "SLC2A3" "DENND5A" "DUSP1"
CD4+ T cell	15	IL2/STAT5_SIGNALING HALLMARK	0.496599	1.6194	0.000112462	0.00179939	Yes	185	BCL2 "GPR83" "IGF1R" "IFNGR1" "CAPG" "SOCS1" "PLEC" "LTB" "SELL" "P4HA1" "CCND2" "MYC" "SH3BGRL2" "ETFBKMT" "GUCY1B1" "TNFRSF18" "AHNAK" "P2RX4" "GLIPR2" "HIPK2" "SLC1A5" "DRC1" "CTLA4" "IL18R1" "MAFF" "CD48" "POU2F1" "KLF6" "PTCH1" "ARL4A" "GSTO1" "SLC2A3" "DENND5A" "SPRED2" "UMPS" "SHE" "PLIN2" "FAM126B" "PTRH2" "GADD45B" "NOP2" "IL2RB" "MXD1" "PNP" "LRIG1" "ODC1" "BHLHE40" "RHOB" "GPR65" "IFIT…
CD4+ T cell	16	MYC_TARGETS_V2 HALLMARK	0.619262	1.67761	0.00171194	0.00913034	Yes	57	HSPD1 "HSPE1" "MYC" "MYBBP1A" "DUSP2" "PPAN" "SMAD7" "PRMT3" "PA2G4" "LAS1L" "GNL3" "MPHOSPH10" "NOP56" "NPM1" "DDX18" "MCM5" "GRWD1" "NOP2" "AIMP2" "NDUFAF4" "RABEPK" "PPRC1" "SUPV3L1" "TCOF1" "CDK4" "UNG" "TMEM97" "PHB" "NOLC1" "FARSA" "PES1"
Ly6Clo mono	1	IFNγ_RESPONSE HALLMARK	-0.559588	-1.64579	6.68657e-05	0.000534925	Yes	177	CCL5 "LY6E" "IRF7" "PSMB9" "PSME2" "PSMB8" "PSMB10" "ISG15" "PSMB2" "GZMA" "BST2" "ZBP1" "PNP" "ITGB7" "PSME1" "SOD2" "SP110" "LGALS3BP" "KLRK1" "IFI44" "TAPBP" "SAMHD1" "CMKLR1" "PSMA2" "PSMA3" "MVP" "ARID5B" "IFI27" "SPPL2A" "STAT1" "IFNAR2" "FPR1" "OAS3" "XAF1" "ICAM1" "CASP1" "GBP4" "PTPN6" "IFITM3" "DHX58" "NFKB1" "SRI" "UPP1" "CASP8" "RTP4" "RSAD2" "RNF213" "CASP4" "DDX58" "IFIT3" "PLSCR1" …
Ly6Clo mono	2	IL1_SIGNALING REACTOME	-0.551539	-1.50375	0.00554775	0.022191	Yes	98	PSMB9 "PSME2" "PSMB8" "PSMB10" "PSMB2" "PSMA4" "PSME1" "SEM1" "APP" "PSMA7" "PSMD14" "PSMC5" "RBX1" "PSMA2" "PSMA3" "PSMB4" "PSMD6" "PSMB5" "PSMD3" "PSMB3" "IKBKB" "PSMD8" "PSMB6" "NFKB1" "PSMA5" "NKIRAS2" "UBE2N" "PSMC1" "NFKBIB" "PSMA1" "PSMD1" "MAP3K3" "PELI1" "PSMD7" "PSMC6" "PSMC4"
Ly6Clo mono	3	MTORC1_SIGNALING HALLMARK	-0.495188	-1.46379	0.003298	0.0175893	Yes	184	CTSC "LDLR" "FKBP2" "SDF2L1" "CALR" "PRDX1" "TPI1" "PSMA4" "PNP" "SERP1" "ALDOA" "HSP90B1" "GAPDH" "RPN1" "IDH1" "ACTR3" "SEC11A" "GLRX" "PPIA" "PSMD14" "EBP" "SLC2A1" "PSMA3" "LDHA" "PDAP1" "ENO1" "PSMB5" "PGK1" "HSPA5" "SQLE" "ATP2A2" "CYB5B" "IMMT" "DHCR24" "IDI1" "PFKL" "M6PR" "ADD3" "NFKBIB" "SSR1" "HMBS" "SORD" "EDEM1" "SLC1A5" "GSR" "RRP9" "HMGCS1" "PSMC6" "ETF1" "UFM1" "PSMC4" "PITPNB" "M…
Ly6Clo mono	4	UPR HALLMARK	-0.413496	-1.13125	0.209235	0.260424	No	103	CALR "PDIA6" "SERP1" "HSP90B1" "SEC11A" "HYOU1" "NABP1" "DNAJC3" "LSM4" "SPCS3" "HSPA5" "ATP6V0D1" "DCP2" "EIF2S1" "LSM1" "EIF4A1" "YWHAZ" "CXXC1" "SSR1" "EDEM1" "SDAD1" "BANF1" "EIF2AK3" "EXOSC1" "EIF4G1" "SLC30A5" "RRP9" "CNOT2" "CKS1B" "MTHFD2" "BAG3" "SPCS1" "CCL2" "NFYB" "ASNS" "YIF1A"
Ly6Clo mono	5	MYC_TARGETS_V2 HALLMARK	-0.34744	-0.887114	0.666667	0.711111	No	57	MPHOSPH10 "TCOF1" "CDK4" "DCTPP1" "FARSA" "NIP7" "SORD" "RRP9" "MYBBP1A" "TMEM97" "BYSL" "PES1" "DDX18" "SRM" "EXOSC5" "PLK4" "MCM5" "AIMP2" "IPO4" "TBRG4" "RABEPK" "WDR43" "NOP16"
Ly6Clo mono	6	NOTCH_SIGNALING HALLMARK	0.354196	0.836347	0.721519	0.721519	No	27	CUL1 "SAP30" "NOTCH1" "HES1" "MAML2" "ARRB1" "FZD7" "APH1A" "LFNG" "FZD1"
Ly6Clo mono	7	IL7_SIGNALING REACTOME	0.437246	0.969679	0.493438	0.56393	No	19	STAT3 "CRLF2" "IRS2" "JAK3"
Ly6Clo mono	8	IL2/STAT5_SIGNALING HALLMARK	0.354522	1.13879	0.176707	0.257028	No	185	PLIN2 "MXD1" "FGL2" "IGF1R" "TNFRSF1B" "IL1R2" "BHLHE40" "SMPDL3A" "KLF6" "DENND5A" "NFIL3" "NFKBIZ" "BCL2" "FURIN" "CD79B" "GSTO1" "CD44" "ENO3" "TNFRSF21" "TRAF1" "RHOB" "BMPR2" "PRKCH" "IL10RA" "PLEC" "P4HA1" "TGM2" "MAP3K8" "CCND2" "CCND3" "SLC2A3" "GPR65" "LTB" "IFNGR1" "PUS1" "LRRC8C" "NCOA3"
Ly6Clo mono	9	TGFβ_SIGNALING HALLMARK	0.437982	1.15266	0.211594	0.260424	No	50	ID2 "FURIN" "TGIF1" "ID1" "PPM1A" "BMPR2" "KLF10" "JUNB" "CTNNB1" "SMAD3" "SMURF2" "NCOR2" "SLC20A1" "MAP3K7" "APC" "HIPK2" "PPP1R15A" "UBE2D3"
Ly6Clo mono	10	IL10_SIGNALING REACTOME	0.481604	1.20728	0.167539	0.257028	No	36	CXCL2 "IL1B" "TNFRSF1B" "IL1R2" "STAT3" "PTGS2" "CCL4" "IL10RA" "CD80" "PTAFR" "CCR1" "CCL3" "CXCL1"
Ly6Clo mono	11	IL18_SIGNALING_PATHWAY WP	0.391132	1.27787	0.0154441	0.0411843	Yes	222	CXCL2 "CD36" "EEF2" "IL1B" "MMP9" "RPS11" "NFKBIA" "REL" "NACA" "SP1" "NFKBIZ" "IRF1" "TNFAIP3" "RUNX2" "MEF2A" "CEBPB" "BCL2" "RASA3" "IL18RAP" "ATF3" "PTGS2" "ZBTB7A" "BID" "TRAF1" "CTNNB1" "CCL4" "RXRB" "PTEN" "ANP32A" "NR4A1" "CPT1A" "TGM2" "NFKBIE" "TRPM7" "PLA2G7" "COX17" "CCL3" "HSPB1" "STK40" "ZC3H12A" "LARS2" "ARFGAP2" "PYGB" "PHF20" "NCF2" "LTB" "FOXN3" "IRAK1" "UCK1" "IER3" "BIRC3" "RA…
Ly6Clo mono	12	HEDGEHOG_SIGNALING HALLMARK_	0.566048	1.3194	0.112219	0.199501	No	25	ETS2 "L1CAM" "CDK6" "LDB1" "MYH9" "RASA1" "TLE3" "TLE1" "PML" "VEGFA" "AMOT"
Ly6Clo mono	13	WNT/β_SIGNALING HALLMARK	0.546785	1.34314	0.0923483	0.184697	No	33	JAG1 "CUL1" "CSNK1E" "ADAM17" "NOTCH1" "CCND2" "DVL2" "FRAT1" "NCOR2" "WNT6" "FZD8" "HDAC2" "RBPJ"
Ly6Clo mono	14	IL17_SIGNALING_PATHWAY REACTOME	0.484445	1.35219	0.0564912	0.129123	No	64	DUSP6 "RPS27A" "UBC" "TAB2" "MEF2A" "IL17RA" "MAPK14" "CUL1" "UBB" "UBA52" "MAP3K8" "ATF2" "RIPK2" "CREB1" "PPP2R5D" "MAPK8" "IRAK1" "MAP2K4" "MAPK7" "MAP3K7" "CHUK" "MAP2K1" "IKBKG" "VRK3" "RPS6KA2" "MAP2K3" "MEF2C" "TAB3"
Ly6Clo mono	15	IL6/STAT3_SIGNALING HALLMARK	0.519698	1.4774	0.010869	0.0347808	Yes	76	CD36 "IL1B" "ITGA4" "PIM1" "TNFRSF1B" "IL1R2" "CSF3R" "IRF1" "STAT3" "CRLF2" "IL17RA" "CD9" "CD44" "PTPN2" "TNFRSF21" "EBI3" "CCR1" "PIK3R5" "MAP3K8" "IL6ST" "CXCL1" "LTB" "IFNGR1"
Ly6Clo mono	16	TNFα HALLMARK	0.634915	2.04344	8.6282e-10	1.38051e-08	Yes	186	CXCL2 "ID2" "DUSP5" "IL1B" "BTG1" "MARCKS" "MXD1" "PDE4B" "PNRC1" "ETS2" "KLF4" "NFKBIA" "SGK1" "REL" "CCRL2" "PTPRE" "CEBPD" "BHLHE40" "CDKN1A" "GADD45A" "FOSL2" "KLF6" "LITAF" "DENND5A" "NFIL3" "EIF1" "G0S2" "IRF1" "TNFAIP3" "KDM6B" "CEBPB" "KLF9" "SQSTM1" "TGIF1" "JAG1" "IRS2" "PLEK" "SIK1" "NFE2L2" "MCL1" "CD44" "ATF3" "PTGS2" "TRIB1" "RNF19B" "FOSB" "TRAF1" "RHOB" "KLF10" "IER2" "CCL4" "NINJ…
Neutrophil	1	MTORC1_SIGNALING HALLMARK	0.364579	0.988513	0.468702	0.468702	No	184	HSPA5 "CDKN1A" "CXCR4" "FGL2" "BTG2" "BHLHE40" "SLA" "PGM1" "NFIL3" "CACYBP" "SLC6A6" "DDIT3" "MAP2K3" "SLC2A1" "PPIA" "TXNRD1" "SLC9A3R1" "NFYC" "GSK3B" "IFRD1" "SKAP2" "PSMD13" "SC5D" "GBE1" "IMMT" "STIP1" "SLC7A11" "RAB1A" "PSMC6" "ABCF2" "HSPA4" "GLA" "UBE2D3" "PSMD12" "SSR1" "DAPP1" "CANX" "PPP1R15A" "EGLN3" "SERPINH1" "CCNG1"
Neutrophil	2	IL1_SIGNALING REACTOME	0.402054	1.01243	0.442596	0.468702	No	98	IL1B "NFKBIA" "UBC" "UBB" "IL1RAP" "MYD88" "IRAK4" "TNIP2" "IL1R2" "APP" "PELI1" "UBE2N" "RELA" "MAP3K8" "TAB2" "IKBKB" "UBA52" "PSMD4" "PSMD13" "PSMC6" "PSMA7" "PSMD1" "PSMC3" "TOLLIP"
Neutrophil	3	MYC_TARGETS_V2 HALLMARK	0.451373	1.04998	0.348432	0.398208	No	57	DUSP2 "SMAD7" "NOP56" "TCOF1" "LAS1L" "MCM4" "NOLC1" "TFB2M" "RABEPK" "RRP9" "FARSA" "HSPE1" "GNL3" "BYSL" "EXOSC5" "PUS1" "NOC4L"
Neutrophil	4	IL17_SIGNALING_PATHWAY REACTOME	0.462724	1.1022	0.288194	0.384259	No	64	UBC "DUSP6" "UBB" "TNIP2" "PPP2CA" "MAP2K3" "MAPK14" "UBE2N" "MAP3K8" "TAB2" "IKBKB" "UBA52" "RPS6KA5"
Neutrophil	5	NOTCH_SIGNALING HALLMARK	0.538855	1.10427	0.321168	0.395284	No	27	LFNG "NOTCH1" "SAP30" "PPARD" "BAG4" "TCF7L2" "PSEN2" "NOTCH2" "FZD7"
Neutrophil	6	UPR HALLMARK	0.439017	1.11367	0.269919	0.384259	No	103	HSPA5 "CEBPB" "FUS" "EIF4A1" "HERPUD1" "EIF4A2" "DKC1" "EIF4EBP1" "RPS14" "EIF2AK3" "CNOT6" "PREB" "DCTN1" "NFYB" "NABP1" "DNAJB9" "ATF6" "IFIT1" "NOP56" "YWHAZ" "ERN1" "SSR1" "SDAD1" "KHSRP" "DCP1A" "EIF4E" "EXOSC1" "NOLC1" "WIPI1" "EXOSC2" "ATF3" "RRP9" "SEC11A"
Neutrophil	7	IFNγ_RESPONSE HALLMARK	0.422431	1.14045	0.194444	0.311111	No	177	SOCS3 "PIM1" "NFKBIA" "IFITM2" "TXNIP" "CDKN1A" "LCP2" "FGL2" "BTG1" "PDE4B" "STAT3" "PTPN1" "TNFAIP2" "ST8SIA4" "MYD88" "PTPN6" "IRF1" "JAK2" "CSF2RB" "CASP3" "MVP" "FAS" "STAT2" "IL15" "OAS2" "PELI1" "TNFAIP3" "CD274" "IL10RA" "SOCS1" "PTGS2" "HIF1A" "TAPBP" "HELZ2" "RSAD2" "RBCK1" "CD74" "ITGB7" "PLSCR1" "IFIH1" "LATS2" "IFIT1"
Neutrophil	8	HEDGEHOG_SIGNALING HALLMARK_	0.643849	1.2988	0.130515	0.232026	No	25	ETS2 "MYH9" "TLE3" "NF1" "CDK5R1"
Neutrophil	9	WNT/β_SIGNALING HALLMARK	0.636222	1.34566	0.0889292	0.177858	No	33	NOTCH1 "CCND2" "CSNK1E" "MAML1" "RBPJ" "FRAT1" "PPARD" "PSEN2" "AXIN1"
Neutrophil	10	IL2/STAT5_SIGNALING HALLMARK	0.499646	1.35384	0.0245981	0.0562243	No	185	MXD1 "KLF6" "NFKBIZ" "FGL2" "TNFRSF1B" "IGF1R" "BATF" "CCND2" "GLIPR2" "SYT11" "BHLHE40" "CCND3" "NFIL3" "IL1R2" "GADD45B" "CASP3" "CD44" "GPR65" "FURIN" "LTB" "ST3GAL4" "MAP3K8" "SWAP70" "TTC39B" "IL10RA" "CSF1" "RHOH" "PDCD2L" "SOCS1" "NDRG1" "MYO1C" "IFNGR1" "PHLDA1" "DHRS3" "SELL"
Neutrophil	11	IL18_SIGNALING_PATHWAY WP	0.539198	1.47398	0.00239178	0.00956711	Yes	222	CXCL2 "IER3" "IL1B" "SOCS3" "NFKBIA" "CEBPB" "CTNNB1" "KLF2" "NFKBIZ" "CCL4" "TNFAIP2" "NCF2" "MMP9" "BTG2" "MYD88" "IRF1" "COX17" "CASP3" "ABHD16A" "ZC3H12A" "FAS" "LTB" "NR4A1" "BIRC3" "REL" "TNFAIP3" "RELA" "TNFRSF1A" "PTMS" "BAZ1B" "IKBKB" "BID" "PRKCB" "GSK3B" "PTGS2" "RUNX2" "HDAC3" "CFLAR" "PIK3R1" "PLOD3" "LARS2" "PRKCD"
Neutrophil	12	TGFβ_SIGNALING HALLMARK	0.653175	1.49546	0.0187996	0.0501322	No	50	ID2 "JUNB" "CTNNB1" "KLF10" "XIAP" "FURIN" "ID1" "TRIM33" "TGFB1" "SMURF2" "ARID4B" "HIPK2" "UBE2D3" "SPTBN1" "PPP1R15A" "THBS1"
Neutrophil	13	IL7_SIGNALING REACTOME	0.79677	1.53798	0.0138375	0.0442798	Yes	19	STAT3 "STAT5B" "CRLF2" "IRS2" "SOCS1" "PIK3R1" "STAT5A" "JAK3"
Neutrophil	14	IL10_SIGNALING REACTOME	0.828639	1.78414	0.000244192	0.00130236	Yes	36	CXCL2 "IL1B" "CCR1" "CCL4" "STAT3" "TNFRSF1B" "IL1R2" "CD80" "TNFRSF1A" "IL10RA" "CSF1" "PTAFR" "PTGS2"
Neutrophil	15	IL6/STAT3_SIGNALING HALLMARK	0.781153	1.90536	6.69467e-06	5.35573e-05	Yes	76	IL1B "SOCS3" "PIM1" "CD14" "PIK3R5" "CCR1" "STAT3" "TNFRSF1B" "PTPN1" "ITGA4" "IL13RA1" "MYD88" "CRLF2" "IRF1" "CSF2RA" "IFNAR1" "CSF2RB" "IL1R2" "CD44" "FAS" "CSF3R" "LTB" "STAT2" "TNFRSF1A" "MAP3K8" "CSF1" "SOCS1" "TGFB1" "IFNGR1"
Neutrophil	16	TNFα HALLMARK	0.785062	2.13306	6.43637e-13	1.02982e-11	Yes	186	CXCL2 "IER3" "IL1B" "SOCS3" "ID2" "NFKBIA" "CCRL2" "ETS2" "MXD1" "KLF6" "DUSP1" "CEBPB" "CDKN1A" "KLF2" "MCL1" "NFAT5" "CCL4" "BTG1" "MARCKS" "PDE4B" "GADD45A" "FOSL2" "DUSP2" "G0S2" "PTPRE" "CEBPD" "TRIB1" "TNFAIP2" "KDM6B" "PER1" "BTG2" "BHLHE40" "PNRC1" "IRF1" "SGK1" "TIPARP" "TNIP2" "KLF10" "NFIL3" "RNF19B" "BCL6" "GADD45B" "ZFP36" "CD44" "IER2" "CD80" "IER5" "MAP2K3" "NINJ1" "SLC16A6" "ZC3H1…
NK cell	1	IL10_SIGNALING REACTOME	-0.628281	-1.60723	0.0080796	0.0430912	Yes	36	CCL3 "CCL5" "CCL4" "CCR5" "CCR2" "ICAM1" "IL10RB"
NK cell	2	IFNγ_RESPONSE HALLMARK	-0.403603	-1.32526	0.0181978	0.0582328	No	177	IRF8 "EPSTI1" "CASP1" "PSMB9" "GZMA" "CCL5" "SP110" "ARID5B" "NLRC5" "NFKB1" "FGL2" "CD274" "CASP3" "STAT1" "ADAR" "MYD88" "ICAM1" "PSMB8" "ITGB7" "PARP14" "PTPN2" "MTHFD2" "PSME1" "PSMA2" "IFI27" "VAMP8" "PSMB10" "MVP" "CASP4" "EIF2AK2" "KLRK1" "CD69" "DDX58" "BTG1" "IFNAR2" "CASP7" "IFI44" "SLAMF7" "PSME2" "BST2" "SPPL2A" "TAP1" "NUP93" "DHX58" "ISG15" "ZNFX1" "ZBP1" "ARL4A" "XAF1" "CD74" "PFKP…
NK cell	3	IL1_SIGNALING REACTOME	-0.409702	-1.24163	0.066838	0.152773	No	98	PSMA5 "PSMB9" "PSMA1" "PSMD4" "PSMD1" "PSMC3" "PSMB1" "NFKB1" "RBX1" "PSMD8" "IRAK1" "MYD88" "PSMD13" "PSMB4" "PSMB7" "SEM1" "PSMB8" "PSMA4" "PSME1" "PSMA2" "PSMB10" "PSME2" "PSMD10" "PSMA6" "MAP2K4" "PSMC1" "TRAF6" "PSMD5" "TAB3" "NFKBIB"
NK cell	4	IL18_SIGNALING_PATHWAY WP	-0.340808	-1.14317	0.102273	0.185185	No	222	CCL3 "CCL5" "CCL4" "TRPM7" "PTMS" "BIN1" "PIGT" "LCK" "NFKB1" "BAX" "RAE1" "PKN1" "SLC4A7" "CASP3" "IRAK1" "NFKBIZ" "TMSB4X" "MYD88" "TSHZ1" "NCF2" "TBX21" "NFKBIE" "CCNA2" "CCNB2" "MAPK9" "FOXN3" "ICAM1" "LONP2" "NCF1" "CISH" "GPAT4" "NR4A1" "S1PR4" "PRKCA" "MAP2K7" "BSG" "ARFGAP2" "BAD" "UGGT1" "BAZ1B" "PTPN7" "NCAPH2" "ITM2C" "ECH1" "CTNNB1" "CCDC9" "ARL4D" "NDUFC1" "HDGF" "RPS11" "PRCC" "TRAF…
NK cell	5	NOTCH_SIGNALING HALLMARK	-0.401428	-0.973052	0.479358	0.488774	No	27	RBX1 "NOTCH1" "SAP30" "PRKCA" "APH1A" "MAML2"
NK cell	6	TGFβ_SIGNALING HALLMARK	0.377542	0.978042	0.488774	0.488774	No	50	JUNB "CDK9" "SKIL" "FKBP1A" "APC" "FURIN" "SPTBN1" "THBS1" "SMURF1" "TGFB1" "TRIM33" "ID2" "UBE2D3"
NK cell	7	MTORC1_SIGNALING HALLMARK	0.320705	0.994195	0.465008	0.488774	No	184	STIP1 "HSPE1" "HSPD1" "BTG2" "CD9" "TUBA4A" "CACYBP" "ELOVL6" "M6PR" "SLC6A6" "SC5D" "SLC2A1" "P4HA1" "ADIPOR2" "CDKN1A" "GMPS" "TBK1" "INSIG1" "NUP205" "PFKL" "SLC1A5" "NFYC" "ARPC5L" "PSMC2" "ELOVL5" "GSK3B" "POLR3G" "SERP1" "TFRC" "QDPR" "GOT1" "EDEM1" "TMEM97" "TES" "GCLC" "UCHL5" "TCEA1" "XBP1" "GSR" "LDLR" "DHCR7" "PLOD2" "ATP6V1D" "PSMA3" "STARD4"
NK cell	8	IL17_SIGNALING_PATHWAY REACTOME	0.374895	1.018	0.395659	0.486965	No	64	FOS "MAPK14" "MEF2C" "MAPK1" "CUL1" "UBE2N" "IKBKB" "MAPKAPK3" "MAP2K6" "IRAK2" "RPS27A" "MEF2A" "MAPKAPK2" "JUN" "MAP3K8" "IL17RA"
NK cell	9	WNT/β_SIGNALING HALLMARK	0.439932	1.04866	0.374101	0.486965	No	33	LEF1 "CCND2" "CUL1" "TCF7" "NUMB" "SKP2" "PSEN2"
NK cell	10	HEDGEHOG_SIGNALING HALLMARK_	0.47026	1.0644	0.346831	0.486965	No	25	CDK6 "TLE3" "MYH9"
NK cell	11	IL2/STAT5_SIGNALING HALLMARK	0.354777	1.09999	0.224649	0.359438	No	185	BCL2 "SOCS1" "ITGAV" "CCND2" "TNFRSF18" "AHNAK" "HUWE1" "IL2RB" "P4HA1" "SELL" "BCL2L1" "PLIN2" "IL18R1" "FURIN" "DHRS3" "PUS1" "LTB" "ADAM19" "LRRC8C" "RORA" "TNFRSF4" "SLC1A5" "RABGAP1L" "PLSCR1" "IGF1R" "TNFSF10" "MYO1C" "MAPKAPK2" "MAP3K8" "XBP1" "MYC" "CCND3" "TNFRSF1B" "ENO3" "TTC39B" "ODC1" "AMACR" "LCLAT1" "NFIL3" "MAFF" "CSF1" "AHR" "PTH1R" "SYNGR2" "IKZF2" "CCNE1" "ITIH5" "NDRG1"
NK cell	12	UPR HALLMARK	0.420754	1.22924	0.104167	0.185185	No	103	CEBPB "PREB" "NABP1" "DDX10" "CNOT6" "SDAD1" "TSPYL2" "KIF5B" "CNOT2" "IMP3" "FUS" "DNAJA4" "EXOSC10" "DNAJC3" "CXXC1" "CEBPG" "DCTN1" "SERP1" "PAIP1" "TATDN2" "EIF4A2" "EDEM1" "KHSRP" "EIF4E" "EDC4" "EXOSC4" "XBP1" "BANF1" "SLC30A5" "ARFGAP1" "NOP14" "PARN" "SPCS3" "EIF4A3" "DCP1A" "YIF1A" "EXOC2" "ATF6" "EEF2" "EIF4EBP1"
NK cell	13	MYC_TARGETS_V2 HALLMARK	0.528522	1.4051	0.0316114	0.0842971	No	57	HSPE1 "DDX18" "HSPD1" "IMP4" "LAS1L" "SMAD7" "PRMT3" "PUS1" "NIP7" "WDR43" "CDK4" "DUSP2" "TBRG4" "TMEM97" "MYC" "MCM5" "CBX3" "DCTPP1" "MYBBP1A" "PES1" "GRWD1" "NDUFAF4"
NK cell	14	IL6/STAT3_SIGNALING HALLMARK	0.506637	1.41429	0.012527	0.0501082	No	76	SOCS1 "PIM1" "CD9" "SOCS3" "STAT3" "PIK3R5" "TNFRSF1A" "CBL" "CRLF2" "IL18R1" "CD38" "LTB" "CSF2RA" "JUN" "MAP3K8" "HAX1" "TNFRSF1B" "IL17RA" "TGFB1" "IL2RG" "IRF9" "CSF1"
NK cell	15	TNFα HALLMARK	0.473679	1.46748	0.00137448	0.015651	Yes	186	IL7R "YRDC" "DUSP1" "DUSP5" "BTG2" "CEBPB" "FOS" "KLF2" "SOCS3" "SGK1" "G0S2" "GEM" "MCL1" "KLF9" "IRS2" "NFAT5" "ZC3H12A" "CDKN1A" "CCNL1" "B4GALT1" "TNFAIP3" "TANK" "TNFAIP8" "GPR183" "KDM6B" "ZFP36" "PANX1" "ABCA1" "NINJ1" "BTG3" "DUSP2" "RELA" "IER5" "REL" "JUN" "MAP3K8" "CFLAR" "CLCF1" "LITAF" "MYC" "STAT5A" "PER1" "LDLR" "NFE2L2" "SDC4" "PNRC1" "PTGER4" "NFIL3" "IER2" "MAFF" "PDE4B" "TIPARP…
NK cell	16	IL7_SIGNALING REACTOME	0.80543	1.6972	0.00195637	0.015651	Yes	19	IL7R "SOCS1" "STAT3" "IRS2" "SOCS2" "SMARCA4" "CRLF2" "STAT5A" "IL2RG"
