# Supplementary material for: mTORC1 links pathology in experimental models of Still’s disease and macrophage activation syndrome
Source: Nat Commun. 2022 Nov 28;13:6915. doi: 10.1038/s41467-022-34480-6 (PMC9705324; doi:10.1038/s41467-022-34480-6)
Supplement: Supplementary file 6 — Source Data [file 41467_2022_34480_MOESM6_ESM.xlsx]

## Sheet: Figure 1
Panel a
	Hemoglobin			Platelet			WBC			Spleen size
	BALBc	IL1rn-/-		BALBc	IL1rn-/-		BALBc	IL1rn-/-		BALBc	IL1rn-/-
	16.4	13.6		528	802		5.6	11.5		0.473684	0.739394
	15.3	14.4		670	841		6.3	7.5		0.486486	0.807229
	16.1	14.1		862	928		8.2	10.2		0.492611	0.721212
	15.9	12.7		856	1321		8.5	11.3		0.454545	0.7125
	15.6	13.1		899	1545		8.5	10.8		0.561224	0.57754
	15	14.4		981	1516		10.3	14.2			0.805031
											0.774194
											0.577143
Panel b					Panel c					Panel d
	Ly6Chi monocytes				Ly6Chi monocytes					monocyte			Lymphocyte
	BALBc	IL1rn-/-			BALBc	PBS	Anakinra			Pre	Post		Pre	Post
	4.9	6.6			4.41	6.6	4.4			1.1	0.6		6.72	8.26
	6.3	9.7			3.5	9.7	3.9			0.8	0.6		3.76	4.74
	4.9	10.2			4.66	10.2	3.7			0.9	0.6		7.17	6.74
	5.3	11.2				11.2	4.57			1.6	0.7		2.76	2.35
	7.8	8.3				8.3	5.87			0.7	0.3		4.65	6.92
	5.4	7.08				6.36	3.83			0.7	0.5		1.21	0.99
	5.9	8.86				9.36				0.6	0.6		2.4	2.43
	3.54	8.06				7.61				0.7	0.5		11.7	12.35
	5.26	8.49
	3.03	6.26
Panel i										Panel j
	p-S6			p-4EBP1			p-Akt				p-S6			p-4EBP1			p-Akt
	BALBc	IL1rn-/-		BALBc	IL1rn-/-		BALBc	IL1rn-/-			PBS	Anakinra		PBS	Anakinra		PBS	Anakinra
	114	151		109	132		99	105			102.98	62.6009		74.8361	65.8445		98	90
	98	188		110	138		99	105			97.5791	58.442		80.3622	70.715		107	94
	90	131		98	102		105	103			120.112	56.3935		131.595	60.0375		95	106
	100	117		101	138		96	108			87.5854	70.1738		74.7424	100.874
	89	132		96	103		97	103			93.6685	90.8752		124.945	114.174
	108	131		89	113		104	91			98.0757	78.7709		113.519	81.9544

## Sheet: Figure 2
Panel a
	p-S6			p-4EBP1			p-Akt
	vehicle	rapamycin		vehicle	rapamycin		vehicle	rapamycin
	125	64		136	74		99	103
	75	52		75	81		96	97
	105	38		103	77		110	95
	91	54		89	72		97	92
	104	37		97	55		97	113
Panel f
	Ly6Chi monocytes			neutrophil			hemoglobin			platelet			WBC
	vehicle	rapamycin		vehicle	rapamycin		vehicle	rapamycin		vehicle	rapamycin		vehicle	rapamycin
	7.57	5.43		34.4	35.87		13.2	15		1526	977		13.3	11.8
	9.48	5.09		13.71	26.86		14.9	15.8		1406	1202		11.8	8.9
	6.33	6.55		27.31	20.29		13.9	14.2		1530	1107		13.3	6.1
	7.2	4.96		29.39	36.58		14.2	13.9		1021	860		8.9	11.8
	6.72	4.89		20.79	18.45		14.2	14.9		1086	733		7.8	10.4
							13.9	15.8		839	790		13.3	7.6
							12.2	16.2		1066	1080		14.8	9.3
							12.7	14.6		1416	985		12	7.7
							13.7			1555			13.5
							14.3			1523			10.1
							13.7			1166			10.8
Panel g
	Spleen size
	BALBc	IL1rn-/- + vehicle	IL1rn-/- + rapamycin
	0.413043	0.717917	0.517647
	0.395	0.6584	0.595789
	0.445714	0.914	0.634444
	0.420455	0.754783	0.671176
	0.671141	0.684615	0.575789
	0.508247	1.03958	0.569036
	0.282935	0.682039	0.37766
	0.343137	0.512757	0.611504
	0.441544	0.458607	0.621765
		0.863636
		0.769444

## Sheet: Figure 3
Panel c
	histology
	vehicle	rapamycin
	1.5	0.5
	3	1
	1.5	0.5
	3	2
	2	0.5
	2	2
	3	1
	2	0.5
	1.5	0
	3	1
		1
Panel d
	paw thickness change
	week	vehicle														rapamycin												t-ttest pvalue
	0	0	0	0	0	0	0	0	0	0	0	0	0	0		0	0	0	0	0	0	0	0	0	0	0		-
	1	0	0	50	20	0	0	40	10	10	20	10	10	50		0	0	0	0	0	0	0	0	10	50	20		0.184213
	2	10	10	80	70	0	30	0	10	40	20	10	0	120		0	10	0	0	10	20	0	40	10	170	20		0.767063
	3	10	10	80	70	20	50	10	30	40	20	40	0	100		0	20	0	10	10	20	30	0	0	150	40		0.457547
	4	50	10	150	90	20	50	20	70	40	60	80	40	160		10	70	30	10	20	20	30	30	40	130	40		0.147107
	5	70	10	150	90	50	70	20	110	40	100	90	20	270		10	70	0	30	40	30	30	50	60	140	40		0.113183
	6	40	20	200	210	50	100	20	140	50	110	110	130	190		40	80	20	50	40	40	40	100	130	130	80		0.118356
	7	110	90	180	150	50	190	60	180	80	120	60	150	250		55	80	50	40	40	20	50	80	20	130	80		0.00249428
	8	170	130	200	180	50	405	300	210	130	120	60	70	230		60	90	50	10	20	90	90	100	20	130	80		0.00321123
	9	220	230	240	170	230	430	440	230	190	170	140	130	230		90	90	50	30	40	90	90	100	40	130	80		2.90011e-05
	10	250	230	460	250	340	480	560	240	270	240	200	160	230		60	90	60	90	130	110	110	100	70	130	40		1.37933e-05
Panel e
	arthritis score
	week	vehicle														rapamycin
	0	0	0	0	0	0	0	0	0	0	0	0	0	0		0	0	0	0	0	0	0	0	0	0	0		-
	1	0	0	2	2	0	0	2	1	1	1	1	1	1		0	0	0	1	0	0	0	0	0	1	1		0.0218545
	2	1	1	2	2	0	1	0	1	1	1	1	0	4		0	1	0	0	1	1	0	2	1	5	0		0.770887
	3	1	1	2	2	1	1	1	1	1	1	1	0	3		0	1	0	1	1	1	1	2	1	4	2		0.912059
	4	1	1	4	2	1	1	1	2	1	2	3	3	4		1	2	1	1	1	1	1	2	2	0	2		0.077271
	5	3	1	4	2	2	2	1	4	1	2	3	1	8		1	2	1	1	1	1	1	4	2	4	2		0.246279
	6	2	2	5	5	2	3	1	4	2	2	3	4	8		1	2	1	1	1	1	2	5	2	5	2		0.0996559
	7	3	3	5	5	2	6	2	5	3	3	2	5	8		1	2	2	2	1	1	2	4	2	6	2		0.0200204
	8	5	4	6	6	3	10	8	6	5	4	4	5	6		1	2	2	1	1	3	4	4	2	6	2		0.00035309
	9	6	5	7	6	8	10	7	6	6	4	6	5	6		2	2	2	2	2	3	4	4	2	6	2		4.92563e-06
	10	7	5	10	7	9	12	12	6	8	8	6	5	6		2	2	3	4	4	5	4	4	2	6	2		2.58597e-05
Panel g
	Erosion score
	vehicle	rapamycin
	8	5
	2.5	6
	20	4.5
	18.5	7
	3.5	2
	9.5	1.5
	4.5	4
	4	1.5
	9.5	1.5
	5.5	2.5
	5.5	4
	6	4.5
	4.5	1
	15.5
Panel h
	paw thickness
	day	vehicle											rapamycin
	0	0	0	0	0	0	0	0	0	0			0	0	0	0	0	0	0	0			t-ttest pvalue
	3	0	10	10	35	0	0	0	5	0			-5	-5	-15	-45	-10	-10	-20	5			0.008508
	5	5	10	10	60	-5	10	25	15	5			0	10	0	-50	-25	-10	-20	-10			0.00834943
	7	0	10	10	65	-10	5	55	5	-5			-15	0	0	-50	-35	-25	-20	-10			0.00584587
	11	-5	5	0	90	-5	15	55	10	-5			-5	5	-30	-50	-35	-25	-35	-15			0.00566865
	14	-5	5	10	90	5	15	55	10	10			-15	5	-30	-50	-35	-25	-35	-15			0.00221801
Panel i
	arthritis score
	day	vehicle						rapamycin							t-ttest pvalue
	0	7	3	3	6	3		5	3	7	7	7			0.146081
	3	8	6	3	6	4		6	3	5	6	6			0.852459
	5	8	6	4	7	6		5	3	5	6	6			0.24683
	7	8	6	4	7	6		4	3	3	5	4			0.00571971
	11	8	6	4	7	6		5	2	4	4	4			0.0218174
	14	8	6	5	7	7		5	2	4	4	2			0.018083
Panel j
	bone marrow
	Ly6Chi monocytes			neutrophils
	vehicle	rapamycin		vehicle	rapamycin
	13.6	5.7		58.7	68
	7.3	7		55.2	65.6
	10.9	6.7		58.5	67.9
	7.3	7.1		56.4	69.9
	8.8	7.5		55.1	65.9
Panel k
	ankle synovial fluid % leukocytes
	vehicle	rapamycin
	3.9	1
	4.9	0.8
	4.1	0.4
	4.2	0.2
	5	0.6

## Sheet: Figure 4
Panel a					Panel b
	Ly6Chi monocytes					Spleen
	PBS	Clodronate				PBS	Clodronate
	6.33	0.59				0.7732	0.53625
	9.98	2.22				0.771923	0.605
	5.43	0.53				0.677895	0.5
	9.85	0.89				0.9705	0.601765
	7.94	0.55				0.994286	0.323333
	12.06					0.706316
Panel c
	paw thickness
	week		PBS liposomes						Clodronate liposomes							t-test p value
	0		0	0	0	0	0		0	0	0	0	0	0		-
	1		40	80	0	0	10		0	10	20	0	20	0		0.255865
	2		70	100	20	0	60		0	0	20	0	0	40		0.0515164
	3		70	280	70	30	70		10	20	30	20	70	90		0.169709
	4		190	340	150	150	130		40	30	30	70	80	130		0.00890652
	5		260	340	230	190	180		80	100	50	60	50	130		0.000411356
	6		260	340	270	250	160		100	100	60	100	60	190		0.00131725
Panel d
	arthritis score
	week		PBS liposomes						Clodronate liposomes							t-test p value
	0		0	0	0	0	0		0	0	0	0	0	0		-
	1		3	0	1	3	0		1	0	0	0	1	2		0.331564
	2		3	3	1	3	2		2	1	0	0	0	0		0.0054291
	3		4	3	1	6	4		2	3	0	0	2	1		0.0350926
	4		6	4	1	6	4		2	3	0	0	2	3		0.0364467
	5		6	7	6	6	6		3	3	3	2	4	4		2.48669e-05
	6		6	7	6	7	6		3	4	5	2	4	4		0.000495175
Panel e
	erosion score
	PBS	Clodronate
	2.5	1
	2	1.5
	2.5	0
	3	1
	1	1
	2

## Sheet: Figure 5
Panel c					Panel d
	mTOR gene score					change in mTOR score
	HC	pretreat	day 3			NR	30	50	70	90	100
	3.94284	13.8838	3.95004			-9.93373	4.13177	-5.55189	-14.4755	-16.9243	-39.2342
	20.09	14.0597	13.2801			-0.77956	-6.84195	-11.2759	-13.7025	-56.6412	-34.6068
	18.7603	32.5286	33.5508			1.02219	-9.76899	4.45763	21.26	-36.4761	-40.9176
	3.97152	18.506	13.1438			-5.36217	-4.94053	-4.18407	-8.07212	-49.854	-37.0324
	8.04133	24.148	25.2236			-27.0694	-7.89856	0.62521	-15.9712	-49.5414	-45.6952
	-13.0285	52.293	29.483			-6.61925	-22.2596	-16.4112	-26.7097	-9.97788	-37.622
	-12.652	36.1023	24.4459			-8.89627		-2.06988	-19.1408	-15.7459	-53.2666
	-7.15791	9.74777	-4.31916			6.77652		-8.88473	-13.0223	-53.4724	-32.5981
	-4.92069	33.3422	28.0119			3.66525		10.4463	-45.2487		-38.2371
	-10.6344	-11.0957	28.0398			-12.1581		-33.0444	-14.7305		-56.736
	-8.90364	24.3466	20.9929					-6.47578	-6.17763		-19.8993
	-27.2511	23.1959	41.8503						-49.7271
	8.46922	40.1979	4.8559						-4.92228
	-12.3407	37.7185	40.8531						-22.7203
	-6.20684	11.6979	33.5694						-27.6832
	17.8662	15.3231	57.2035						-14.0663
	-2.54332	50.6221	27.0192
	-9.75285	38.51	44.8323
	3.63469	65.102	-0.354003
	0.412343	49.2787	-4.99264
	20.0259	50.3842	6.86759
	10.1776	10.9219	40.2019
		-9.45027	25.0055
		11.0517	27.2607
		10.4324	34.73
		39.5767	39.0862
		41.4167	16.4499
		29.3306	41.6242
		43.6147	81.703
		28.6399	35.8796
		49.4943	49.147
		48.1	14.385
		96.1785	2.52883
		49.5821	14.4236
		27.8871	35.5657
		22.4571	10.3317
		18.5	-35.7028
		41.1332	25.6091
		54.7066	9.90954
		23.354	22.1685
		9.54594	28.3312
		18.0029	36.4442
		32.5925	17.9466
		40.3396	48.3514
		37.4767	45.813
		28.3461	17.7089
		78.0583	3.34232
		41.3665	2.60239
		40.6669	15.0075
		88.4844	11.7865
		76.0347	-4.39288
		59.8793	-7.36834
		27.2245	-9.05404
		20.2666	-7.62919
		59.2436	8.92149
		51.4837	15.2047
		61.6406	-14.5474
		45.1485	-4.47686
		2.60954	-4.37162
		56.0157	-9.15833
		8.11669	-9.90266
		75.2632	17.9889
		62.3938	39.1459
		54.4389	20.0788
		43.7779	12.4128
		20.0595	6.47463
		36.4407	47.4812
		32.6608	25.1008
		36.5369	51.89
		27.7193
		48.324
		71.2555
		71.744
		58.3158
		69.1488
		26.374
		63.8747
		23.7876
		41.213
		34.2472
		38.4024
		49.2724
Panel e
	HK2					GAPDH					ALDOA
	contol	inactive	active	MAS		contol	inactive	active	MAS		contol	inactive	active	MAS
	10.1169	10.5172	10.6475	13.9082		14.9476	13.8739	13.3001	16.7834		15.7568	16.3592	15.2759	16.0729
	10.7621	11.0711	10.4025	12.8512		15.7971	14.1017	12.9281	17.2364		16.3103	16.33	15.3333	17.2371
	11.0206	11.0562	11.1419	12.8263		15.6872	13.8773	13.3749	16.8357		17.6357	16.4977	16.3779	17.1386
	10.7438	10.6921	11.499	11.7394		15.2034	17.1876	15.5944	16.1315		16.4265	16.7501	16.5626	17.2921
	10.5191	10.4518	12.1311	13.4425		15.5229	14.8994	15.8426	17.2649		16.0241	16.2588	15.7918	17.2071
	11.1586	11.0891	12.6788	12.4793		14.8729	14.9724	16.3336	16.301		16.3307	16.1459	16.2485	17.0588
	10.2838	10.9599	12.0777	10.8714		15.157	15.8537	15.7709	13.5791		15.7978	16.2539	16.7702	16.7925
	11.2066	10.4035	11.3023	12.8009		15.1561	15.2077	15.7842	15.1203		15.9859	16.3191	16.8483	16.4264
	11.4173	10.9096	12.7785	11.1826		14.9639	15.8807	16.6675	10.7394		15.6257	16.1432	16.5904	15.9035
	10.0165	11.5133	12.0551	11.3959		12.6302	15.9772	15.9735	14.8136		16.1888	17.0362	16.4751	16.9425
	10.4849	10.6151	11.7978			11.7165	15.2137	15.7528			15.9308	16.2858	15.6623
	11.6881	10.8748	12.598			12.9728	15.342	15.9318			16.4928	15.9477	16.3714
	11.1697	11.7908	12.1852			13.6249	15.8103	15.8976			16.8205	16.2883	15.8195
	10.2813	10.866	12.146			12.6108	15.1394	15.9336			16.4617	15.9292	15.8743
	11.5508	11.7398	12.6731			12.6481	16.1278	14.0612			17.0746	15.8257	16.3848
	13.2358	11.6793	10.3732			15.8149	16.5189	14.1214			16.3188	16.0848	16.4426
	9.9387	10.2847	12.0149			12.3433	16.0831	15.5167			15.924	17.1067	16.3306
	11.2209	10.4915	12.4882			12.7411	15.1903	15.7063			15.6825	15.9184	16.1809
	10.2847	10.041	13.0251			11.2837	15.7818	16.2903			16.1046	16.468	16.6391
	10.328	11.069	11.8648			10.709	15.4057	15.2925			15.6089	16.1745	15.7162
	10.0179	12.8143	12.1736			12.1223	16.1515	16.6081			15.9451	16.3748	16.8128
		12.1467	14.9301				13.6814	17.4283				15.9723	16.845
		11.3632	11.9671				13.8246	13.8216				15.6775	15.7013
		12.6808	11.6553				15.3928	17.0124				15.9864	16.8093
		10.975					15.4781					16.1521
		13.1678					16.0581					16.3394
		12.3709					15.9055					15.7689
	GPI					ENO1					PKM2
	contol	inactive	active	MAS		contol	inactive	active	MAS		contol	inactive	active	MAS
	8.8759	10.2476	9.37373	11.6902		12.5993	13.7506	13.0613	14.6981		13.1215	12.7956	12.4462	15.3636
	9.66959	9.296	9.41236	12.4906		13.475	13.4132	13.509	15.4738		14.0797	13.228	12.0203	15.1535
	9.52513	9.38629	9.96073	11.2787		13.6611	13.5498	13.6122	14.9113		13.9449	12.5638	12.9466	15.4799
	8.81218	10.0307	10.6432	11.085		12.8873	14.0457	14.4236	15.4986		13.8387	13.5487	14.2418	14.904
	9.30606	10.6166	10.2846	13.2778		13.3197	13.2957	13.8879	16.1374		13.5921	13.3027	14.1802	15.3524
	9.43066	9.15836	10.3975	12.1438		13.4212	13.1237	13.951	15.7721		13.7992	13.5724	14.3353	13.525
	9.92095	9.6851	10.6389	13.499		12.6858	13.8106	14.1346	16.4215		13.1447	14.2675	14.7881	13.1808
	9.09381	9.30652	10.1991	11.6122		13.0458	13.5681	14.0752	15.0146		13.4069	13.773	14.2215	13.8049
	9.29921	9.93575	10.8749	10.0535		13.1587	13.4448	14.9825	15.153		13.45	13.5442	14.9416	11.8545
	9.70891	9.84376	10.7465	13.1298		14.5298	13.7443	14.5786	16.5202		13.089	13.8913	14.6497	14.1803
	9.79409	9.67048	10.084			14.4827	13.3654	13.6052			12.9129	13.6126	14.116
	10.4931	9.27053	10.0748			15.0747	13.0968	13.7706			13.4543	13.7265	14.2946
	10.3106	10.551	10.3581			14.8586	13.619	13.3712			13.6821	14.1267	14.3468
	9.92556	9.38392	10.1605			14.2729	13.2802	13.5091			12.39	13.8902	14.3685
	10.2898	9.16164	10.9306			15.2381	13.106	13.8752			13.9802	13.5782	13.5993
	10.2462	9.40982	9.73894			13.8776	13.3216	14.5845			14.483	14.1747	13.2174
	9.30195	10.072	11.312			13.6153	13.2727	14.5838			12.292	13.6738	13.6447
	9.38823	8.98042	10.5838			13.8636	12.9466	14.0734			12.6708	13.4317	14.4858
	8.46597	8.82591	10.7071			13.6222	12.9325	14.1547			12.5213	13.4908	14.6152
	8.53294	9.37721	9.47066			14.0048	12.4165	12.9234			12.1087	13.739	13.7951
	9.99647	10.0254	11.3285			14.5726	13.8112	13.914			12.4372	14.6139	15.009
		10.2441	12.5665				14.1233	15.3873				13.6083	15.9597
		9.72178	10.0686				13.5873	14.3399				13.4618	13.1733
		10.2613	11.4466				14.5345	14.6911				13.2864	14.4444
		9.56129					12.9775					13.2333
		11.3885					14.2411					14.7219
		10.3337					13.5581					14.0456

## Sheet: Figure 6
Panel a
	PBS	Vehicle	Rapamycin
	98.9786	156.401	103.841
	109.335	161.344	148.378
	99.4002	153.38	136.371
	86.3596	162.826	122.617
	105.926	131.599	100.509
	100.362	160.715	77.4519
	107.277	119.953	70.1753
	92.3615	132.198	80.8574
Panel b					Panel c
	p-4E-BP1					peripheral blood				bone marrow
	PBS	Vehicle	Rapamycin			PBS	Vehicle	Rapamycin		PBS	Vehicle	Rapamycin
	121.354	130.062	109.265			1.87	10.74	5.19		4.08	12.92	5.59
	82.4205	155.005	129.083			2.37	11.24	10.2		4.63	17.84	8.91
	83.2119	119.4	107.585			2.15	12.67	10.82		4.63	17.21	7.43
	115.529	137.424	51.0965			1.5	12.3	7.87		7.61	10.45	4.27
	97.4577	178.966	72.0269			0.34	9.76	8		5.08	7.23	5.66
						2.44	10.89	12.28		5.92	10.68	3.21
						1.47	7.54	5.97		4.21	13.1	6.05
						2.85	13.06	5.84		7.04	7.08	4.74
Panel d
	Platelet				WBC				Hemoglobin				Ferritin
	PBS	Vehicle	Rapamycin		PBS	Vehicle	Rapamycin		PBS	Vehicle	Rapamycin		PBS	Vehicle	Rapamycin
	614	240	718		9	8.9	5.1		16.1	11.1	13.9		427.12	1918.2	368.8
	987	511	1240		10.7	6.6	10.5		13.5	10.3	12.7		329.88	1235.44	705.68
	925	775	545		10.4	4.7	10.4		14.3	11.9	12.2		633.4	341.84	437.88
	985	396	693		15.4	5.5	6.8		14.3	9	12.5		647	1073	543.28
	1178	206	461		12.4	6.5	11.2		14.7	10	12.7		448	827.32	1045.52
	1245	318	1088		12.5	3.6	4.5		13.5	9.7	10			1413.16	557.36
	556	512	415		8.3	5.7	5.8		13.9	9.3	11.1			1234.24	554.44
	937	346	819		6.2	4.1	7.6		12.3	9	11.3			1336.76	613.68
	1203	542	1223		11.9	9.9	13.6		13.9	10.2	11.6
	919	699	1251		10.3	9.8	10.5		12.6	10.8	14.7
					7.2	6.1	12.5		13.2	11.9	13.2
Panel e					Panel f					Panel g
	Femur					Spleen					Liver
	PBS	Vehicle	Rapamycin			PBS	Vehicle	Rapamycin			PBS	Vehicle	Rapamycin
	4.96	0.88	1.68			0.251379	0.83037	0.4528			5.89793	7.26963	6.2516
	3.68	1.2	3.76			0.257931	1.36067	0.544815			4.93724	8.02467	6.38889
	5.68	1.52	2.56			0.331429	1.25	0.436538			6.2325	7.7237	5.11615
	2.74667	2	1.28			0.26069	0.901111	0.5056			4.56552	6.25963	5.888
	3.94667	2.32	2.08			0.193103	0.915	0.401481			3.75759	6.23893	5.71518
	2.9375	1.33333	2.125			0.281071	1.18	0.983333			4.35322	5.38183	5.7778
	3.47917	0.833333	2.75			0.346	1.17682	0.6324			3.54529	8.36113	5.60499
	2.875	1.89583	1.72917			0.346	1.10958	0.838462			6.0202	7.8459	5.00595
Panel h
	IFNy				TNF				IL-10				IL-6				IL-1B
	PBS	Vehicle	Rapamycin		PBS	Vehicle	Rapamycin		PBS	Vehicle	Rapamycin		PBS	Vehicle	Rapamycin		PBS	Vehicle	Rapamycin
	3.14	95.16	80.45		3.03	21.33	79.33		16.88	475.02	1348.86		20.2	4.58	58.32		8.47	8.47	8.47
	1.12	115.5	98.51		1.57	29.49	30.18		0	531.91	814.79		3.18	4.47	12		0	0	0
	1.12	328.69	105.9		1.39	27.09	15.72		0	725.57	466.81		0	3.18	2.99		0	0	0
		214.66	48			46.88	15.4			923.01	588.89			9.6	4.37			0	6.35
		129	16.71			17.68	14.12			435.74	528.89			3.27	26.29			3.49	4.76
		296.02	78.62			40.94	13.8			870.25	508.63			38.7	3.37			0	26.33
		60.09	58.44			37.81	29.15			861.04	1086.05			20.88	53.27			0	3.06
		91.81	51.41			29.84	18.34			861.82	567.48			28.29	39.1			0	0.643953

## Sheet: Figure 7
Panel a
	Anemia			Neutropenia			Lymphopenia
	Tsc2 fl/fl	Tsc2 iKO		Tsc2 fl/fl	Tsc2 iKO		Tsc2 fl/fl	Tsc2 iKO
	14.1	12.7		2.5551	1.332		0.99552	0.23868
	13.6	13.6		1.4652	1.188		0.8712	0.1632
	12	9.5		1.8144	1.0472		0.53856	0.154
	15.2	10.1		2.2555	0.866		1.11	0.6
	16.4	10.7		2.37609	1.05536		0.8576	0.54352
	Hyperferritinemia			Splenomegaly			Arthritis
	Tsc2 fl/fl	Tsc2 iKO		Tsc2 fl/fl	Tsc2 iKO		Tsc2 fl/fl	Tsc2 iKO
	107.96	462.895		0.44	0.826923		40	130
	137.73	1380.42		0.419643	1.03431		20	200
	40.96	563.75		0.377934	0.807292		40	90
	427.12	518.88		0.2832	0.575455		20	90
	329.88	753		0.261538	0.700385		30	80
		554.6					10	140
Panel f
	hemaphagocytes
	vehicle	rapamycin
	21	0
	16	0
	30	0
	14	0
	22	0
	11	0
	41	0
	50	0
	49	0
Panel h
	TSC1			TSC2
	HC	AsJIA		HC	AsJIA
	99.8262	78.61		113.409	89.3139
	91.5737	67.5279		85.6038	91.2967
	67.6764	71.3218		86.7646	82.685
	92.4094	72.7483		72.8755	95.1933
	89.7056	81.1504		73.8855	92.3073
	127.22	54.5697		115.461	95.8817
	94.0534	57.2789		123.956	82.7983
	116.166	81.858		107.734	76.738
	71.4858	52.695		99.7927	72.3555
	123.233	49.7344		125.902	267.045
	114.577	113.27		78.2398	120.507
	111.902	77.7243		188.401	76.0828
	108.464	72.9		106.913	83.6648
	107.339	73.5095		106.476	65.175
	107.042	65.4445		84.6685	109.664
	99.4508	70.9969		60.2603	157.87
	87.1044	67.5726		77.5538	46.6275
	86.1553	74.9022		97.6395	65.1397
	99.7276	92.0208		99.4209	38.1724
	112.987	81.1836		92.451	74.59
	97.6449	65.662		119.382	38.0715
	94.2575	94.4643		83.2099	115.623
	71.534	73.713		65.5905	240.133
	66.9318	75.9018		68.6455	118.48
	94.1944	88.3926		86.6862	71.9743
	92.5091	73.3478		109.426	90.3677
	158.425	66.1181		137.736	86.6749
	116.406	67.9589		131.916	91.8518
	100.984	63.7956		91.553	76.7818
	106.13	66.9381		65.7253	100.683
	121.498	92.6324		116.33	53.2459
	102.198	79.7086		46.7149	56.9104
	82.1827	76.1386		46.1217	58.756
	113.909	59.3663		107.534	86.6399
	113.147	72.8846		117.799	105.78
	97.4994	59.0672		69.7819	95.1787
	109.63	73.0353		88.6284	91.4496
	113.809	62.2971		95.6479	84.2246
	97.1399	66.0248		128.497	79.0215
	79.4449	63.0742		112.852	155.589
	91.2423	76.0592		95.007	157.555
	86.9671	75.6966		122.718	71.7979
	94.6937	84.2345		127.301	97.5927
	88.2768	74.4603		143.435	83.8305
	96.0312	61.6803		117.759	96.7846
	101.616	65.269		101.65	100.27
	101.142	88.5319		109.883	56.1085
	98.506	84.543		106.574	62.5931
	103.952	80.6005		88.489	49.2029
	94.9545	82.9786		100.496	61.5039
	95.7442	68.3489		88.0474	53.379
	80.866	81.7324		68.1227	88.6949
	94.602	85.2494		92.4064	81.5398
	157.492	76.8013		143.257	78.3569
	85.9733	67.6402		88.3728	80.2642
	75.5566	75.4108		79.6943	138.615
	95.4168	66.9116		120.109	117.584
	112.23	73.5521		107.547	120.293
	111.735	66.3722		119.652	260.543
	96.8804	78.8241		91.001	117.336
	98.5496	71.5534		101.294	99.515
	94.0997	45.5266		78.9796	66.2944
	85.5658	70.455		87.3106	95.1485
	103.685	77.1123		103.399	60.6463
	91.2415	70.3369		79.0031	60.1496
	80.9519	66.3722		83.1583	121.564
	102.015	57.7032		70.5337	83.8416
	91.0242	60.7045		96.9963	70.7295
	104.15	92.7456		74.5872	81.1894
	115.824	76.8553		104.546	94.297
	98.7983	73.5576		91.5065	75.2664
	91.7049	85.208		89.2708	54.7679
	110.827	78.1327		141.6	58.823
	115.342	84.3056		147.128	52.4205
	82.757	82.7061		81.6602	82.6142
	96.7442	80.0645		138.388	63.245
	97.6712	65.3223		104.702	65.8151
	103.824	82.1597		88.3051	91.3321
	79.6002	88.7529		81.7211	93.0169
	86.3343	85.6809		91.4929	81.7572
	122.554	68.7875		90.692	46.0945
	88.0755	77.8023		73.4512	58.5362
	101.772	58.4952		65.1485	103.648
	85.0827	46.2565		78.3232	79.6861
	110.843	99.8179		111.016	115.588
	91.1871	52.5551		82.5288	76.2104
	85.7829	73.6772		103.368	64.2658
	102.686	75.9458		155.607	55.8002
	97.5985	94.0207		99.9305	69.1073
	74.972	106.707		74.144	98.4345
	207.287	63.1466		231.502	76.0231
	99.6386	74.6288		95.7989	78.0095
	97.0831	90.1791		92.9411	99.4649
	101.391	75.3423		99.196	85.8156
	98.275	124.117		91.065	61.952
	100.391	77.923		87.1787	57.8929
	98.9838	100.374		98.2245	69.8403
	100.67	111.9		91.2895	65.1561
	99.468	94.4969		98.2064	63.6591
	98.2663	53.2559		99.7351	86.0686
	102.773	113.759		111.596	66.9217
	102.797	109.974		112.433	83.3713
	96.8429	80.5928		95.4568	91.4046
	100.149	141.462		109.788	106.307
	100.331	107.432		102.048	100.134
	101.567	98.0631		98.6861	111.91
	96.2161	116.323		94.9748	71.6126
	97.7804	75.9204		98.5466	88.8475
	104.267	90.065		96.7129	71.7289
	98.1238	81.0008		93.7506	89.1255
	97.2002	90.8187		87.4532	100.382
	96.5402	71.0141		95.8385	81.7304
	101.148	74.3463		104.111	73.8296
	99.3083	83.7298		107.027	103.37
	98.3119	92.4329		93.0565	82.8877
	97.2524	88.8489		104.116	61.1824
	100.18	130.776		114.377	58.6759
	100.212	82.2455		102.06	61.8344
	101.716	68.4194		97.5579	61.4877
	113.117	98.9909		126.774	96.7509
		77.0331			123.571
		98.0357			88.4367
		82.106			136.993
		95.1147			167.318
		116.066			107.789
		88.2989			82.8985
		74.2604			134.987
		82.5845			125.613
		85.6424			65.4794
		83.3634			74.7542
		83.0411			85.6101
		100.371			71.8063
		79.1743			236.171
		204.312			65.2359
		70.7393			107.805
		64.468			106.036
		91.7049			97.5501
		95.1311			107.058
		99.7929			111.802
		99.4697			114.289
		103.008			102.63
		97.0011			95.1985
		94.2704			108.173
		96.0082			109.809
		97.1708			88.9026
		95.1261			92.4271
		96.8452			96.9066
		99.2437			92.7204
		96.2919			128.525
		113.363			91.453
		93.8648			106.834
		92.2835			134.662
		104.76			123.091
		100.67			118.747
		100.865

## Sheet: Supp Figure 1
Panlel a
	Neutrophil			Ly6Chi monocytes			CD3+ T Cell
	BALBc	IL1rn-/-		BALBc	IL1rn-/-		BALBc	IL1rn-/-
	16	18.7		1.4	2.7		35.8	62
	10.4	13.6		2	1.6		50.7	46
	24.6	12.6		1.9	1.9		26.3	47
	14.9	22.7		2.1	1.36		36	48.3
	14.4	15.5		1.8	1.8		25.7	49.3
	5	18.98		2.9	1.52		36.9	32.33
	5.2	35.12		2.1	1.67		48.8	27.31
	13.26	35.15		0.54	1.22		49.55	29.24
	12.43	28.21		0.58	1.7		46.55	30.99
	12.12	25.66		0.53	0.89		41.92	19.05
Panlel b
	Ly6Chi monocytes			Neutrophil
	BALBc	IL1rn-/-		BALBc	IL1rn-/-
	198.24	926.9		528	1524.9
	331.38	636.75		873.18	932.25
	248.46	638.52		1175.88	1236.24
	197.82	737.1		872.76	1620.84
	382.69	1115.92		1624.7	2676.96
	361.35	1000.64		1551.98	2565.2
	209.56	484.03		936.2	2369.71
	241.28	357		1191.32	2006.25
		388.05			1903.85
		272.6			1108.26
		428.4			2003.96
Panlel c
	Ly6Chi monocytes			Neutrophil
	BALBc	IL1rn-/-		BALBc	IL1rn-/-
	3.3	7.5		51.7	62.7
	3.1	12.8		46	58
	4.8	7.9		51.1	63
	4	10.1		58.5	57.5
	3.4	11.6		65.8	61
	3.2	9		47.5	49.5
	4.3	11.6		54.6	53.2
	4.6	10.4		51.9	46.4
Panlel d
		BalbC						IL1rn-/-
	HSC	0.04	0.0775	0.115	0.0408	0.0625		0.1292	0.0728	0.07	0.0522	0.0775
	CMP	0.396	0.572	0.3864	0.6552	0.55625		0.8092	0.66352	0.77252	0.8613	0.80011
	MEP	0.828	0.792	0.63756	0.91728	0.89		0.6936	0.70928	0.69776	0.8874	1.02083
	GMP	0.27	0.484	0.44436	0.37128	0.4005		0.867	0.59488	0.64792	0.5742	0.63457
	CMoP	0.09	0.1826	0.13524	0.13104	0.1335		0.3468	0.27456	0.2492	0.26622	0.262105
Panlel e
	PBS		MCSF
	BALBc	IL1rn-/-	BALBc	IL1rn-/-
	9	76	100	180
	23	43	54	120
	18	27	68	100
	21	36	85	150
	10	80	82	90
	14	58	83	120
	24	98	90	90
	20	70	102	100
	16	43	104	70
	10	50	68	120
	23	60	120	100
	16	45	90	120
Panlel f
		Cell Count
	IL1B ng/ml
	0	107.022	92.9784	102.692
	20	109.913	130.151	116.033
	50	199.541	186.049	189.639
	100	224.461	250.436	249.151

## Sheet: Supp Figure 2
Panel a
	Bone marrow
	BALBc	PBS	Anakinra
	5.8	10.1	5.1
	5.5	9.1	6.8
	6.3	7.8	7.25
		8.9	6.5
		9.2	7.2
		14.3	9.2
Panel b
	Peripheral blood
	PBS	Anakinra	Withdrawal
	6.6	4.4	11.2
	9.7	3.9	12.3
	10.2	3.7	14.4
	11.2	4.57
	8.3	5.87
	11.2	3.83
Panel c
	hemoglobin			neutrophil			platelet
	Pre-Anakinra	Post-Anakinra		Pre-Anakinra	Post-Anakinra		Pre-Anakinra	Post-Anakinra
	10.7	10.2		1.94	0.48		544.8	451.3
	9.7	11.7		10.92	2.67		618.8	397
	9.7	11.8		29.74	4.62		453.3	300
	12.2	14		20.18	6.36		718.3	496
	6.7	8.7		6.19	3.29		629.7	546.5
	9.5	11.6		8.05	7.71		476	518.5
	11.7	12.6		11.61	3.33		466	308.8
	8.1	11.1		16.18	5.24		620.7	346
	CRP			ESR			ferritin
	Pre-Anakinra	Post-Anakinra		Pre-Anakinra	Post-Anakinra		Pre-Anakinra	Post-Anakinra
	9	0.4		57.5	16.3		289.3	28.3
	3.5	0		85.3	15.3		390.6	48.2
	8.9	0		56.3	7.7		859.4	62.6
	6.5	2		71	6.7		383.7	39.2
	2.7	0.5		105.7	41		35	21.6
	18.2	6.3		76	45		7244	533.6
	16.5	0.2		66.3	9.3		577.1	92.5
	17	0.6		54	2.5		859.5	168.7

## Sheet: Supp Figure 3
no supplemental data needed for figure S3

[truncated: 4 more sheets: Supp Figure 4, Supp Figure 5, Supp Figure 6, Supp Figure 7]
